# Supplementary material for: Characteristics of the Fecal Microbiome of Piglets with Diarrhea Identified Using Shotgun Metagenomics Sequencing
Source: Animals (Basel). 2023 Jul 14;13(14):2303. doi: 10.3390/ani13142303 (PMC10376196; doi:10.3390/ani13142303)
Supplement: Supplementary file 1 [file animals-13-02303-s001.zip]

Archive with 3 entries (3 files):
- TableS1. o│omplete composition of bacteria.xlsx
- TableS2. o│omplete composition of fungi.xlsx
- TableS3.Complete composition of viruses.xlsx
