# Supplementary material for: Characteristics of the Fecal Microbiome of Piglets with Diarrhea Identified Using Shotgun Metagenomics Sequencing
Source: Animals (Basel). 2023 Jul 14;13(14):2303. doi: 10.3390/ani13142303 (PMC10376196; doi:10.3390/ani13142303)
Supplement: Supplementary file 1 [file animals-13-02303-s001.zip › TableS1. o│omplete composition of bacteria.xlsx]

## Sheet: Лист1
	Control								Diarrhoea
Taxonomy	137	138	112	113	114	115	147	148	105	106	107	108	109	110	111	136
d__Bacteria|p__Bacteroidetes|c__Bacteroidia|o__Bacteroidales|f__Prevotellaceae|g__Prevotella|s__Prevotella copri	76	497	27	305	11	17	3875	157	23	4256	8	10180	4032	3578	29205	15693
d__Bacteria|p__Bacteroidetes|c__Bacteroidia|o__Bacteroidales|f__Bacteroidaceae|g__Bacteroides|s__Bacteroides fragilis	13	377626	4	205195	496	103	4868	661812	12946	12336	31	39102	505055	2959	5209	47242
d__Bacteria|p__Firmicutes|c__Negativicutes|o__Acidaminococcales|f__Acidaminococcaceae|g__Phascolarctobacterium|s__Phascolarctobacterium succinatutens	3	81	10	189	9	5	81	143	18	3491	2	422	11240	29076	10690	25130
d__Bacteria|p__Firmicutes|c__Bacilli|o__Lactobacillales|f__Lactobacillaceae|g__Lactobacillus|s__Lactobacillus johnsonii	4	8	9	2522	45	29	36	5401	55	115	5	107	14	208	3625	271
d__Bacteria|p__Bacteroidetes|c__Bacteroidia|o__Bacteroidales|f__Bacteroidaceae|g__Phocaeicola|s__Phocaeicola vulgatus	14	569	1	105540	117	10	90	580246	29	24745	24	3480	26892	16523	166	76448
d__Bacteria|p__Firmicutes|c__Clostridia|o__Eubacteriales|f__Oscillospiraceae|g__Dysosmobacter|s__Dysosmobacter sp. Marseille-Q4140	1	392	1	47	4	3	69	1732	15	704	5	3863	1658	6569	10	63
d__Bacteria|p__Firmicutes|c__Clostridia|o__Eubacteriales|f__Oscillospiraceae|g__Vescimonas|s__Vescimonas fastidiosa	2	55	5	41	3	9	51	364	7	163	1	949	288	67021	4	29
d__Bacteria|p__Fusobacteria|c__Fusobacteriia|o__Fusobacteriales|f__Fusobacteriaceae|g__Fusobacterium|s__Fusobacterium mortiferum	23	9	1	56	10	17	151	121	5	13	23	7	10807	270	122381	33962
d__Bacteria|p__Firmicutes|c__Clostridia|o__Eubacteriales|f__Oscillospiraceae|g__Dysosmobacter|s__Dysosmobacter welbionis	0	258	1	44	2	4	45	985	7	330	3	1406	968	5019	4	22
d__Bacteria|p__Firmicutes|c__Clostridia|o__Eubacteriales|f__Oscillospiraceae|g__Faecalibacterium|s__Faecalibacterium prausnitzii	3	186	6	66	4	4	55	1062	28	409	1	3639	547	4008	15	229
d__Bacteria|p__Firmicutes|c__Clostridia|o__Eubacteriales|f__Oscillospiraceae|g__Vescimonas|s__Vescimonas coprocola	1	50	2	23	3	1	37	403	4	167	2	1078	366	36198	6	35
d__Bacteria|p__Firmicutes|c__Clostridia|o__Eubacteriales|f__Oscillospiraceae|g__Flavonifractor|s__Flavonifractor plautii	5	1180	2	140	13	8	26	50948	8	27787	1	111442	9799	5363	15	61
d__Bacteria|p__Proteobacteria|c__Gammaproteobacteria|o__Enterobacterales|f__Enterobacteriaceae|g__Escherichia|s__Escherichia coli	612	25989	5	69782	19716	3552	24319	22640	36690	340	766	848	23324	365	68213	106014
d__Bacteria|p__Bacteroidetes|c__Bacteroidia|o__Bacteroidales|f__Bacteroidaceae|g__Bacteroides|s__Bacteroides thetaiotaomicron	4	1213	1	163818	8	9	38	9888	87	658	81	2107	13439	3609	208	856
d__Bacteria|p__Firmicutes|c__Clostridia|o__Eubacteriales|g__Flintibacter|s__Flintibacter sp. KGMB00164	4	219	0	33	14	7	34	903	0	3714	0	161479	47931	18215	12	21
d__Bacteria|p__Firmicutes|c__Negativicutes|o__Veillonellales|f__Veillonellaceae|g__Megasphaera|s__Megasphaera elsdenii	0	55	6	35	2	4	36	34	23	168	2	92	35	9795	20084	11934
d__Bacteria|p__Proteobacteria|c__Deltaproteobacteria|o__Desulfovibrionales|f__Desulfovibrionaceae|g__Desulfovibrio|s__Desulfovibrio piger	5	782	2	227	6	7	11	20316	17	5090	2	115454	13648	29276	187	11073
d__Bacteria|p__Bacteroidetes|c__Bacteroidia|o__Bacteroidales|f__Bacteroidaceae|g__Bacteroides|s__Bacteroides xylanisolvens	2	1683	1	1356	5	2	60	30079	18	656	5	2613	5216	2519	249	1549
d__Bacteria|p__Firmicutes|c__Clostridia|o__Eubacteriales|f__Lachnospiraceae|g__Simiaoa|s__Simiaoa sunii	0	154	2	19	0	0	52	661	31	126	1	956	132	478	9	78
d__Bacteria|p__Firmicutes|c__Clostridia|o__Eubacteriales|f__Lachnospiraceae|g__Enterocloster|s__Enterocloster bolteae	4	5844	2	1041	17	5	33	125840	21	15017	1	119967	14024	3975	68	3045
d__Bacteria|p__Bacteroidetes|c__Bacteroidia|o__Bacteroidales|f__Muribaculaceae|g__Sodaliphilus|s__Sodaliphilus pleomorphus	1	264	1	125	3	4	27	259	4	835	5	5843	1766	1788	70	512
d__Bacteria|p__Bacteroidetes|c__Bacteroidia|o__Bacteroidales|f__Tannerellaceae|g__Parabacteroides|s__Parabacteroides distasonis	3	5116	4	2447	7	3	10	11062	19	1368	2	244687	5175	2477	54	497
d__Bacteria|p__Firmicutes|c__Clostridia|o__Eubacteriales|g__Intestinimonas|s__Intestinimonas butyriciproducens	2	257	0	102	6	2	21	8245	6	2232	1	66859	6746	9088	3	46
d__Bacteria|p__Bacteroidetes|c__Bacteroidia|o__Bacteroidales|f__Prevotellaceae|g__Prevotella|s__Prevotella dentalis	1	321	0	158	2	0	63	52	10	1213	0	2712	2241	1666	228	673
d__Bacteria|p__Firmicutes|c__Bacilli|o__Lactobacillales|f__Streptococcaceae|g__Streptococcus|s__Streptococcus suis	112	3955	4	68017	2748	26	71	56824	23504	410	468	7711	1505	1945	7173	30560
d__Bacteria|p__Bacteroidetes|c__Bacteroidia|o__Bacteroidales|f__Prevotellaceae|g__Prevotella|s__Prevotella bryantii	3	195	0	128	0	1	54	26	7	663	0	1091	1118	987	229	413
d__Bacteria|p__Firmicutes|c__Clostridia|o__Eubacteriales|f__Oscillospiraceae|g__Pusillibacter|s__Pusillibacter faecalis	1	114	1	18	4	1	15	543	2	221	0	1066	424	2112	4	18
d__Bacteria|p__Firmicutes|c__Clostridia|o__Eubacteriales|f__Oscillospiraceae|g__Oscillibacter|s__Oscillibacter sp. NSJ-62	0	105	1	27	1	1	18	1048	4	399	0	1671	461	3854	5	33
d__Bacteria|p__Bacteroidetes|c__Bacteroidia|o__Bacteroidales|f__Prevotellaceae|g__Prevotella|s__Prevotella melaninogenica	3	133	1	288	4	2	61	45	24	775	2	1242	1352	980	385	444
d__Bacteria|p__Firmicutes|c__Clostridia|o__Eubacteriales|f__Oscillospiraceae|g__Ruthenibacterium|s__Ruthenibacterium lactatiformans	0	90	2	39	1	1	10	3931	1	1106	0	95735	671	13916	14	36
d__Bacteria|p__Bacteroidetes|c__Bacteroidia|o__Bacteroidales|f__Prevotellaceae|g__Prevotella|s__Prevotella ruminicola	0	134	0	114	0	1	50	18	1	948	1	1358	1324	1095	340	494
d__Bacteria|p__Actinobacteria|c__Coriobacteriia|o__Coriobacteriales|f__Coriobacteriaceae|g__Collinsella|s__Collinsella aerofaciens	2	399	1	49	4	2	19	866	0	1609	0	19449	1074	18741	36	14844
d__Bacteria|p__Bacteroidetes|c__Bacteroidia|o__Bacteroidales|f__Prevotellaceae|g__Prevotella|s__Prevotella buccalis	1	181	1	165	0	2	35	34	12	1102	1	1350	1515	1214	226	665
d__Bacteria|p__Firmicutes|c__Negativicutes|o__Acidaminococcales|f__Acidaminococcaceae|g__Phascolarctobacterium|s__Phascolarctobacterium sp. Marseille-Q4147	1	91	0	147	1	0	14	70	12	292	1	60	816	2479	829	2029
d__Bacteria|p__Bacteroidetes|c__Bacteroidia|o__Bacteroidales|f__Bacteroidaceae|g__Bacteroides|s__Bacteroides zhangwenhongii	0	289	1	698	7	0	36	15744	8	320	0	3020	5815	3330	129	287
d__Bacteria|p__Bacteroidetes|c__Bacteroidia|o__Bacteroidales|f__Prevotellaceae|g__Prevotella|s__Prevotella sp. Rep29	1	192	0	133	2	2	30	15	3	1104	0	1675	1771	1858	147	463
d__Bacteria|p__Actinobacteria|c__Actinomycetia|o__Micrococcales|f__Micrococcaceae|g__Rothia|s__Rothia nasimurium	58	776	1	9703	31	10	300	122694	111	114	17	3539	6025	1536	6649	29142
d__Bacteria|p__Bacteroidetes|c__Bacteroidia|o__Bacteroidales|f__Prevotellaceae|g__Prevotella|s__Prevotella intermedia	2	129	0	463	3	0	34	142	97	748	0	1391	1158	1255	181	350
d__Bacteria|p__Bacteroidetes|c__Bacteroidia|o__Bacteroidales|f__Odoribacteraceae|g__Butyricimonas|s__Butyricimonas virosa	0	14	1	140	2	1	4	14	8	156	0	83737	1530	59535	12	30
d__Bacteria|p__Bacteroidetes|c__Bacteroidia|o__Bacteroidales|f__Prevotellaceae|g__Prevotella|s__Prevotella sp. E13-17	0	174	1	106	0	1	36	17	5	738	0	1253	1249	1072	142	342
d__Bacteria|p__Bacteroidetes|c__Bacteroidia|o__Bacteroidales|f__Bacteroidaceae|g__Bacteroides|s__Bacteroides ovatus	0	203	0	1136	2	1	13	83740	13	408	0	1043	1686	1364	76	4351
d__Bacteria|p__Firmicutes|c__Clostridia|o__Eubacteriales|f__Lachnospiraceae|g__Lachnoclostridium|s__Lachnoclostridium sp. YL32	2	2286	3	1386	9	8	5	30111	5	7164	1	100114	12045	949	27	1406
d__Bacteria|p__Bacteroidetes|c__Bacteroidia|o__Bacteroidales|f__Prevotellaceae|g__Prevotella|s__Prevotella sp. E15-22	2	93	0	81	1	0	41	14	3	769	0	954	912	788	152	302
d__Bacteria|p__Firmicutes|c__Clostridia|o__Eubacteriales|f__Oscillospiraceae|g__Faecalibacterium|s__Faecalibacterium sp. I3333	2	40	1	8	1	0	21	88	5	27	0	404	84	335	3	11
d__Bacteria|p__Firmicutes|c__Clostridia|o__Eubacteriales|f__Lachnospiraceae|g__Enterocloster|s__Enterocloster clostridioformis	2	2273	0	863	7	2	10	19830	9	9530	2	84112	6826	1114	83	993
d__Bacteria|p__Bacteroidetes|c__Bacteroidia|o__Bacteroidales|f__Prevotellaceae|g__Prevotella|s__Prevotella sp. E9-3	1	132	1	157	1	0	29	18	2	566	1	1185	1082	976	129	287
d__Bacteria|p__Bacteroidetes|c__Bacteroidia|o__Bacteroidales|f__Prevotellaceae|g__Prevotella|s__Prevotella sp. E2-28	1	70	0	72	1	1	27	5	2	414	1	856	691	592	120	244
d__Bacteria|p__Firmicutes|c__Clostridia|o__Eubacteriales|f__Lachnospiraceae|g__Roseburia|s__Roseburia intestinalis	0	269	0	67	1	3	27	737	17	387	0	1528	489	712	20	186
d__Bacteria|p__Firmicutes|c__Bacilli|o__Lactobacillales|f__Lactobacillaceae|g__Limosilactobacillus|s__Limosilactobacillus reuteri	36	24	8	1510	50	6	23	1217	29	407	8	280	135	1719	3380	2712
d__Bacteria|p__Bacteroidetes|c__Bacteroidia|o__Bacteroidales|f__Bacteroidaceae|g__Bacteroides|s__Bacteroides heparinolyticus	2	110	0	649	2	4	13	1255	10	208	3	1170	3040	79478	26	255
d__Bacteria|p__Bacteroidetes|c__Bacteroidia|o__Bacteroidales|f__Prevotellaceae|g__Prevotella|s__Prevotella denticola	0	122	0	98	0	1	26	38	7	626	1	1040	1167	914	170	340
d__Bacteria|p__Firmicutes|c__Clostridia|o__Eubacteriales|f__Lachnospiraceae|g__Roseburia|s__Roseburia hominis	0	110	3	58	1	0	24	1238	3	405	0	2755	608	726	17	184
d__Bacteria|p__Bacteroidetes|c__Bacteroidia|o__Bacteroidales|f__Muribaculaceae|g__Muribaculum|s__Muribaculum gordoncarteri	0	85	0	108	0	0	14	61	3	230	0	2601	655	1055	37	131
d__Bacteria|p__Firmicutes|c__Bacilli|o__Lactobacillales|f__Lactobacillaceae|g__Ligilactobacillus|s__Ligilactobacillus ruminis	0	5	0	58	0	2	1	8	2	8	1	23	11	43	3	17
d__Bacteria|p__Firmicutes|c__Clostridia|o__Eubacteriales|f__Oscillospiraceae|g__Faecalibacterium|s__Faecalibacterium sp. HTFF	0	40	0	5	1	0	16	103	0	33	0	167	39	273	0	14
d__Bacteria|p__Bacteroidetes|c__Bacteroidia|o__Bacteroidales|f__Tannerellaceae|g__Parabacteroides|s__Parabacteroides merdae	0	2817	0	560	1	0	2	34663	12	187	1	1061	12328	13855	34	592
d__Bacteria|p__Firmicutes|c__Clostridia|o__Eubacteriales|f__Lachnospiraceae|g__Blautia|s__Blautia sp. NBRC 113351	0	8447	0	123	5	4	5	4643	2	5397	0	36861	27535	976	12	66
d__Bacteria|p__Bacteroidetes|c__Bacteroidia|o__Bacteroidales|f__Prevotellaceae|g__Prevotella|s__Prevotella oris	1	70	0	127	0	0	19	37	33	342	0	586	564	310	128	225
d__Bacteria|p__Bacteroidetes|c__Bacteroidia|o__Bacteroidales|f__Bacteroidaceae|g__Phocaeicola|s__Phocaeicola dorei	2	364	1	3519	5	0	30	15250	62	1038	2	1322	2752	1674	38	3245
d__Bacteria|p__Proteobacteria|c__Epsilonproteobacteria|o__Campylobacterales|f__Campylobacteraceae|g__Campylobacter|s__Campylobacter lanienae	0	307	0	40538	4	0	1	39191	13	289	1	22	14	15	3	337
d__Bacteria|p__Firmicutes|c__Clostridia|o__Eubacteriales|f__Clostridiaceae|g__Clostridium|s__Clostridium perfringens	1855	3109	9	9530	14431	4524	7508	5623	9280	153	93	354	110	149	8148	19116
d__Bacteria|p__Bacteroidetes|c__Bacteroidia|o__Bacteroidales|f__Prevotellaceae|g__Prevotella|s__Prevotella sp. oral taxon 475	0	122	0	166	0	0	16	15	6	562	0	1097	1033	614	136	288
d__Bacteria|p__Firmicutes|c__Clostridia|o__Eubacteriales|f__Lachnospiraceae|g__Mediterraneibacter|s__[Ruminococcus] gnavus	1	1662	0	8840	18	19	379	2924	4	8302	8	5320	7878	259	1439	21042
d__Bacteria|p__Firmicutes|c__Clostridia|o__Eubacteriales|f__Lachnospiraceae|g__Coprococcus|s__Coprococcus catus	0	58	1	54	3	3	15	196	4	1480	0	396	104	282	175	482
d__Bacteria|p__Bacteroidetes|c__Bacteroidia|o__Bacteroidales|f__Prevotellaceae|g__Pseudoprevotella|s__Pseudoprevotella muciniphila	0	339	0	143	1	0	14	40	5	406	1	2929	1733	791	32	156
d__Bacteria|p__Firmicutes|c__Clostridia|o__Eubacteriales|f__Lachnospiraceae|g__Dorea|s__Dorea longicatena	0	317	0	137	1	2	7	336	45	228	0	771	237	405	61	276
d__Bacteria|p__Bacteroidetes|c__Bacteroidia|o__Bacteroidales|f__Prevotellaceae|g__Prevotella|s__Prevotella herbatica	1	25	0	48	1	0	27	15	2	285	2	254	413	231	116	165
d__Bacteria|p__Proteobacteria|c__Gammaproteobacteria|o__Pasteurellales|f__Pasteurellaceae|g__Actinobacillus|s__Actinobacillus porcitonsillarum	493	2843	5	39130	610	3	56	285	18955	35	73	6	8656	50	2850	11845
d__Bacteria|p__Bacteroidetes|c__Bacteroidia|o__Bacteroidales|f__Bacteroidaceae|g__Bacteroides|s__Bacteroides uniformis	0	140	1	859	11	1	17	4429	72	2374	7	1514	10679	9963	63	1389
d__Bacteria|p__Bacteroidetes|c__Bacteroidia|o__Bacteroidales|f__Prevotellaceae|g__Prevotella|s__Prevotella fusca	1	46	0	48	0	0	20	7	3	437	0	376	527	400	134	213
d__Bacteria|p__Spirochaetes|c__Spirochaetia|o__Spirochaetales|f__Treponemataceae|g__Treponema|s__Treponema succinifaciens	1	5	0	10	3	0	5	16	41	10	0	36	14	499	2	13
d__Bacteria|p__Bacteroidetes|c__Bacteroidia|o__Bacteroidales|f__Prevotellaceae|g__Prevotella|s__Prevotella multiformis	0	94	0	51	0	0	19	13	1	506	0	746	733	649	103	275
d__Bacteria|p__Bacteroidetes|c__Bacteroidia|o__Bacteroidales|f__Rikenellaceae|g__Alistipes|s__Alistipes senegalensis	0	40	0	54	1	0	1	268	0	62	0	635	5282	3242	12	226
d__Bacteria|p__Firmicutes|c__Clostridia|o__Eubacteriales|f__Peptostreptococcaceae|g__Clostridioides|s__Clostridioides difficile	9	406	3	2313	30	6	88	1885	302	694	0	4748	2609	1567	846	3464
d__Bacteria|p__Bacteroidetes|c__Bacteroidia|o__Bacteroidales|f__Bacteroidaceae|g__Phocaeicola|s__Phocaeicola coprophilus	0	249	0	193	8	1	9	413	16	236	0	2369	12458	817	91	829
d__Bacteria|p__Firmicutes|c__Bacilli|o__Lactobacillales|f__Lactobacillaceae|g__Lactobacillus|s__Lactobacillus amylovorus	12	38	5	329	5	7	59	37	73	298	2	45	14	246	176	21
d__Bacteria|p__Firmicutes|c__Clostridia|o__Eubacteriales|f__Lachnospiraceae|g__Blautia|s__Blautia obeum	0	132	1	56	0	1	13	866	6	537	1	2749	237	1120	28	126
d__Bacteria|p__Bacteroidetes|c__Bacteroidia|o__Bacteroidales|f__Prevotellaceae|g__Prevotella|s__Prevotella jejuni	2	34	0	58	1	1	12	72	17	288	0	327	555	506	125	163
d__Bacteria|p__Firmicutes|c__Clostridia|o__Eubacteriales|f__Oscillospiraceae|g__Faecalibacterium|s__Faecalibacterium sp. I4179	0	22	0	5	0	0	7	61	0	21	0	205	22	440	2	11
d__Bacteria|p__Bacteroidetes|c__Bacteroidia|o__Bacteroidales|f__Bacteroidaceae|g__Phocaeicola|s__Phocaeicola salanitronis	1	205	1	366	6	0	16	289	18	286	0	2078	7153	638	47	139
d__Bacteria|p__Bacteroidetes|c__Bacteroidia|o__Bacteroidales|f__Bacteroidaceae|g__Bacteroides|s__Bacteroides stercoris	1	116	0	23389	8	0	7	1268	3	207	19	1488	6063	2228	30	223
d__Bacteria|p__Proteobacteria|c__Gammaproteobacteria|o__Enterobacterales|f__Morganellaceae|g__Providencia|s__Providencia alcalifaciens	0	22	1	5821	32	4	3	30	370	2	6	65865	3482	23	9	24
d__Bacteria|p__Proteobacteria|c__Gammaproteobacteria|o__Pasteurellales|f__Pasteurellaceae|g__Glaesserella|s__Glaesserella parasuis	108	1400	1	42127	370	7	66	1531	22295	33	122	290	731	108	1173	3500
d__Bacteria|p__Firmicutes|c__Clostridia|o__Eubacteriales|f__Oscillospiraceae|g__Ruminococcus|s__Ruminococcus champanellensis	1	10	0	8	1	0	5	119	0	23	0	251	43	1188	6	23
d__Bacteria|p__Firmicutes|c__Clostridia|o__Eubacteriales|f__Lachnospiraceae|g__Anaerobutyricum|s__Anaerobutyricum hallii	2	127	0	85	1	1	18	346	9	146	1	887	236	271	60	194
d__Bacteria|p__Bacteroidetes|c__Bacteroidia|o__Bacteroidales|f__Prevotellaceae|g__Paraprevotella|s__Paraprevotella xylaniphila	1	191	1	367	2	1	11	612	4	278	0	1706	2064	1069	54	111
d__Bacteria|p__Firmicutes|c__Bacilli|o__Lactobacillales|f__Enterococcaceae|g__Enterococcus|s__Enterococcus faecium	22	519	0	578	18	115	58930	2380	166	149	28	1316	172	365	183	203
d__Bacteria|p__Firmicutes|c__Clostridia|o__Eubacteriales|f__Oscillospiraceae|g__Ruminococcus|s__Ruminococcus bovis	0	10	0	25	2	1	16	46	5	11	0	203	18	320	10	8
d__Bacteria|p__Firmicutes|c__Negativicutes|o__Selenomonadales|f__Selenomonadaceae|g__Selenomonas|s__Selenomonas ruminantium	0	15	0	15	0	0	5	55	0	33	0	154	39	99	160	134
d__Bacteria|p__Bacteroidetes|c__Bacteroidia|o__Bacteroidales|f__Barnesiellaceae|g__Barnesiella|s__Barnesiella viscericola	0	148	0	254	1	0	10	439	1	208	0	2447	2678	1009	30	117
d__Bacteria|p__Firmicutes|c__Clostridia|o__Eubacteriales|f__Lachnospiraceae|g__Lachnoclostridium|s__[Clostridium] scindens	1	1191	0	342	3	1	18	2713	1	2167	1	5677	1459	5835	80	440
d__Bacteria|p__Bacteroidetes|c__Bacteroidia|o__Bacteroidales|f__Prevotellaceae|g__Prevotella|s__Prevotella enoeca	0	72	0	72	0	0	16	11	5	351	0	543	646	458	75	156
d__Bacteria|p__Proteobacteria|c__Gammaproteobacteria|o__Aeromonadales|f__Succinivibrionaceae|g__Succinivibrio|s__Succinivibrio dextrinosolvens	0	126	0	26	2	0	17	26	67	112	0	69	31	71	14	13
d__Bacteria|p__Bacteroidetes|c__Bacteroidia|o__Bacteroidales|f__Muribaculaceae|g__Duncaniella|s__Duncaniella dubosii	0	92	0	86	1	1	5	65	9	192	1	1573	578	861	31	104
d__Bacteria|p__Firmicutes|c__Clostridia|o__Eubacteriales|f__Clostridiaceae|g__Clostridium|s__Clostridium sp. M62/1	1	187	1	42	0	1	3	1373	3	593	1	2967	638	1096	7	340
d__Bacteria|p__Bacteroidetes|c__Bacteroidia|o__Bacteroidales|f__Bacteroidaceae|g__Bacteroides|s__Bacteroides sp. M10	1	39	0	123	0	1	2	30281	8	156	0	236	513	300	30	1484
d__Bacteria|p__Bacteroidetes|c__Bacteroidia|o__Bacteroidales|f__Muribaculaceae|g__Muribaculum|s__Muribaculum intestinale	0	105	0	77	0	1	6	9	2	163	0	2059	553	703	15	99
d__Bacteria|p__Firmicutes|c__Bacilli|o__Lactobacillales|f__Streptococcaceae|g__Streptococcus|s__Streptococcus equinus	4	60	0	238	21	8	11	288	49	21	1	72	3	47	50	17444
d__Bacteria|p__Bacteroidetes|c__Bacteroidia|o__Bacteroidales|f__Bacteroidaceae|g__Bacteroides|s__Bacteroides zoogleoformans	1	131	0	459	1	0	10	158	3	227	3	1153	2614	6289	62	159
d__Bacteria|p__Firmicutes|c__Clostridia|o__Eubacteriales|f__Oscillospiraceae|g__Faecalibacterium|s__Faecalibacterium sp. I4384	0	22	0	9	0	1	9	93	0	64	0	494	33	528	0	23
d__Bacteria|p__Firmicutes|c__Negativicutes|o__Acidaminococcales|f__Acidaminococcaceae|g__Acidaminococcus|s__Acidaminococcus fermentans	2	12	0	11	1	0	9	73	9	18	0	89	39	223	1317	21230
d__Bacteria|p__Bacteroidetes|c__Bacteroidia|o__Bacteroidales|f__Bacteroidaceae|g__Bacteroides|s__Bacteroides eggerthii	0	494	0	1322	7	1	12	4119	27	176	4	1234	4958	1549	28	91
d__Bacteria|p__Bacteroidetes|c__Bacteroidia|o__Bacteroidales|f__Bacteroidaceae|g__Bacteroides|s__Bacteroides faecis	0	88	0	1849	2	0	5	858	11	227	2	682	2626	618	35	493
d__Bacteria|p__Firmicutes|c__Clostridia|o__Eubacteriales|f__Lachnospiraceae|g__Lachnospira|s__Lachnospira eligens	0	27	0	46	0	0	11	81	7	20	0	133	30	128	16	28
d__Bacteria|p__Bacteroidetes|c__Bacteroidia|o__Bacteroidales|f__Bacteroidaceae|g__Bacteroides|s__Bacteroides helcogenes	0	138	0	464	8	3	6	792	8	107	6	1120	9468	2527	44	64
d__Bacteria|p__Bacteroidetes|c__Bacteroidia|o__Bacteroidales|f__Prevotellaceae|g__Prevotella|s__Prevotella nigrescens	0	39	1	190	0	0	7	34	16	185	0	662	522	328	47	114
d__Bacteria|p__Firmicutes|c__Clostridia|o__Eubacteriales|f__Oscillospiraceae|g__Ruminococcus|s__Ruminococcus bicirculans	0	14	0	9	0	1	8	33	4	19	0	180	87	684	10	17
d__Bacteria|p__Bacteroidetes|c__Bacteroidia|o__Bacteroidales|f__Prevotellaceae|g__Prevotella|s__Prevotella histicola	0	25	0	44	1	0	11	15	5	150	0	243	276	193	61	92
d__Bacteria|p__Firmicutes|c__Clostridia|o__Eubacteriales|f__Lachnospiraceae|g__Blautia|s__Blautia producta	1	1147	1	90	1	2	12	1265	22	789	1	5263	3308	431	25	151
d__Bacteria|p__Firmicutes|c__Clostridia|o__Eubacteriales|f__Oscillospiraceae|g__Faecalibacterium|s__Faecalibacterium sp. I3389	0	48	2	9	0	1	7	172	0	60	1	410	100	573	2	9
d__Bacteria|p__Firmicutes|c__Clostridia|o__Eubacteriales|f__Peptostreptococcaceae|g__Terrisporobacter|s__Terrisporobacter sp. MCA3	72	201	2	1717	557	11	168	592	3736	4	2	29	10	69	5063	2555
d__Bacteria|p__Bacteroidetes|c__Bacteroidia|o__Bacteroidales|f__Prevotellaceae|g__Prevotella|s__Prevotella veroralis	0	15	1	35	0	1	7	11	3	166	1	171	268	393	56	195
d__Bacteria|p__Firmicutes|c__Clostridia|o__Eubacteriales|f__Oscillospiraceae|g__Ruminococcus|s__Ruminococcus sp. FMBCY1	0	17	0	11	1	1	5	68	2	25	1	482	163	516	10	18
d__Bacteria|p__Bacteroidetes|c__Bacteroidia|o__Bacteroidales|f__Rikenellaceae|g__Alistipes|s__Alistipes finegoldii	1	36	0	56	1	0	12	190	0	79	0	559	1062	907	74	103
d__Bacteria|p__Firmicutes|c__Clostridia|o__Eubacteriales|f__Oscillospiraceae|g__Acutalibacter|s__Acutalibacter muris	0	50	0	18	2	0	2	461	1	186	0	1262	169	933	3	41
d__Bacteria|p__Firmicutes|c__Clostridia|o__Eubacteriales|f__Lachnospiraceae|g__Wujia|s__Wujia chipingensis	0	30	0	17	0	0	8	151	2	48	0	192	33	108	5	35
d__Bacteria|p__Firmicutes|c__Clostridia|o__Eubacteriales|f__Lachnospiraceae|g__Roseburia|s__Roseburia sp. NSJ-69	0	29	0	37	2	1	9	142	0	128	1	324	121	122	10	74
d__Bacteria|p__Bacteroidetes|c__Bacteroidia|o__Bacteroidales|f__Bacteroidaceae|g__Bacteroides|s__Bacteroides caccae	0	379	0	653	2	0	8	4086	23	164	4	786	2555	722	36	254
d__Bacteria|p__Bacteroidetes|c__Bacteroidia|o__Bacteroidales|f__Rikenellaceae|g__Alistipes|s__Alistipes megaguti	0	81	1	79	2	0	5	236	1	114	0	946	2052	1469	34	86
d__Bacteria|p__Proteobacteria|c__Gammaproteobacteria|o__Pasteurellales|f__Pasteurellaceae|g__Actinobacillus|s__Actinobacillus indolicus	94	719	1	34305	67	4	46	1058	3192	26	61	3	220	53	1161	1909
d__Bacteria|p__Bacteroidetes|c__Bacteroidia|o__Bacteroidales|f__Dysgonomonadaceae|g__Petrimonas|s__Petrimonas mucosa	0	59	0	79	1	0	9	14	0	161	0	583	525	744	27	130
d__Bacteria|p__Firmicutes|c__Clostridia|o__Eubacteriales|f__Lachnospiraceae|g__Mediterraneibacter|s__[Ruminococcus] torques	0	301	1	89	2	1	9	252	8	202	0	625	195	230	67	145
d__Bacteria|p__Firmicutes|c__Clostridia|o__Eubacteriales|f__Lachnospiraceae|g__Coprococcus|s__Coprococcus comes	0	188	0	106	0	1	4	282	6	140	0	658	214	493	66	171
d__Bacteria|p__Firmicutes|c__Clostridia|o__Eubacteriales|f__Eubacteriaceae|g__Eubacterium|s__Eubacterium sp. MSJ-33	0	20	0	20	0	0	5	68	0	36	0	135	49	89	12	32
d__Bacteria|p__Firmicutes|c__Erysipelotrichia|o__Erysipelotrichales|f__Turicibacteraceae|g__Turicibacter|s__Turicibacter bilis	0	33	0	26	0	4	23	12	29	1	0	3	1	10	55	1
d__Bacteria|p__Firmicutes|c__Negativicutes|o__Selenomonadales|f__Selenomonadaceae|g__Selenomonas|s__Selenomonas sputigena	0	3	0	6	0	0	0	29	0	11	0	58	25	107	87	30
d__Bacteria|p__Bacteroidetes|c__Bacteroidia|o__Bacteroidales|f__Odoribacteraceae|g__Odoribacter|s__Odoribacter splanchnicus	0	35	0	167	2	0	7	282	2	114	0	458	703	787	20	98
d__Bacteria|p__Firmicutes|c__Clostridia|o__Eubacteriales|f__Oscillospiraceae|g__Anaerotruncus|s__Anaerotruncus colihominis	0	16	0	4	0	0	2	253	0	101	0	5389	229	1094	10	16
d__Bacteria|p__Bacteroidetes|c__Bacteroidia|o__Bacteroidales|f__Prevotellaceae|g__Prevotella|s__Prevotella scopos	0	12	0	39	0	0	14	5	2	112	0	128	202	141	54	73
d__Bacteria|p__Bacteroidetes|c__Bacteroidia|o__Bacteroidales|f__Tannerellaceae|g__Parabacteroides|s__Parabacteroides goldsteinii	2	111	0	275	1	1	11	737	10	99	2	970	1415	378	25	122
d__Bacteria|p__Firmicutes|c__Clostridia|o__Eubacteriales|f__Clostridiaceae|g__Hungatella|s__Hungatella hathewayi	0	272	0	41	2	0	5	2112	0	314	0	2655	255	255	10	146
d__Bacteria|p__Bacteroidetes|c__Bacteroidia|o__Bacteroidales|f__Tannerellaceae|g__Tannerella|s__Tannerella serpentiformis	0	84	0	119	0	0	2	8	1	159	0	1211	528	675	12	76
d__Bacteria|p__Firmicutes|c__Clostridia|o__Eubacteriales|f__Oscillospiraceae|g__Ruminococcus|s__Ruminococcus albus	0	15	0	18	1	0	3	41	1	27	0	176	40	298	11	13
d__Bacteria|p__Bacteroidetes|c__Bacteroidia|o__Bacteroidales|f__Porphyromonadaceae|g__Porphyromonas|s__Porphyromonas somerae	0	36	2	82	0	0	4	197	12	55	1	411	412	323	7	26
d__Bacteria|p__Bacteroidetes|c__Bacteroidia|o__Bacteroidales|f__Bacteroidaceae|g__Bacteroides|s__Bacteroides sp. CBA7301	0	664	0	305	2	0	6	3018	15	97	1	652	2182	532	23	158
d__Bacteria|p__Firmicutes|c__Clostridia|o__Eubacteriales|f__Oscillospiraceae|g__Faecalibacterium|s__Faecalibacterium duncaniae	0	15	0	2	0	0	4	178	1	82	0	1627	63	944	2	19
d__Bacteria|p__Firmicutes|c__Clostridia|o__Eubacteriales|f__Lachnospiraceae|g__Pseudobutyrivibrio|s__Pseudobutyrivibrio xylanivorans	1	8	0	19	0	0	4	84	4	40	0	142	47	106	17	21
d__Bacteria|p__Bacteroidetes|c__Bacteroidia|o__Bacteroidales|f__Bacteroidaceae|g__Bacteroides|s__Bacteroides nordii	0	68	0	233	1	0	7	207	7	775	2	529	1554	464	36	913
d__Bacteria|p__Firmicutes|c__Bacilli|o__Lactobacillales|f__Streptococcaceae|g__Streptococcus|s__Streptococcus gallolyticus	0	478	1	127	14	1	1	69	33	59	0	124	2	34	49	522
d__Bacteria|p__Bacteroidetes|c__Bacteroidia|o__Bacteroidales|f__Bacteroidaceae|g__Bacteroides|s__Bacteroides salyersiae	3	149	0	398	4	0	9	542	32	119	2	685	2566	687	26	95
d__Bacteria|p__Bacteroidetes|c__Bacteroidia|o__Bacteroidales|f__Prevotellaceae|g__Prevotella|s__Prevotella sp. oral taxon 299	0	24	1	65	0	2	8	12	2	147	2	168	266	123	32	74
d__Bacteria|p__Firmicutes|c__Clostridia|o__Eubacteriales|f__Clostridiaceae|g__Clostridium|s__Clostridium cadaveris	23	400	1	2896	91	12	435	4857	115	248	0	1537	47	128	5150	11440
d__Bacteria|p__Firmicutes|c__Clostridia|o__Eubacteriales|f__Lachnospiraceae|g__Butyrivibrio|s__Butyrivibrio fibrisolvens	0	42	0	61	2	0	3	681	3	167	1	1511	318	185	10	78
d__Bacteria|p__Bacteroidetes|c__Bacteroidia|o__Bacteroidales|f__Rikenellaceae|g__Alistipes|s__Alistipes onderdonkii	0	47	0	106	0	0	2	260	3	106	0	720	486	1141	14	57
d__Bacteria|p__Bacteroidetes|c__Bacteroidia|o__Bacteroidales|f__Odoribacteraceae|g__Butyricimonas|s__Butyricimonas faecalis	0	63	0	64	0	0	3	127	1	160	1	3473	231	2334	13	75
d__Bacteria|p__Proteobacteria|c__Epsilonproteobacteria|o__Campylobacterales|f__Campylobacteraceae|g__Campylobacter|s__Campylobacter coli	1	331	0	19992	18	2	1	2896	9	146	1	478	56	273	13	19
d__Bacteria|p__Firmicutes|c__Bacilli|o__Lactobacillales|f__Streptococcaceae|g__Streptococcus|s__Streptococcus thermophilus	1	39	1	152	16	2	3	59	53	6	6	29	29	48	8	99
d__Bacteria|p__Bacteroidetes|c__Bacteroidia|o__Bacteroidales|f__Bacteroidaceae|g__Bacteroides|s__Bacteroides cellulosilyticus	0	252	102	345	153	0	60	1278	2	116	1	830	3722	842	107	140
d__Bacteria|p__Firmicutes|c__Clostridia|o__Eubacteriales|f__Lachnospiraceae|g__Blautia|s__Blautia pseudococcoides	0	751	1	43	1	2	5	730	1	537	0	3464	2161	277	14	49
d__Bacteria|p__Bacteroidetes|c__Bacteroidia|o__Bacteroidales|f__Tannerellaceae|g__Parabacteroides|s__Parabacteroides faecis	0	44	0	201	0	0	6	217	3	83	0	640	934	227	7	53
d__Bacteria|p__Firmicutes|c__Clostridia|o__Eubacteriales|f__Lachnospiraceae|g__Lachnoclostridium|s__Lachnoclostridium phocaeense	0	96	0	39	0	0	1	522	0	125	0	1027	173	333	12	74
d__Bacteria|p__Firmicutes|c__Clostridia|o__Eubacteriales|f__Lachnospiraceae|g__Anaerostipes|s__Anaerostipes hadrus	0	53	0	53	1	0	7	173	4	89	0	275	85	90	30	65
d__Bacteria|p__Firmicutes|c__Clostridia|o__Eubacteriales|g__Massilistercora|s__Massilistercora timonensis	0	120	0	34	0	1	6	607	2	124	0	1211	154	379	9	72
d__Bacteria|p__Bacteroidetes|c__Bacteroidia|o__Bacteroidales|f__Bacteroidaceae|g__Bacteroides|s__Bacteroides intestinalis	0	37	0	190	1	1	3	208	23	83	0	487	2379	533	29	35
d__Bacteria|p__Firmicutes|c__Clostridia|o__Eubacteriales|f__Lachnospiraceae|g__Coprococcus|s__Coprococcus sp. ART55/1	1	28	0	13	0	1	5	250	1	56	0	422	65	113	9	30
d__Bacteria|p__Firmicutes|c__Negativicutes|o__Acidaminococcales|f__Acidaminococcaceae|g__Phascolarctobacterium|s__Phascolarctobacterium faecium	1	43	0	56	1	0	3	44	22	30	0	48	64	92	8	33
d__Bacteria|p__Bacteroidetes|c__Bacteroidia|o__Bacteroidales|f__Rikenellaceae|g__Alistipes|s__Alistipes communis	0	58	0	71	1	0	4	42	4	93	0	635	337	789	5	41
d__Bacteria|p__Bacteroidetes|c__Bacteroidia|o__Bacteroidales|f__Porphyromonadaceae|g__Porphyromonas|s__Porphyromonas gingivalis	0	59	1	1039	0	0	5	106	31	63	2	1995	399	751	10	36
d__Bacteria|p__Firmicutes|c__Clostridia|o__Eubacteriales|f__Lachnospiraceae|g__Blautia|s__Blautia massiliensis	0	60	1	17	0	0	9	159	1	77	0	409	123	160	152	61
d__Bacteria|p__Firmicutes|c__Clostridia|o__Eubacteriales|f__Lachnospiraceae|g__Blautia|s__Blautia hansenii	1	73	0	80	0	0	7	191	6	111	1	424	199	296	19	110
d__Bacteria|p__Firmicutes|c__Clostridia|o__Eubacteriales|f__Oscillospiraceae|g__Ethanoligenens|s__Ethanoligenens harbinense	0	14	0	8	0	0	3	127	1	38	0	349	69	373	0	21
d__Bacteria|p__Fusobacteria|c__Fusobacteriia|o__Fusobacteriales|f__Fusobacteriaceae|g__Fusobacterium|s__Fusobacterium gastrosuis	5	199	0	327	6	3	6	7747	1509	3	1	21	145	17	102	14146
d__Bacteria|p__Fibrobacteres|c__Fibrobacteria|o__Fibrobacterales|f__Fibrobacteraceae|g__Fibrobacter|s__Fibrobacter succinogenes	1	5	0	5	0	1	4	5	10	24	0	77	43	116	4	11
d__Bacteria|p__Bacteroidetes|c__Bacteroidia|o__Bacteroidales|f__Tannerellaceae|g__Tannerella|s__Tannerella forsythia	0	43	2	313	1	0	5	46	34	108	0	632	580	559	13	39
d__Bacteria|p__Firmicutes|c__Clostridia|o__Eubacteriales|f__Christensenellaceae|g__Christensenella|s__Christensenella sp. Marseille-P3954	0	13	0	6	0	0	3	143	0	36	0	186	35	641	5	12
d__Bacteria|p__Firmicutes|c__Clostridia|o__Eubacteriales|f__Lachnospiraceae|g__Wansuia|s__Wansuia hejianensis	0	90	0	26	2	0	3	441	1	112	0	1037	159	580	10	51
d__Bacteria|p__Verrucomicrobia|c__Verrucomicrobiae|o__Verrucomicrobiales|f__Akkermansiaceae|g__Akkermansia|s__Akkermansia muciniphila	2	39	0	41	2	0	12	103	0	44	1	354	182	3308	10	133
d__Bacteria|p__Firmicutes|c__Erysipelotrichia|o__Erysipelotrichales|f__Erysipelotrichaceae|g__Erysipelatoclostridium|s__[Clostridium] innocuum	1	167	1	34	0	1	4	2111	6	196	0	1292	317	512	15	76
d__Bacteria|p__Firmicutes|c__Clostridia|o__Eubacteriales|f__Clostridiaceae|g__Clostridium|s__Clostridium sp. SY8519	0	113	0	18	0	0	6	271	0	120	1	781	611	321	7	34
d__Bacteria|p__Synergistetes|c__Synergistia|o__Synergistales|f__Synergistaceae|g__Cloacibacillus|s__Cloacibacillus porcorum	2	8	0	4	0	0	1	48	1	36	1	503	73	3121	1	15
d__Bacteria|p__Spirochaetes|c__Spirochaetia|o__Spirochaetales|f__Treponemataceae|g__Treponema|s__Treponema peruense	0	3	0	6	0	0	3	6	5	4	0	16	11	214	3	12
d__Bacteria|p__Bacteroidetes|c__Bacteroidia|o__Bacteroidales|f__Porphyromonadaceae|g__Porphyromonas|s__Porphyromonas sp. oral taxon 275	0	43	0	72	0	0	4	10	0	76	0	717	254	746	13	55
d__Bacteria|p__Firmicutes|c__Clostridia|o__Eubacteriales|f__Oscillospiraceae|g__Solibaculum|s__Solibaculum mannosilyticum	0	20	1	10	0	1	2	144	1	61	0	461	86	413	3	17
d__Bacteria|p__Firmicutes|c__Clostridia|o__Eubacteriales|f__Oscillospiraceae|g__Faecalibacterium|s__Faecalibacterium sp. IP118	0	16	0	13	1	0	3	121	0	32	0	969	137	159	0	8
d__Bacteria|p__Firmicutes|c__Clostridia|o__Eubacteriales|f__Eubacteriaceae|g__Eubacterium|s__Eubacterium maltosivorans	0	28	0	4	0	1	2	255	1	147	2	1767	259	723	2	28
d__Bacteria|p__Firmicutes|c__Clostridia|o__Eubacteriales|f__Lachnospiraceae|g__Faecalicatena|s__Faecalicatena sp. Marseille-Q4148	1	259	0	225	2	3	8	357	2	401	0	1044	511	229	95	352
d__Bacteria|p__Bacteroidetes|c__Bacteroidia|o__Bacteroidales|f__Tannerellaceae|g__Parabacteroides|s__Parabacteroides johnsonii	0	388	0	151	1	1	4	610	5	53	0	562	955	303	19	39
d__Bacteria|p__Firmicutes|c__Clostridia|o__Eubacteriales|f__Lachnospiraceae|g__Coprococcus|s__Coprococcus eutactus	0	22	1	7	0	0	3	66	0	26	0	140	33	120	7	17
d__Bacteria|p__Firmicutes|c__Erysipelotrichia|o__Erysipelotrichales|f__Erysipelotrichaceae|g__Faecalitalea|s__Faecalitalea cylindroides	0	51	0	16	0	0	2	149	5	84	0	1450	178	771	6	59
d__Bacteria|p__Firmicutes|c__Clostridia|o__Eubacteriales|f__Clostridiaceae|g__Clostridium|s__Clostridium botulinum	60	105	111	1039	68	87	137	301	211	90	61	177	99	94	544	291
d__Bacteria|p__Bacteroidetes|c__Bacteroidia|o__Bacteroidales|f__Prevotellaceae|g__Prevotella|s__Prevotella sp. E13-3	1	12	0	7	0	0	3	2	0	73	0	112	76	168	18	24
d__Bacteria|p__Firmicutes|c__Clostridia|o__Eubacteriales|f__Lachnospiraceae|g__Blautia|s__Blautia argi	0	163	0	83	0	1	4	357	3	143	0	676	155	219	41	93
d__Bacteria|p__Firmicutes|c__Negativicutes|o__Acidaminococcales|f__Acidaminococcaceae|g__Acidaminococcus|s__Acidaminococcus intestini	0	12	0	21	0	1	0	52	44	39	0	78	53	155	249	612
d__Bacteria|p__Proteobacteria|c__Epsilonproteobacteria|o__Campylobacterales|f__Campylobacteraceae|g__Campylobacter|s__Campylobacter hominis	0	0	0	5	1	0	0	11	1	0	0	16	9	42	1	2
d__Bacteria|p__Actinobacteria|c__Actinomycetia|o__Corynebacteriales|f__Corynebacteriaceae|g__Corynebacterium|s__Corynebacterium stationis	8	5	1	3	3	2	53	26	12	2	0	3	7	29	12	55
d__Bacteria|p__Bacteroidetes|c__Bacteroidia|o__Bacteroidales|f__Rikenellaceae|g__Alistipes|s__Alistipes shahii	0	32	0	43	0	1	4	47	2	75	0	493	411	1313	8	43
d__Bacteria|p__Firmicutes|c__Bacilli|o__Lactobacillales|f__Lactobacillaceae|g__Limosilactobacillus|s__Limosilactobacillus mucosae	1	6	0	221	2	5	6	119	1	875	0	304	31	1482	103	11976
d__Bacteria|p__Bacteroidetes|c__Bacteroidia|o__Bacteroidales|f__Bacteroidaceae|g__Bacteroides|s__Bacteroides caecimuris	0	896	0	196	3	0	2	3233	1	69	0	1057	1051	320	14	125
d__Bacteria|p__Firmicutes|c__Clostridia|o__Eubacteriales|f__Lachnospiraceae|g__Cellulosilyticum|s__Cellulosilyticum sp. WCF-2	0	4	0	201	1	1	11	55	20	16	0	72	21	13	12	17
d__Bacteria|p__Firmicutes|c__Clostridia|o__Eubacteriales|f__Lachnospiraceae|g__Butyrivibrio|s__Butyrivibrio proteoclasticus	0	9	0	17	0	0	4	57	3	30	0	110	33	162	14	23
d__Bacteria|p__Firmicutes|c__Clostridia|o__Eubacteriales|f__Oscillospiraceae|g__Caproiciproducens|s__Caproiciproducens sp. NJN-50	0	11	0	6	1	0	2	212	0	47	0	325	41	351	3	19
d__Bacteria|p__Bacteroidetes|c__Bacteroidia|o__Bacteroidales|f__Rikenellaceae|g__Alistipes|s__Alistipes dispar	0	44	0	27	0	2	3	102	0	71	0	499	234	830	17	47
d__Bacteria|p__Firmicutes|c__Clostridia|o__Eubacteriales|f__Lachnospiraceae|g__Lachnoclostridium|s__[Clostridium] hylemonae	0	135	0	42	0	0	5	470	1	126	1	1106	196	199	20	83
d__Bacteria|p__Firmicutes|c__Clostridia|o__Eubacteriales|f__Oscillospiraceae|g__Monoglobus|s__Monoglobus pectinilyticus	0	50	0	53	1	0	5	139	0	81	0	500	196	554	40	98
d__Bacteria|p__Proteobacteria|c__Gammaproteobacteria|o__Pasteurellales|f__Pasteurellaceae|g__Haemophilus|s__Haemophilus parainfluenzae	4	316	2	1304	132	0	9	400	13065	17	51	19	384	41	42	548
d__Bacteria|p__Firmicutes|c__Clostridia|o__Eubacteriales|f__Lachnospiraceae|g__Lacrimispora|s__Lacrimispora saccharolytica	0	190	1	47	0	0	6	1051	0	145	1	1371	162	299	8	132
d__Bacteria|p__Firmicutes|c__Clostridia|o__Eubacteriales|f__Lachnospiraceae|g__Blautia|s__Blautia sp. SC05B48	1	56	1	22	1	0	5	280	2	64	0	500	83	200	49	38
d__Bacteria|p__Firmicutes|c__Bacilli|o__Lactobacillales|f__Enterococcaceae|g__Enterococcus|s__Enterococcus cecorum	3	257	0	144	13	2	8	2592	41	968	2	11283	127	217	504	103
d__Bacteria|p__Firmicutes|c__Clostridia|o__Eubacteriales|f__Oscillospiraceae|g__Caproicibacter|s__Caproicibacter fermentans	0	13	0	8	0	0	4	133	1	40	0	327	50	307	4	13
d__Bacteria|p__Bacteroidetes|c__Bacteroidia|o__Bacteroidales|f__Porphyromonadaceae|g__Porphyromonas|s__Porphyromonas asaccharolytica	0	17	0	27	0	0	2	9	3	56	0	259	168	294	16	19
d__Bacteria|p__Firmicutes|c__Clostridia|o__Eubacteriales|f__Oscillospiraceae|g__Faecalibacterium|s__Faecalibacterium sp. IP329	0	12	0	10	0	0	3	122	0	51	0	251	50	193	2	14
d__Bacteria|p__Firmicutes|c__Clostridia|o__Eubacteriales|f__Lachnospiraceae|g__Sellimonas|s__Sellimonas intestinalis	1	156	0	39	1	0	3	309	2	126	1	611	140	204	29	81
d__Bacteria|p__Bacteroidetes|c__Bacteroidia|o__Bacteroidales|f__Rikenellaceae|g__Alistipes|s__Alistipes indistinctus	0	31	0	49	0	0	4	46	4	42	1	393	351	794	8	79
d__Bacteria|p__Firmicutes|c__Clostridia|o__Eubacteriales|f__Lachnospiraceae|g__Qiania|s__Qiania dongpingensis	0	73	0	10	0	0	2	488	3	150	1	754	131	173	7	52
d__Bacteria|p__Firmicutes|c__Clostridia|o__Eubacteriales|f__Lachnospiraceae|g__Novisyntrophococcus|s__Novisyntrophococcus fermenticellae	1	67	0	36	2	1	2	234	2	59	0	423	112	163	12	43
d__Bacteria|p__Proteobacteria|c__Deltaproteobacteria|o__Myxococcales|f__Polyangiaceae|g__Sorangium|s__Sorangium cellulosum	1	12	2	7	4	1	3	70	0	22	0	148	99	374	6	17
d__Bacteria|p__Bacteroidetes|c__Bacteroidia|o__Bacteroidales|f__Prevotellaceae|g__Prevotella|s__Prevotella sp. E2-25	0	13	0	6	0	0	4	10	0	87	0	108	89	50	18	29
d__Bacteria|p__Firmicutes|c__Clostridia|o__Eubacteriales|f__Oscillospiraceae|g__Caproicibacterium|s__Caproicibacterium amylolyticum	0	16	0	6	1	0	1	76	0	24	0	244	23	212	6	13
d__Bacteria|p__Firmicutes|c__Clostridia|o__Eubacteriales|f__Lachnospiraceae|g__Butyrivibrio|s__Butyrivibrio hungatei	0	16	1	17	0	0	3	41	1	30	0	104	30	124	17	18
d__Bacteria|p__Firmicutes|c__Clostridia|o__Eubacteriales|f__Lachnospiraceae|g__Lacrimispora|s__Lacrimispora sphenoides	1	218	2	41	1	0	3	978	1	126	0	1322	143	156	13	101
d__Bacteria|p__Firmicutes|c__Clostridia|o__Eubacteriales|f__Eubacteriales Family XIII. Incertae Sedis|g__Emergencia|s__Emergencia timonensis	1	13	0	31	1	0	6	88	28	22	0	157	43	311	6	22
d__Bacteria|p__Firmicutes|c__Clostridia|o__Eubacteriales|f__Eubacteriaceae|g__Eubacterium|s__Eubacterium sp. c-25	0	96	0	56	0	0	8	222	1	88	1	380	78	167	11	67
d__Bacteria|p__Firmicutes|c__Bacilli|o__Lactobacillales|f__Lactobacillaceae|g__Lactobacillus|s__Lactobacillus delbrueckii	1	11	0	76	6	6	2	36	1	4100	1	357	59	396	23	92
d__Bacteria|p__Firmicutes|c__Clostridia|o__Eubacteriales|f__Eubacteriaceae|g__Eubacterium|s__Eubacterium callanderi	0	43	0	5	0	1	1	225	2	29	0	1032	55	1321	8	7
d__Bacteria|p__Proteobacteria|c__Gammaproteobacteria|o__Moraxellales|f__Moraxellaceae|g__Moraxella|s__Moraxella sp. FZFQ2102	22	619	0	9148	4	0	98	4971	101	0	3	224	58	33	1091	330
d__Bacteria|p__Firmicutes|c__Bacilli|o__Lactobacillales|f__Lactobacillaceae|g__Ligilactobacillus|s__Ligilactobacillus agilis	1	1	0	9	0	0	0	13073	0	12	0	29	5	20	301	934
d__Bacteria|p__Proteobacteria|c__Gammaproteobacteria|o__Pasteurellales|f__Pasteurellaceae|g__Actinobacillus|s__Actinobacillus sp. GY-402	3	307	0	1363	110	1	15	198	12046	14	46	10	304	40	49	566
d__Bacteria|p__Actinobacteria|c__Coriobacteriia|o__Coriobacteriales|f__Atopobiaceae|g__Parolsenella|s__Parolsenella massiliensis	1	6	0	7	0	0	0	44	1	19	0	94	32	362	5	44
d__Bacteria|p__Proteobacteria|c__Betaproteobacteria|o__Burkholderiales|f__Sutterellaceae|g__Sutterella|s__Sutterella megalosphaeroides	0	33	0	13	2	1	0	282	0	172	1	396	3896	767	141	422
d__Bacteria|p__Bacteroidetes|c__Bacteroidia|o__Bacteroidales|f__Bacteroidaceae|g__Bacteroides|s__Bacteroides luhongzhouii	0	79	0	108	1	0	3	6073	3	39	0	255	681	199	11	236
d__Bacteria|p__Bacteroidetes|c__Bacteroidia|o__Bacteroidales|f__Porphyromonadaceae|g__Porphyromonas|s__Porphyromonas cangingivalis	0	13	0	151	1	0	2	14	9	57	0	415	282	331	5	28
d__Bacteria|p__Firmicutes|c__Negativicutes|o__Selenomonadales|f__Selenomonadaceae|g__Selenomonas|s__Selenomonas sp. oral taxon 126	0	7	0	3	0	0	0	28	1	5	0	49	49	98	32	7
d__Bacteria|p__Firmicutes|c__Clostridia|o__Eubacteriales|f__Oscillospiraceae|g__Caproicibacterium|s__Caproicibacterium lactatifermentans	0	11	0	7	0	0	0	69	1	19	0	171	47	160	3	11
d__Bacteria|p__Actinobacteria|c__Actinomycetia|o__Bifidobacteriales|f__Bifidobacteriaceae|g__Bifidobacterium|s__Bifidobacterium longum	1	17	1	7	0	0	2	67	3	27	0	127	49	245	20	26
d__Bacteria|p__Bacteroidetes|c__Bacteroidia|o__Bacteroidales|f__Dysgonomonadaceae|g__Proteiniphilum|s__Proteiniphilum saccharofermentans	0	19	1	69	0	0	4	21	23	51	1	249	171	190	5	18
d__Bacteria|p__Firmicutes|c__Bacilli|o__Lactobacillales|f__Streptococcaceae|g__Streptococcus|s__Streptococcus infantarius	0	14	0	55	3	3	2	38	25	3	0	13	0	10	10	2502
d__Bacteria|p__Proteobacteria|c__Epsilonproteobacteria|o__Campylobacterales|f__Campylobacteraceae|g__Campylobacter|s__Campylobacter hyointestinalis	0	4	0	737	1	0	7	778	2	6	1	21	26	12	0	13
d__Bacteria|p__Firmicutes|c__Clostridia|o__Eubacteriales|f__Peptostreptococcaceae|g__Romboutsia|s__Romboutsia ilealis	5	65	0	239	23	2	26	38	201	2	0	11	13	57	519	97
d__Bacteria|p__Bacteroidetes|c__Bacteroidia|o__Bacteroidales|f__Rikenellaceae|g__Alistipes|s__Alistipes sp. dk3624	0	36	0	58	0	0	1	11	0	38	0	271	259	427	5	29
d__Bacteria|p__Firmicutes|c__Erysipelotrichia|o__Erysipelotrichales|f__Erysipelotrichaceae|g__Erysipelatoclostridium|s__Erysipelatoclostridium ramosum	2	21	0	53	0	2	73	1213	11	66	0	1419	55	543	21	62
d__Bacteria|p__Bacteroidetes|c__Bacteroidia|o__Bacteroidales|f__Barnesiellaceae|g__Coprobacter|s__Coprobacter secundus	0	12	0	71	0	1	3	33	4	20	0	319	289	142	11	16
d__Bacteria|p__Synergistetes|c__Synergistia|o__Synergistales|f__Synergistaceae|g__Pyramidobacter|s__Pyramidobacter piscolens	0	9	0	3	0	0	0	64	0	29	0	90	30	224	2	17
d__Bacteria|p__Proteobacteria|c__Deltaproteobacteria|o__Desulfovibrionales|f__Desulfovibrionaceae|g__Desulfovibrio|s__Desulfovibrio desulfuricans	0	11	0	4	1	0	1	177	0	26	0	735	129	458	4	80
d__Bacteria|p__Proteobacteria|c__Gammaproteobacteria|o__Enterobacterales|f__Enterobacteriaceae|g__Klebsiella|s__Klebsiella pneumoniae	5	248	3	524	124	54	261	277	264	12	11	73	3420	197	500	3224
d__Bacteria|p__Firmicutes|c__Clostridia|o__Eubacteriales|f__Lachnospiraceae|g__Blautia|s__Blautia liquoris	0	69	0	29	0	1	3	282	0	110	0	424	122	115	5	67
d__Bacteria|p__Proteobacteria|c__Gammaproteobacteria|o__Pasteurellales|f__Pasteurellaceae|g__Actinobacillus|s__Actinobacillus equuli	2	31	0	13042	10	0	3	49	715	1	1	2	47	2	4	76
d__Bacteria|p__Firmicutes|c__Clostridia|o__Eubacteriales|f__Lachnospiraceae|g__Anaerostipes|s__Anaerostipes caccae	0	68	1	93	0	0	9	294	0	140	0	526	135	102	24	188
d__Bacteria|p__Firmicutes|c__Clostridia|o__Eubacteriales|f__Oscillospiraceae|g__Faecalibacterium|s__Faecalibacterium sp. I2392	0	7	0	3	0	0	1	47	1	27	0	116	40	130	2	52
d__Bacteria|p__Proteobacteria|c__Gammaproteobacteria|o__Enterobacterales|f__Enterobacteriaceae|g__Escherichia|s__Escherichia fergusonii	8	347	1	926	519	47	317	430	692	5	15	19	180	162	652	1493
d__Bacteria|p__Firmicutes|c__Clostridia|o__Eubacteriales|f__Clostridiaceae|g__Clostridium|s__Clostridium baratii	14	651	0	879	260	1201	126	73	1673	9	1	15	9	22	1517	479
d__Bacteria|p__Firmicutes|c__Bacilli|o__Lactobacillales|f__Streptococcaceae|g__Streptococcus|s__Streptococcus lutetiensis	1	55	1	28	4	0	0	18	4	9	0	23	1	5	5	546
d__Bacteria|p__Bacteroidetes|c__Bacteroidia|o__Bacteroidales|f__Bacteroidaceae|g__Bacteroides|s__Bacteroides coprosuis	1	34	1	133	2	0	2	238	33	21	1	265	214	105	9	17
d__Bacteria|p__Bacteroidetes|c__Bacteroidia|o__Bacteroidales|f__Paludibacteraceae|g__Paludibacter|s__Paludibacter propionicigenes	0	10	0	60	0	0	1	16	4	18	0	178	179	77	5	10
d__Bacteria|p__Firmicutes|c__Bacilli|o__Lactobacillales|f__Enterococcaceae|g__Enterococcus|s__Enterococcus faecalis	1	1033	2	46	4	2	17	37	856	19	7	203	13	133	69	104
d__Bacteria|p__Firmicutes|c__Clostridia|o__Eubacteriales|f__Clostridiaceae|g__Clostridium|s__Clostridium butyricum	4	84	0	604	20	26	67	92	121	7	2	35	25	36	340	81
d__Bacteria|p__Proteobacteria|c__Deltaproteobacteria|o__Desulfovibrionales|f__Desulfovibrionaceae|g__Desulfovibrio|s__Desulfovibrio fairfieldensis	0	10	0	6	1	0	0	153	0	34	0	744	92	349	1	59
d__Bacteria|p__Firmicutes|c__Clostridia|o__Eubacteriales|f__Eubacteriales Family XIII. Incertae Sedis|g__Aminipila|s__Aminipila luticellarii	1	11	0	4	0	0	4	62	13	17	0	112	54	167	6	13
d__Bacteria|p__Firmicutes|c__Negativicutes|o__Veillonellales|f__Veillonellaceae|g__Megasphaera|s__Megasphaera stantonii	1	8	0	7	0	0	3	64	4	29	0	137	35	135	35	45
d__Bacteria|p__Chloroflexi|c__Dehalococcoidia|o__Dehalococcoidales|f__Dehalococcoidaceae|g__Dehalococcoides|s__Dehalococcoides mccartyi	0	6	1	12	0	0	3	312	0	30	0	225	59	298	0	12
d__Bacteria|p__Proteobacteria|c__Gammaproteobacteria|o__Xanthomonadales|f__Xanthomonadaceae|g__Stenotrophomonas|s__Stenotrophomonas maltophilia	1	8	0	14	1	0	4	49	8	25	1	128	63	232	7	15
d__Bacteria|p__Firmicutes|c__Clostridia|o__Eubacteriales|f__Lachnospiraceae|g__Anaerocolumna|s__Anaerocolumna sedimenticola	0	30	0	49	0	0	4	140	1	39	0	207	63	63	25	33
d__Bacteria|p__Actinobacteria|c__Coriobacteriia|o__Eggerthellales|f__Eggerthellaceae|g__Slackia|s__Slackia heliotrinireducens	0	2	0	5	0	0	3	39	1	14	0	72	42	179	3	56
d__Bacteria|p__Proteobacteria|c__Deltaproteobacteria|o__Desulfovibrionales|f__Desulfovibrionaceae|g__Lawsonia|s__Lawsonia intracellularis	0	0	1	2	1	0	2	2	2	2	0	18	8	50	1	15
d__Bacteria|p__Firmicutes|c__Negativicutes|o__Veillonellales|f__Veillonellaceae|g__Megasphaera|s__Megasphaera hexanoica	0	7	0	12	0	0	0	24	4	17	0	47	18	123	106	76
d__Bacteria|p__Firmicutes|c__Clostridia|o__Eubacteriales|f__Lachnospiraceae|g__Anaerocolumna|s__Anaerocolumna chitinilytica	0	27	2	41	0	2	6	175	4	38	2	291	35	134	10	28
d__Bacteria|p__Proteobacteria|c__Gammaproteobacteria|o__Enterobacterales|f__Enterobacteriaceae|g__Salmonella|s__Salmonella enterica	3	284	3	760	162	32	298	356	634	27	5	205	199	197	472	1117
d__Bacteria|p__Proteobacteria|c__Gammaproteobacteria|o__Pasteurellales|f__Pasteurellaceae|g__Actinobacillus|s__Actinobacillus pleuropneumoniae	5	182	0	3595	63	0	7	103	6628	9	27	10	146	23	25	294
d__Bacteria|p__Firmicutes|c__Negativicutes|o__Selenomonadales|f__Selenomonadaceae|g__Selenomonas|s__Selenomonas timonae	0	6	0	2	0	0	1	18	3	17	0	45	24	34	29	11
d__Bacteria|p__Deferribacteres|c__Deferribacteres|o__Deferribacterales|f__Mucispirillaceae|g__Mucispirillum|s__Mucispirillum schaedleri	1	2	2	14	0	0	1	5	9	1	1	13	4	15	7	6
d__Bacteria|p__Actinobacteria|c__Coriobacteriia|o__Coriobacteriales|f__Atopobiaceae|g__Olsenella|s__Olsenella timonensis	1	8	0	1	0	0	0	43	1	16	0	120	16	156	4	25
d__Bacteria|p__Firmicutes|c__Clostridia|o__Eubacteriales|f__Lachnospiraceae|g__Anaerocolumna|s__Anaerocolumna cellulosilytica	0	38	0	47	0	0	7	111	7	38	0	182	57	58	10	29
d__Bacteria|p__Firmicutes|c__Negativicutes|o__Selenomonadales|f__Selenomonadaceae|g__Selenomonas|s__Selenomonas sp. oral taxon 920	0	7	0	4	0	0	1	20	0	5	0	50	26	48	28	10
d__Bacteria|p__Actinobacteria|c__Coriobacteriia|o__Coriobacteriales|f__Atopobiaceae|g__Parafannyhessea|s__Parafannyhessea umbonata	0	10	0	3	1	0	2	45	0	15	0	168	26	210	3	81
d__Bacteria|p__Firmicutes|c__Clostridia|o__Eubacteriales|f__Lachnospiraceae|g__Lachnoclostridium|s__Lachnoclostridium phytofermentans	0	16	0	58	0	2	6	89	16	30	0	139	25	30	25	33
d__Bacteria|p__Proteobacteria|c__Gammaproteobacteria|o__Pseudomonadales|f__Pseudomonadaceae|g__Pseudomonas|s__Pseudomonas putida	1	16	1	35	4	0	6	84	16	17	1	138	77	252	9	20
d__Bacteria|p__Proteobacteria|c__Gammaproteobacteria|o__Enterobacterales|f__Morganellaceae|g__Morganella|s__Morganella morganii	0	22	1	69	12	2	8	44	358	15	2	321	6388	51	10	38
d__Bacteria|p__Proteobacteria|c__Gammaproteobacteria|o__Pasteurellales|f__Pasteurellaceae|g__Pasteurella|s__Pasteurella multocida	5	229	2	977	94	3	5	281	7038	11	33	58	237	38	87	403
d__Bacteria|p__Firmicutes|c__Clostridia|o__Eubacteriales|f__Christensenellaceae|g__Christensenella|s__Christensenella minuta	0	10	0	4	0	0	3	68	0	25	0	101	25	222	3	9
d__Bacteria|p__Firmicutes|c__Clostridia|o__Eubacteriales|f__Lachnospiraceae|g__Lachnoanaerobaculum|s__Lachnoanaerobaculum umeaense	0	19	0	28	0	0	5	56	31	31	0	139	20	133	12	23
d__Bacteria|p__Bacteroidetes|c__Bacteroidia|o__Bacteroidales|f__Dysgonomonadaceae|g__Proteiniphilum|s__Proteiniphilum sp. JNU-WLY501	0	19	0	35	0	0	1	26	2	18	0	208	207	162	11	11
d__Bacteria|p__Firmicutes|c__Clostridia|o__Eubacteriales|f__Lachnospiraceae|g__Anaerostipes|s__Anaerostipes rhamnosivorans	0	35	0	22	1	0	0	218	19	51	1	299	59	68	9	39
d__Bacteria|p__Proteobacteria|c__Gammaproteobacteria|o__Enterobacterales|f__Erwiniaceae|g__Buchnera|s__Buchnera aphidicola	3	18	1	109	10	6	3	48	406	13	2	41	37	144	47	56
d__Bacteria|p__Proteobacteria|c__Gammaproteobacteria|o__Pseudomonadales|f__Pseudomonadaceae|g__Pseudomonas|s__Pseudomonas fluorescens	2	10	1	11	5	1	2	77	16	40	1	177	101	156	10	24
d__Bacteria|p__Firmicutes|c__Bacilli|o__Lactobacillales|f__Streptococcaceae|g__Streptococcus|s__Streptococcus oralis	4	21	0	130	5	1	2	64	30	18	1	184	26	75	13	160
d__Bacteria|p__Proteobacteria|c__Epsilonproteobacteria|o__Campylobacterales|f__Helicobacteraceae|g__Helicobacter|s__Helicobacter canadensis	0	3	0	390	0	0	1	2	1	41	0	3	2	275	3	33
d__Bacteria|p__Actinobacteria|c__Actinomycetia|o__Streptomycetales|f__Streptomycetaceae|g__Streptomyces|s__Streptomyces venezuelae	1	10	0	6	0	0	1	78	0	13	0	126	50	197	2	20
d__Bacteria|p__Actinobacteria|c__Coriobacteriia|o__Coriobacteriales|f__Coriobacteriaceae|g__Collinsella|s__Collinsella stercoris	0	13	0	1	0	0	2	33	0	17	0	155	38	213	1	66
d__Bacteria|p__Bacteroidetes|c__Bacteroidia|o__Bacteroidales|f__Porphyromonadaceae|g__Porphyromonas|s__Porphyromonas endodontalis	0	22	1	116	0	0	1	57	11	11	0	538	97	118	2	8
d__Bacteria|p__Fusobacteria|c__Fusobacteriia|o__Fusobacteriales|f__Fusobacteriaceae|g__Fusobacterium|s__Fusobacterium varium	1	3	1	6405	3	1	6	17	6	5	0	11	99	48	261	45
d__Bacteria|p__Actinobacteria|c__Coriobacteriia|o__Eggerthellales|f__Eggerthellaceae|g__Eggerthella|s__Eggerthella lenta	1	23	0	6	0	0	1	62	1	21	0	241	65	260	1	72
d__Bacteria|p__Firmicutes|c__Bacilli|o__Lactobacillales|f__Streptococcaceae|g__Streptococcus|s__Streptococcus equi	4	107	0	103	8	1	2	200	92	28	1	118	25	62	28	417
d__Bacteria|p__Spirochaetes|c__Spirochaetia|o__Spirochaetales|f__Treponemataceae|g__Treponema|s__Treponema parvum	0	6	0	1	0	0	0	23	0	9	0	55	30	122	1	8
d__Bacteria|p__Firmicutes|c__Negativicutes|o__Selenomonadales|f__Selenomonadaceae|g__Megamonas|s__Megamonas funiformis	0	11	0	31	3	1	6	9	62	8	1	27	24	49	21	40
d__Bacteria|p__Bacteroidetes|c__Bacteroidia|o__Bacteroidales|f__Porphyromonadaceae|g__Porphyromonas|s__Porphyromonas crevioricanis	1	17	0	534	0	0	1	51	36	19	0	866	87	118	4	5
d__Bacteria|p__Proteobacteria|c__Gammaproteobacteria|o__Pseudomonadales|f__Pseudomonadaceae|g__Stutzerimonas|s__Stutzerimonas stutzeri	4	12	2	17	2	2	3	37	3	19	0	112	58	233	7	20
d__Bacteria|p__Spirochaetes|c__Spirochaetia|o__Spirochaetales|f__Treponemataceae|g__Treponema|s__Treponema brennaborense	0	14	0	3	0	0	1	22	16	6	0	58	10	272	3	4
d__Bacteria|p__Actinobacteria|c__Actinomycetia|o__Bifidobacteriales|f__Bifidobacteriaceae|g__Bifidobacterium|s__Bifidobacterium animalis	10	4	0	2	0	0	1	23	1	11	0	88	41	97	42	28
d__Bacteria|p__Actinobacteria|c__Actinomycetia|o__Actinomycetales|f__Actinomycetaceae|g__Trueperella|s__Trueperella pyogenes	1	37	0	41	0	0	12	116	1	24	1	99	25	164	14	50
d__Bacteria|p__Proteobacteria|c__Betaproteobacteria|o__Burkholderiales|f__Sutterellaceae|g__Sutterella|s__Sutterella faecalis	0	10	1	5	0	0	1	168	0	82	0	128	1469	263	77	241
d__Bacteria|p__Firmicutes|c__Clostridia|o__Eubacteriales|f__Eubacteriaceae|g__Eubacterium|s__Eubacterium limosum	0	30	0	15	2	1	1	132	1	52	0	381	88	288	6	11
d__Bacteria|p__Bacteroidetes|c__Flavobacteriia|o__Flavobacteriales|f__Blattabacteriaceae|g__Blattabacterium|s__Blattabacterium cuenoti	7	6	5	79	4	4	6	18	62	12	4	72	63	103	31	32
d__Bacteria|p__Actinobacteria|c__Coriobacteriia|o__Eggerthellales|f__Eggerthellaceae|g__Arabiibacter|s__Arabiibacter massiliensis	0	8	0	4	0	0	1	22	0	16	1	73	16	146	0	45
d__Bacteria|p__Bacteroidetes|c__Flavobacteriia|o__Flavobacteriales|f__Weeksellaceae|g__Ornithobacterium|s__Ornithobacterium rhinotracheale	0	24	0	86	2	0	3	90	104	12	1	110	82	276	12	30
d__Bacteria|p__Firmicutes|c__Bacilli|o__Lactobacillales|f__Streptococcaceae|g__Streptococcus|s__Streptococcus parasuis	3	51	0	1920	45	0	4	572	354	7	5	75	13	52	129	435
d__Bacteria|p__Actinobacteria|c__Coriobacteriia|o__Coriobacteriales|f__Atopobiaceae|g__Parolsenella|s__Parolsenella catena	0	6	0	0	0	0	3	23	0	7	0	83	18	285	0	36
d__Bacteria|p__Proteobacteria|c__Gammaproteobacteria|o__Pasteurellales|f__Pasteurellaceae|g__Actinobacillus|s__Actinobacillus suis	1	24	1	3393	18	0	19	51	1152	2	6	2	1477	6	11	2495
d__Bacteria|p__Firmicutes|c__Bacilli|o__Lactobacillales|f__Lactobacillaceae|g__Limosilactobacillus|s__Limosilactobacillus vaginalis	3	2	0	7	1	1	13	2	2	1	0	4	10	8064	2	5
d__Bacteria|p__Proteobacteria|c__Gammaproteobacteria|o__Pseudomonadales|f__Pseudomonadaceae|g__Pseudomonas|s__Pseudomonas aeruginosa	2	98	0	61	0	0	9	105	6	20	0	137	71	144	9	42
d__Bacteria|p__Proteobacteria|c__Betaproteobacteria|o__Burkholderiales|f__Comamonadaceae|g__Variovorax|s__Variovorax paradoxus	1	8	0	14	2	0	2	62	0	27	1	114	66	278	7	22
d__Bacteria|p__Bacteroidetes|c__Bacteroidia|o__Marinilabiliales|f__Marinilabiliaceae|g__Alkaliflexus|s__Alkaliflexus sp. Ai-910	1	4	0	48	0	0	2	2	4	19	0	114	81	158	2	8
d__Bacteria|p__Firmicutes|c__Erysipelotrichia|o__Erysipelotrichales|f__Erysipelotrichaceae|g__Intestinibaculum|s__Intestinibaculum porci	0	6	0	7	0	0	0	18	2	13	1	81	16	99	5	32
d__Bacteria|p__Proteobacteria|c__Alphaproteobacteria|o__Hyphomicrobiales|f__Rhizobiaceae|g__Rhizobium|s__Rhizobium leguminosarum	0	4	0	19	0	0	1	54	3	9	0	107	54	153	2	13
d__Bacteria|p__Proteobacteria|c__Gammaproteobacteria|o__Pasteurellales|f__Pasteurellaceae|g__Haemophilus|s__Haemophilus influenzae	3	139	0	443	64	1	7	166	5416	7	23	5	127	17	23	211
d__Bacteria|p__Firmicutes|c__Bacilli|o__Lactobacillales|f__Lactobacillaceae|g__Lactobacillus|s__Lactobacillus taiwanensis	0	0	0	21	0	0	0	54	2	0	0	0	1	1	13	2
d__Bacteria|p__Actinobacteria|c__Coriobacteriia|o__Coriobacteriales|f__Atopobiaceae|g__Thermophilibacter|s__Thermophilibacter immobilis	0	6	0	7	0	0	0	34	0	21	0	63	22	99	3	14
d__Bacteria|p__Synergistetes|c__Synergistia|o__Synergistales|f__Synergistaceae|g__Fretibacterium|s__Fretibacterium fastidiosum	1	3	0	4	0	0	0	34	35	10	0	57	26	168	0	9
d__Bacteria|p__Firmicutes|c__Clostridia|o__Eubacteriales|f__Lachnospiraceae|g__Anaerotignum|s__Anaerotignum propionicum	0	17	0	28	1	0	1	37	8	112	0	130	121	79	7	17
d__Bacteria|p__Firmicutes|c__Clostridia|o__Eubacteriales|f__Clostridiaceae|g__Clostridium|s__Clostridium bornimense	1	36	3	245	5	11	38	37	43	3	1	36	10	34	113	36
d__Bacteria|p__Firmicutes|c__Negativicutes|o__Veillonellales|f__Veillonellaceae|g__Megasphaera|s__Megasphaera massiliensis	0	3	0	10	0	0	1	15	6	39	0	37	19	83	36	28
d__Bacteria|p__Firmicutes|c__Erysipelotrichia|o__Erysipelotrichales|f__Erysipelotrichaceae|g__Faecalibacillus|s__Faecalibacillus intestinalis	0	12	2	38	3	0	8	19	23	9	0	108	38	57	13	35
d__Bacteria|p__Fusobacteria|c__Fusobacteriia|o__Fusobacteriales|f__Fusobacteriaceae|g__Fusobacterium|s__Fusobacterium nucleatum	6	11	7	89	5	3	4	256	81	5	7	28	187	80	217	407
d__Bacteria|p__Firmicutes|c__Bacilli|o__Lactobacillales|f__Streptococcaceae|g__Streptococcus|s__Streptococcus pluranimalium	12	26	0	100	28	1	11	160	227	10	5	27	32	65	17	112
d__Bacteria|p__Actinobacteria|c__Coriobacteriia|o__Coriobacteriales|f__Atopobiaceae|g__Olsenella|s__Olsenella uli	0	4	0	5	0	0	0	28	0	7	0	74	14	123	0	16
d__Bacteria|p__Firmicutes|c__Bacilli|o__Lactobacillales|f__Lactobacillaceae|g__Lactobacillus|s__Lactobacillus gasseri	0	2	1	10	2	1	0	23	1	0	0	4	0	16	11	2
d__Bacteria|p__Bacteroidetes|c__Cytophagia|o__Cytophagales|f__Fulvivirgaceae|g__Chryseolinea|s__Chryseolinea soli	0	5	0	19	0	0	0	3	0	26	0	172	59	142	3	12
d__Bacteria|p__Bacteroidetes|c__Flavobacteriia|o__Flavobacteriales|f__Flavobacteriaceae|g__Capnocytophaga|s__Capnocytophaga gingivalis	0	1	0	25	0	0	0	2	1	21	0	55	21	35	2	4
d__Bacteria|p__Firmicutes|c__Bacilli|o__Lactobacillales|f__Streptococcaceae|g__Streptococcus|s__Streptococcus salivarius	1	9	0	80	3	1	0	48	37	5	0	29	6	29	12	109
d__Bacteria|p__Proteobacteria|c__Gammaproteobacteria|o__Pasteurellales|f__Pasteurellaceae|g__Mannheimia|s__Mannheimia haemolytica	1	127	0	888	45	0	5	129	4403	4	16	15	97	18	15	277
d__Bacteria|p__Firmicutes|c__Clostridia|o__Eubacteriales|f__Desulfitobacteriaceae|g__Desulfitobacterium|s__Desulfitobacterium hafniense	0	4	0	7	0	0	2	42	3	10	1	130	33	95	3	8
d__Bacteria|p__Firmicutes|c__Clostridia|o__Eubacteriales|f__Lachnospiraceae|g__Herbinix|s__Herbinix luporum	0	11	0	44	0	0	6	56	5	14	1	104	30	43	8	19
d__Bacteria|p__Firmicutes|c__Bacilli|o__Bacillales|f__Bacillaceae|g__Priestia|s__Priestia megaterium	7	10	4	55	5	2	3	35	62	17	4	70	42	95	36	18
d__Bacteria|p__Bacteroidetes|c__Cytophagia|o__Cytophagales|f__Hymenobacteraceae|g__Pontibacter|s__Pontibacter russatus	0	10	1	22	0	0	0	11	0	52	2	141	84	158	7	19
d__Bacteria|p__Firmicutes|c__Erysipelotrichia|o__Erysipelotrichales|f__Erysipelotrichaceae|g__Faecalibaculum|s__Faecalibaculum rodentium	0	6	0	3	0	0	2	28	5	24	0	92	20	55	0	9
d__Bacteria|p__Proteobacteria|c__Betaproteobacteria|o__Burkholderiales|f__Burkholderiaceae|g__Cupriavidus|s__Cupriavidus taiwanensis	0	8	0	8	1	0	1	37	1	13	0	122	52	178	3	11
d__Bacteria|p__Firmicutes|c__Bacilli|o__Lactobacillales|f__Streptococcaceae|g__Streptococcus|s__Streptococcus dysgalactiae	4	83	1	106	10	0	0	204	114	13	5	86	8	34	21	200
d__Bacteria|p__Fusobacteria|c__Fusobacteriia|o__Fusobacteriales|f__Fusobacteriaceae|g__Fusobacterium|s__Fusobacterium necrophorum	6	55	2	25	3	3	34	86	26	14	4	56	70	30	45	170
d__Bacteria|p__Firmicutes|c__Bacilli|o__Lactobacillales|f__Streptococcaceae|g__Streptococcus|s__Streptococcus acidominimus	8	117	0	339	12	1	18	532	1160	23	2	133	104	112	76	344
d__Bacteria|p__Firmicutes|c__Clostridia|o__Eubacteriales|f__Clostridiaceae|g__Clostridium|s__Clostridium sp. C1	0	13	0	34	1	4	3	22	6	19	0	104	28	45	13	23
d__Bacteria|p__Firmicutes|c__Bacilli|o__Bacillales|f__Bacillaceae|g__Bacillus|s__Bacillus cereus	1	14	2	47	4	2	13	48	51	8	6	52	22	72	25	39
d__Bacteria|p__Actinobacteria|c__Actinomycetia|o__Bifidobacteriales|f__Bifidobacteriaceae|g__Bifidobacterium|s__Bifidobacterium pseudolongum	11	73	0	26	1	2	1	21	0	5	0	2991	22	85	25	110
d__Bacteria|p__Firmicutes|c__Erysipelotrichia|o__Erysipelotrichales|f__Erysipelotrichaceae|g__Allobaculum|s__Allobaculum mucolyticum	0	5	0	2	0	0	1	27	0	7	0	74	13	68	7	7
d__Bacteria|p__Proteobacteria|c__Gammaproteobacteria|o__Pasteurellales|f__Pasteurellaceae|g__Glaesserella|s__Glaesserella sp. 15-184	12	115	1	2682	36	0	5	112	3210	5	13	4	78	11	81	327
d__Bacteria|p__Firmicutes|c__Bacilli|o__Lactobacillales|f__Streptococcaceae|g__Streptococcus|s__Streptococcus sp. CNU G2	0	13	0	17	0	0	1	49	4	1	0	7	1	9	9	3247
d__Bacteria|p__Proteobacteria|c__Gammaproteobacteria|o__Enterobacterales|f__Enterobacteriaceae|g__Citrobacter|s__Citrobacter freundii	2	98	1	211	94	32	51	92	146	11	15	56	47	49	121	3811
d__Bacteria|p__Firmicutes|c__Clostridia|o__Eubacteriales|f__Peptostreptococcaceae|g__Romboutsia|s__Romboutsia sp. CE17	4	23	1	214	17	1	20	44	156	5	1	14	5	21	267	118
d__Bacteria|p__Proteobacteria|c__Deltaproteobacteria|o__Myxococcales|f__Sandaracinaceae|g__Sandaracinus|s__Sandaracinus amylolyticus	0	5	0	3	0	0	0	30	0	7	0	109	33	134	1	11
d__Bacteria|p__Firmicutes|c__Negativicutes|o__Selenomonadales|f__Selenomonadaceae|g__Pectinatus|s__Pectinatus frisingensis	0	4	0	8	1	1	2	7	1	0	0	42	17	43	3	12
d__Bacteria|p__Firmicutes|c__Erysipelotrichia|o__Erysipelotrichales|f__Turicibacteraceae|g__Turicibacter|s__Turicibacter sp. H121	0	5	0	10	1	1	2	11	4	2	0	12	1	0	11	3
d__Bacteria|p__Firmicutes|c__Bacilli|o__Lactobacillales|f__Streptococcaceae|g__Streptococcus|s__Streptococcus sanguinis	2	10	0	163	5	0	2	56	19	5	2	30	26	56	13	95
d__Bacteria|p__Firmicutes|c__Clostridia|o__Eubacteriales|f__Clostridiaceae|g__Clostridium|s__Clostridium pasteurianum	3	27	2	179	3	6	17	31	31	7	1	34	15	60	74	39
d__Bacteria|p__Firmicutes|c__Clostridia|o__Eubacteriales|f__Clostridiaceae|g__Clostridium|s__Clostridium saccharoperbutylacetonicum	2	29	3	270	4	7	29	45	53	9	1	36	25	23	141	61
d__Bacteria|p__Proteobacteria|c__Betaproteobacteria|o__Burkholderiales|f__Alcaligenaceae|g__Achromobacter|s__Achromobacter xylosoxidans	0	2	0	6	0	0	0	42	19	15	0	80	61	158	3	8
d__Bacteria|p__Firmicutes|c__Bacilli|o__Lactobacillales|f__Streptococcaceae|g__Streptococcus|s__Streptococcus canis	4	22	0	66	7	0	2	73	34	6	0	42	2	33	6	100
d__Bacteria|p__Bacteroidetes|c__Chitinophagia|o__Chitinophagales|f__Chitinophagaceae|g__Chitinophaga|s__Chitinophaga pinensis	4	12	4	11	5	1	4	11	6	8	5	61	52	73	17	15
d__Bacteria|p__Proteobacteria|c__Deltaproteobacteria|o__Myxococcales|f__Archangiaceae|g__Archangium|s__Archangium violaceum	1	2	0	5	1	0	0	34	0	16	0	87	32	163	4	13
d__Bacteria|p__Firmicutes|c__Clostridia|o__Eubacteriales|f__Heliobacteriaceae|g__Heliomicrobium|s__Heliomicrobium modesticaldum	0	6	0	1	0	0	0	30	0	12	0	59	18	102	4	7
d__Bacteria|p__Firmicutes|c__Bacilli|o__Lactobacillales|f__Streptococcaceae|g__Streptococcus|s__Streptococcus pyogenes	7	20	0	110	19	0	1	65	151	1	0	31	8	52	15	161
d__Bacteria|p__Proteobacteria|c__Epsilonproteobacteria|o__Campylobacterales|f__Helicobacteraceae|g__Helicobacter|s__Helicobacter pylori	0	6	3	51	4	1	5	16	22	9	3	60	20	110	12	16
d__Bacteria|p__Firmicutes|c__Clostridia|o__Eubacteriales|f__Oscillospiraceae|g__Pseudoclostridium|s__Pseudoclostridium thermosuccinogenes	3	10	6	11	3	3	4	34	1	17	2	77	13	117	4	6
d__Bacteria|p__Firmicutes|c__Bacilli|o__Lactobacillales|f__Lactobacillaceae|g__Ligilactobacillus|s__Ligilactobacillus salivarius	3	7	1	186	0	0	3	99	24	63	1	63	102	313	28	403
d__Bacteria|p__Actinobacteria|c__Coriobacteriia|o__Eggerthellales|f__Eggerthellaceae|g__Adlercreutzia|s__Adlercreutzia equolifaciens	0	3	0	1	0	0	0	25	0	16	0	74	34	104	5	42
d__Bacteria|p__Proteobacteria|c__Gammaproteobacteria|o__Enterobacterales|f__Enterobacteriaceae|g__Escherichia|s__Escherichia albertii	7	362	1	720	662	50	294	386	658	5	11	22	186	11	793	1405
d__Bacteria|p__Firmicutes|c__Bacilli|o__Lactobacillales|f__Lactobacillaceae|g__Lactobacillus|s__Lactobacillus intestinalis	0	0	0	8	1	0	0	6	1	3	0	4	2	9	3	0
d__Bacteria|p__Firmicutes|c__Erysipelotrichia|o__Erysipelotrichales|f__Erysipelotrichaceae|g__Amedibacterium|s__Amedibacterium intestinale	0	18	0	27	0	0	3	30	7	25	0	162	65	50	16	25
d__Bacteria|p__Bacteroidetes|c__Chitinophagia|o__Chitinophagales|f__Chitinophagaceae|g__Chitinophaga|s__Chitinophaga oryzae	0	5	1	14	0	0	3	15	3	10	2	108	65	118	3	13
d__Bacteria|p__Firmicutes|c__Bacilli|o__Bacillales|f__Paenibacillaceae|g__Paenibacillus|s__Paenibacillus mucilaginosus	0	8	0	8	0	0	0	45	0	10	0	59	15	95	6	15
d__Bacteria|p__Firmicutes|c__Clostridia|o__Eubacteriales|f__Eubacteriales Family XIII. Incertae Sedis|g__Aminipila|s__Aminipila butyrica	0	13	0	10	0	0	2	58	1	12	0	91	12	92	3	7
d__Bacteria|p__Firmicutes|c__Clostridia|o__Eubacteriales|f__Clostridiaceae|g__Clostridium|s__Clostridium beijerinckii	3	28	4	201	13	12	20	32	63	3	0	32	11	47	129	48
d__Bacteria|p__Actinobacteria|c__Coriobacteriia|o__Eggerthellales|f__Eggerthellaceae|g__Berryella|s__Berryella intestinalis	0	7	0	4	0	0	1	25	1	3	0	53	17	488	3	23
d__Bacteria|p__Firmicutes|c__Negativicutes|o__Veillonellales|f__Veillonellaceae|g__Veillonella|s__Veillonella parvula	0	7	3	34	6	0	3	71	2497	182	0	5	79	114	161	664
d__Bacteria|p__Proteobacteria|c__Epsilonproteobacteria|o__Campylobacterales|f__Campylobacteraceae|g__Campylobacter|s__Campylobacter jejuni	0	28	0	435	1	2	2	129	50	16	2	137	70	95	12	11
d__Bacteria|p__Firmicutes|c__Clostridia|o__Eubacteriales|f__Symbiobacteriaceae|g__Symbiobacterium|s__Symbiobacterium thermophilum	0	7	0	2	0	0	0	39	0	13	0	76	5	172	1	1
d__Bacteria|p__Proteobacteria|c__Alphaproteobacteria|o__Hyphomicrobiales|f__Nitrobacteraceae|g__Rhodopseudomonas|s__Rhodopseudomonas palustris	0	3	0	8	0	0	0	37	0	11	0	90	35	85	2	9
d__Bacteria|p__Firmicutes|c__Negativicutes|o__Veillonellales|f__Veillonellaceae|g__Veillonella|s__Veillonella atypica	1	10	0	22	0	2	2	105	3712	234	2	7	100	96	159	894
d__Bacteria|p__Firmicutes|c__Bacilli|o__Lactobacillales|f__Lactobacillaceae|g__Companilactobacillus|s__Companilactobacillus futsaii	0	1	1	5	1	2	0	2	1	2	0	12	1	7	1	2
d__Bacteria|p__Bacteroidetes|c__Bacteroidia|o__Bacteroidales|f__Tenuifilaceae|g__Tenuifilum|s__Tenuifilum thalassicum	0	3	0	26	0	1	0	4	0	12	0	84	57	144	4	6
d__Bacteria|p__Actinobacteria|c__Coriobacteriia|o__Eggerthellales|f__Eggerthellaceae|g__Raoultibacter|s__Raoultibacter timonensis	0	7	0	0	0	0	1	24	0	13	0	54	8	129	0	19
d__Bacteria|p__Firmicutes|c__Clostridia|o__Eubacteriales|f__Eubacteriaceae|g__Eubacterium|s__Eubacterium sp. NSJ-61	0	19	1	36	0	0	3	62	7	27	1	208	44	153	8	18
d__Bacteria|p__Fusobacteria|c__Fusobacteriia|o__Fusobacteriales|f__Fusobacteriaceae|g__Fusobacterium|s__Fusobacterium ulcerans	1	6	1	623	1	3	4	36	6	6	2	28	167	38	325	96
d__Bacteria|p__Proteobacteria|c__Alphaproteobacteria|o__Hyphomicrobiales|f__Rhizobiaceae|g__Agrobacterium|s__Agrobacterium tumefaciens	0	9	1	13	1	0	1	31	0	24	0	87	71	106	3	17
d__Bacteria|p__Firmicutes|c__Clostridia|o__Eubacteriales|f__Peptostreptococcaceae|g__Paeniclostridium|s__Paeniclostridium sordellii	2	16	2	234	23	3	23	50	137	7	0	16	6	15	237	91
d__Bacteria|p__Firmicutes|c__Clostridia|o__Eubacteriales|f__Clostridiaceae|g__Clostridium|s__Clostridium kluyveri	2	19	1	84	2	6	11	38	23	8	0	82	12	74	33	24
d__Bacteria|p__Actinobacteria|c__Actinomycetia|o__Corynebacteriales|f__Nocardiaceae|g__Nocardia|s__Nocardia asteroides	0	9	1	6	0	0	0	54	0	9	0	102	23	89	5	15
d__Bacteria|p__Firmicutes|c__Negativicutes|o__Selenomonadales|f__Selenomonadaceae|g__Selenomonas|s__Selenomonas sp. oral taxon 478	0	2	0	1	0	0	0	12	2	5	0	27	3	33	11	7
d__Bacteria|p__Firmicutes|c__Erysipelotrichia|o__Erysipelotrichales|f__Erysipelotrichaceae|g__Allobaculum|s__Allobaculum sp. Allo2	0	5	0	0	0	0	0	24	0	14	0	45	17	109	4	5
d__Bacteria|p__Proteobacteria|c__Epsilonproteobacteria|o__Campylobacterales|f__Campylobacteraceae|g__Campylobacter|s__Campylobacter sp. RM6137	8	22	6	1725	2	2	4	1641	5	6	5	10	9	11	8	18
d__Bacteria|p__Firmicutes|c__Bacilli|o__Lactobacillales|f__Streptococcaceae|g__Streptococcus|s__Streptococcus ratti	3	11	1	47	3	0	0	36	12	0	0	15	5	69	3	97
d__Bacteria|p__Firmicutes|c__Clostridia|o__Eubacteriales|f__Clostridiaceae|g__Clostridium|s__Clostridium cellulovorans	0	21	1	148	1	8	25	35	22	6	0	38	5	29	75	30
d__Bacteria|p__Firmicutes|c__Clostridia|o__Eubacteriales|f__Clostridiaceae|g__Clostridium|s__Clostridium sp. M3/9	1	6	0	19	1	0	3	49	6	11	0	88	9	107	4	8
d__Bacteria|p__Bacteroidetes|c__Sphingobacteriia|o__Sphingobacteriales|f__Sphingobacteriaceae|g__Sphingobacterium|s__Sphingobacterium spiritivorum	0	8	0	16	1	0	1	6	25	9	4	96	98	117	3	11
d__Bacteria|p__Proteobacteria|c__Epsilonproteobacteria|o__Campylobacterales|f__Campylobacteraceae|g__Campylobacter|s__Campylobacter concisus	1	5	1	31	2	0	5	40	37	6	0	72	26	71	2	7
d__Bacteria|p__Firmicutes|c__Clostridia|o__Eubacteriales|f__Eubacteriales Family XIII. Incertae Sedis|g__Aminipila|s__Aminipila terrae	0	13	1	18	1	0	1	20	6	4	0	57	29	78	6	8
d__Bacteria|p__Firmicutes|c__Clostridia|o__Eubacteriales|f__Oscillospiraceae|g__Thermoclostridium|s__Thermoclostridium stercorarium	0	5	0	15	1	0	0	30	1	16	1	76	9	74	0	3
d__Bacteria|p__Chlamydiae|c__Chlamydiia|o__Chlamydiales|f__Chlamydiaceae|g__Chlamydia|s__Chlamydia suis	2	0	0	3	0	0	0	0	0	0	0	0	0	1	1	0
d__Bacteria|p__Firmicutes|c__Clostridia|o__Eubacteriales|f__Clostridiaceae|g__Clostridium|s__Clostridium chauvoei	4	76	0	730	10	32	43	77	83	4	1	167	7	36	384	169
d__Bacteria|p__Bacteroidetes|c__Saprospiria|o__Saprospirales|f__Haliscomenobacteraceae|g__Haliscomenobacter|s__Haliscomenobacter hydrossis	1	5	0	11	0	1	0	2	0	3	0	66	39	112	2	5
d__Bacteria|p__Firmicutes|c__Clostridia|o__Eubacteriales|f__Peptostreptococcaceae|g__Peptoclostridium|s__Peptoclostridium acidaminophilum	1	3	0	15	0	0	2	20	2	13	0	42	11	41	2	6
d__Bacteria|p__Actinobacteria|c__Actinomycetia|o__Micrococcales|f__Microbacteriaceae|g__Clavibacter|s__Clavibacter michiganensis	0	2	0	4	0	0	0	38	0	6	0	56	37	91	1	11
d__Bacteria|p__Bacteroidetes|c__Bacteroidia|o__Marinilabiliales|f__Marinilabiliaceae|g__Alkalitalea|s__Alkalitalea saponilacus	0	4	0	16	0	0	3	7	0	9	0	79	75	130	3	2
d__Bacteria|p__Proteobacteria|c__Gammaproteobacteria|o__Enterobacterales|f__Enterobacteriaceae|g__Escherichia|s__Escherichia sp. E4742	3	378	0	418	1361	35	152	437	1019	0	7	7	86	3	606	986
d__Bacteria|p__Proteobacteria|c__Deltaproteobacteria|o__Myxococcales|f__Myxococcaceae|g__Myxococcus|s__Myxococcus xanthus	0	6	0	7	0	2	1	16	0	32	0	91	31	116	2	8
d__Bacteria|p__Firmicutes|c__Bacilli|o__Bacillales|f__Staphylococcaceae|g__Staphylococcus|s__Staphylococcus aureus	49	37	100	67	64	47	90	118	178	58	59	49	64	71	85	112
d__Bacteria|p__Firmicutes|c__Clostridia|o__Eubacteriales|f__Clostridiaceae|g__Paraclostridium|s__Paraclostridium bifermentans	4	16	0	189	13	3	23	38	94	6	0	25	14	41	180	66
d__Bacteria|p__Bacteroidetes|c__Bacteroidia|o__Bacteroidales|f__Salinivirgaceae|g__Salinivirga|s__Salinivirga cyanobacteriivorans	1	4	0	11	0	0	0	1	2	15	0	81	38	73	1	11
d__Bacteria|p__Bacteroidetes|c__Bacteroidia|o__Marinilabiliales|f__Prolixibacteraceae|g__Draconibacterium|s__Draconibacterium orientale	0	10	1	14	0	0	2	5	37	7	0	102	84	73	3	6
d__Bacteria|p__Firmicutes|c__Negativicutes|o__Selenomonadales|f__Selenomonadaceae|g__Megamonas|s__Megamonas hypermegale	0	4	0	14	0	1	3	9	38	4	0	9	6	20	11	28
d__Bacteria|p__Bacteroidetes|c__Cytophagia|o__Cytophagales|f__Hymenobacteraceae|g__Nibribacter|s__Nibribacter ruber	1	6	0	17	0	0	0	5	2	8	0	89	66	145	3	11
d__Bacteria|p__Firmicutes|c__Clostridia|o__Eubacteriales|f__Clostridiaceae|g__Clostridium|s__Clostridium saccharobutylicum	1	29	1	245	9	10	27	37	59	6	0	25	4	8	151	37
d__Bacteria|p__Proteobacteria|c__Gammaproteobacteria|o__Enterobacterales|f__Enterobacteriaceae|g__Citrobacter|s__Citrobacter portucalensis	1	12	0	33	50	3	11	14	29	6	51	6	17	4	48	4958
d__Bacteria|p__Proteobacteria|c__Gammaproteobacteria|o__Pasteurellales|f__Pasteurellaceae|g__Mannheimia|s__Mannheimia varigena	2	472	0	774	23	1	8	143	2547	11	15	14	65	23	21	151
d__Bacteria|p__Firmicutes|c__Bacilli|o__Lactobacillales|f__Streptococcaceae|g__Streptococcus|s__Streptococcus mitis	0	14	0	66	3	1	0	45	35	2	1	25	6	32	13	58
d__Bacteria|p__Bacteroidetes|c__Flavobacteriia|o__Flavobacteriales|f__Weeksellaceae|g__Elizabethkingia|s__Elizabethkingia anophelis	0	4	0	28	0	1	1	13	3	3	1	25	27	24	5	9
d__Bacteria|p__Actinobacteria|c__Coriobacteriia|o__Eggerthellales|f__Eggerthellaceae|g__Denitrobacterium|s__Denitrobacterium detoxificans	0	5	0	5	0	0	0	21	0	7	0	86	18	79	0	30
d__Bacteria|p__Spirochaetes|c__Spirochaetia|o__Spirochaetales|f__Treponemataceae|g__Treponema|s__Treponema denticola	0	7	1	35	2	0	0	13	31	3	2	62	5	71	2	11
d__Bacteria|p__Proteobacteria|c__Deltaproteobacteria|o__Desulfovibrionales|f__Desulfovibrionaceae|g__Desulfovibrio|s__Desulfovibrio sp. 86	0	3	0	2	0	0	0	67	0	12	0	329	38	168	2	37
d__Bacteria|p__Firmicutes|c__Clostridia|o__Eubacteriales|f__Clostridiaceae|g__Clostridium|s__Clostridium septicum	5	58	2	669	20	30	50	89	104	5	1	18	3	17	428	74
d__Bacteria|p__Firmicutes|c__Bacilli|o__Bacillales|f__Paenibacillaceae|g__Saccharibacillus|s__Saccharibacillus brassicae	0	0	0	2	0	0	0	17	0	8	0	37	14	118	4	8
d__Bacteria|p__Bacteroidetes|c__Cytophagia|o__Cytophagales|f__Hymenobacteraceae|g__Hymenobacter|s__Hymenobacter monticola	0	5	0	3	0	0	0	6	1	21	0	100	34	124	2	10
d__Bacteria|p__Actinobacteria|c__Coriobacteriia|o__Eggerthellales|f__Eggerthellaceae|g__Eggerthella|s__Eggerthella sp. YY7918	0	9	0	4	0	0	0	25	1	10	0	61	14	132	1	25
d__Bacteria|p__Firmicutes|c__Erysipelotrichia|o__Erysipelotrichales|f__Turicibacteraceae|g__Turicibacter|s__Turicibacter sanguinis	0	1541	0	351	4	1	34	713	10	2	1	10	5	19	546	4
d__Bacteria|p__Bacteroidetes|c__Cytophagia|o__Cytophagales|f__Hymenobacteraceae|g__Hymenobacter|s__Hymenobacter sp. NBH84	0	5	0	5	0	0	0	0	0	37	0	92	72	75	2	14
d__Bacteria|p__Bacteroidetes|c__Cytophagia|o__Cytophagales|f__Hymenobacteraceae|g__Hymenobacter|s__Hymenobacter sp. PAMC 26628	0	21	0	14	0	0	0	8	0	40	0	101	92	43	3	30
d__Bacteria|p__Firmicutes|c__Bacilli|o__Lactobacillales|f__Enterococcaceae|g__Enterococcus|s__Enterococcus hirae	11	68	1	192	323	445	125	218	525	2	1	46	10	31	1551	233
d__Bacteria|p__Firmicutes|c__Clostridia|o__Eubacteriales|f__Oscillospiraceae|g__Acetivibrio|s__Acetivibrio clariflavus	1	4	1	14	0	2	1	19	7	6	0	32	13	56	5	4
d__Bacteria|p__Bacteroidetes|o__Bacteroidetes Order II. Incertae sedis|f__Rhodothermaceae|g__Rhodothermus|s__Rhodothermus marinus	0	10	0	15	0	0	0	24	0	22	0	127	59	103	3	6
d__Bacteria|p__Firmicutes|c__Bacilli|o__Bacillales|f__Alicyclobacillaceae|g__Alicyclobacillus|s__Alicyclobacillus acidocaldarius	0	1	0	7	0	0	0	19	0	7	0	25	12	72	0	0
d__Bacteria|p__Bacteroidetes|o__Bacteroidetes Order II. Incertae sedis|f__Rhodothermaceae|g__Rhodocaloribacter|s__Rhodocaloribacter litoris	0	11	0	4	0	0	0	19	0	11	1	113	30	136	1	11
d__Bacteria|p__Firmicutes|c__Clostridia|o__Eubacteriales|f__Clostridiaceae|g__Clostridium|s__Clostridium manihotivorum	1	27	1	263	5	14	35	44	43	8	2	18	1	24	116	39
d__Bacteria|p__Proteobacteria|c__Betaproteobacteria|o__Burkholderiales|f__Burkholderiaceae|g__Ralstonia|s__Ralstonia solanacearum	0	3	0	13	0	1	0	47	1	17	0	78	81	87	0	17
d__Bacteria|p__Bacteroidetes|c__Flavobacteriia|o__Flavobacteriales|f__Flavobacteriaceae|g__Flavobacterium|s__Flavobacterium sp. HJ-32-4	0	11	0	7	0	0	0	5	0	19	0	86	55	101	2	16
d__Bacteria|p__Firmicutes|c__Clostridia|o__Eubacteriales|f__Clostridiaceae|g__Clostridium|s__Clostridium gasigenes	5	51	2	550	16	24	61	63	96	2	6	11	19	28	216	67
d__Bacteria|p__Actinobacteria|c__Rubrobacteria|o__Rubrobacterales|f__Rubrobacteraceae|g__Rubrobacter|s__Rubrobacter xylanophilus	0	1	0	0	0	1	0	16	0	6	0	25	21	178	2	3
d__Bacteria|p__Actinobacteria|c__Actinomycetia|o__Corynebacteriales|f__Corynebacteriaceae|g__Corynebacterium|s__Corynebacterium xerosis	6	11	1	9	16	15	54	20	7	7	0	17	29	46	4	112
d__Bacteria|p__Bacteroidetes|c__Cytophagia|o__Cytophagales|f__Hymenobacteraceae|g__Pontibacter|s__Pontibacter akesuensis	0	8	0	18	1	0	0	8	0	10	0	102	51	103	1	16
d__Bacteria|p__Actinobacteria|c__Actinomycetia|o__Bifidobacteriales|f__Bifidobacteriaceae|g__Bifidobacterium|s__Bifidobacterium thermophilum	1	11	0	5	1	0	5	2	0	6	0	198	5	26	7	13
d__Bacteria|p__Actinobacteria|c__Coriobacteriia|o__Eggerthellales|f__Eggerthellaceae|g__Eggerthella|s__Eggerthella guodeyinii	0	4	0	4	0	0	2	45	0	12	0	95	15	99	1	33
d__Bacteria|p__Proteobacteria|c__Gammaproteobacteria|o__Aeromonadales|f__Aeromonadaceae|g__Aeromonas|s__Aeromonas veronii	1	6	1	17	3	0	6	26	17	11	0	54	26	87	8	16
d__Bacteria|p__Firmicutes|c__Clostridia|o__Thermoanaerobacterales|f__Thermoanaerobacteraceae|g__Gelria|s__Gelria sp. Kuro-4	0	3	0	7	0	0	1	31	0	4	0	46	22	104	2	3
d__Bacteria|p__Firmicutes|c__Clostridia|o__Eubacteriales|f__Oscillospiraceae|g__Ruminiclostridium|s__Ruminiclostridium herbifermentans	0	11	1	34	0	1	6	25	63	9	1	49	17	33	16	8
d__Bacteria|p__Firmicutes|c__Bacilli|o__Bacillales|f__Staphylococcaceae|g__Staphylococcus|s__Staphylococcus muscae	8	2	2	240	12	16	29	76	3724	2	1	7	8	6	71	595
d__Bacteria|p__Proteobacteria|c__Betaproteobacteria|o__Burkholderiales|f__Sutterellaceae|g__Sutterella|s__Sutterella wadsworthensis	0	5	0	5	0	0	0	78	0	49	0	59	750	180	37	115
d__Bacteria|p__Firmicutes|c__Bacilli|o__Lactobacillales|f__Streptococcaceae|g__Streptococcus|s__Streptococcus sp. CNU 77-61	0	0	0	24	2	0	1	66	6	6	0	5	0	2	8	3636
d__Bacteria|p__Firmicutes|c__Bacilli|o__Bacillales|f__Paenibacillaceae|g__Brevibacillus|s__Brevibacillus brevis	0	6	0	22	0	0	2	16	7	12	1	41	38	67	7	10
d__Bacteria|p__Firmicutes|c__Negativicutes|o__Selenomonadales|f__Sporomusaceae|g__Methylomusa|s__Methylomusa anaerophila	0	1	1	12	0	0	1	25	2	3	0	38	27	71	0	7
d__Bacteria|p__Bacteroidetes|c__Flavobacteriia|o__Flavobacteriales|f__Weeksellaceae|g__Chryseobacterium|s__Chryseobacterium indologenes	0	11	2	33	0	0	3	23	2	10	0	37	27	59	17	14
d__Bacteria|p__Proteobacteria|c__Gammaproteobacteria|o__Pasteurellales|f__Pasteurellaceae|g__Aggregatibacter|s__Aggregatibacter actinomycetemcomitans	3	86	1	288	36	0	2	175	2554	3	10	12	139	17	8	115
d__Bacteria|p__Proteobacteria|c__Betaproteobacteria|o__Burkholderiales|f__Burkholderiaceae|g__Cupriavidus|s__Cupriavidus pauculus	1	13	2	0	0	0	2	36	0	12	0	82	95	134	10	10
d__Bacteria|p__Firmicutes|c__Clostridia|o__Eubacteriales|f__Clostridiaceae|g__Clostridium|s__Clostridium gelidum	5	33	0	248	7	8	34	43	44	7	0	31	8	35	137	29
d__Bacteria|p__Proteobacteria|c__Gammaproteobacteria|o__Aeromonadales|f__Aeromonadaceae|g__Aeromonas|s__Aeromonas hydrophila	0	17	0	12	3	0	10	28	18	9	1	70	44	75	7	12
d__Bacteria|p__Bacteroidetes|c__Flavobacteriia|o__Flavobacteriales|f__Flavobacteriaceae|g__Capnocytophaga|s__Capnocytophaga haemolytica	0	5	0	22	0	0	0	2	4	9	0	102	17	76	1	6
d__Bacteria|p__Bacteroidetes|c__Cytophagia|o__Cytophagales|f__Hymenobacteraceae|g__Hymenobacter|s__Hymenobacter busanensis	0	12	0	5	0	0	0	9	0	28	0	161	68	50	1	12
d__Bacteria|p__Firmicutes|c__Clostridia|o__Eubacteriales|f__Clostridiaceae|g__Clostridium|s__Clostridium sp. MD294	1	6	0	61	2	2	4	57	8	31	0	94	38	48	7	10
d__Bacteria|p__Actinobacteria|c__Coriobacteriia|o__Eggerthellales|f__Eggerthellaceae|g__Gordonibacter|s__Gordonibacter urolithinfaciens	0	5	0	3	0	0	1	10	0	3	0	72	11	111	0	28
d__Bacteria|p__Bacteroidetes|c__Bacteroidia|o__Marinilabiliales|f__Marinifilaceae|g__Labilibaculum|s__Labilibaculum antarcticum	0	6	0	28	1	0	2	12	14	11	0	75	57	36	3	13
d__Bacteria|p__Firmicutes|c__Tissierellia|o__Tissierellales|f__Peptoniphilaceae|g__Murdochiella|s__Murdochiella vaginalis	0	4	0	10	0	0	1	43	1	18	0	59	40	70	2	8
d__Bacteria|p__Firmicutes|c__Clostridia|o__Eubacteriales|f__Oscillospiraceae|g__Acetivibrio|s__Acetivibrio thermocellus	0	7	0	10	0	0	2	16	4	8	0	53	10	67	1	7
d__Bacteria|p__Proteobacteria|c__Gammaproteobacteria|o__Enterobacterales|f__Morganellaceae|g__Providencia|s__Providencia rettgeri	1	19	1	185	4	3	4	34	417	5	7	1798	133	13	4	46
d__Bacteria|p__Actinobacteria|c__Actinomycetia|o__Micrococcales|f__Micrococcaceae|g__Rothia|s__Rothia mucilaginosa	1	27	1	213	2	1	3	1546	2	10	1	50	58	72	62	246
d__Bacteria|p__Bacteroidetes|c__Cytophagia|o__Cytophagales|f__Hymenobacteraceae|g__Hymenobacter|s__Hymenobacter sp. 5420S-77	0	4	0	12	0	0	0	6	0	25	1	103	40	61	6	4
d__Bacteria|p__Firmicutes|c__Erysipelotrichia|o__Erysipelotrichales|f__Erysipelotrichaceae|g__Bulleidia|s__Bulleidia sp. zg-1006	0	5	1	3	0	1	1	28	81	3	1	38	6	45	10	42
d__Bacteria|p__Firmicutes|c__Clostridia|o__Eubacteriales|f__Clostridiaceae|g__Clostridium|s__Clostridium sp. BJN0001	0	28	1	183	3	7	28	30	45	9	0	17	2	18	84	24
d__Bacteria|p__Actinobacteria|c__Coriobacteriia|o__Coriobacteriales|f__Atopobiaceae|g__Olsenella|s__Olsenella sp. oral taxon 807	0	0	0	1	0	0	0	12	0	10	0	50	9	74	3	14
d__Bacteria|p__Firmicutes|c__Tissierellia|o__Tissierellales|f__Peptoniphilaceae|g__Finegoldia|s__Finegoldia magna	0	8	0	40	0	0	1	41	188	4	1	25	9	65	17	293
d__Bacteria|p__Firmicutes|c__Clostridia|o__Eubacteriales|f__Clostridiaceae|g__Clostridium|s__Clostridium intestinale	0	35	0	328	5	9	40	37	42	6	0	15	16	16	151	55
d__Bacteria|p__Bacteroidetes|c__Cytophagia|o__Cytophagales|f__Hymenobacteraceae|g__Pontibacter|s__Pontibacter actiniarum	0	3	1	14	0	0	0	10	0	7	0	104	66	109	2	12
d__Bacteria|p__Proteobacteria|c__Gammaproteobacteria|o__Enterobacterales|f__Yersiniaceae|g__Serratia|s__Serratia marcescens	0	10	1	13	6	0	0	26	47	7	0	67	43	83	3	20
d__Bacteria|p__Firmicutes|c__Bacilli|o__Bacillales|f__Paenibacillaceae|g__Paenibacillus|s__Paenibacillus durus	0	2	0	8	0	1	0	27	3	11	0	144	15	52	1	2
d__Bacteria|p__Firmicutes|c__Bacilli|o__Lactobacillales|f__Streptococcaceae|g__Streptococcus|s__Streptococcus sobrinus	1	6	0	52	2	0	0	28	28	5	0	20	5	16	3	69
d__Bacteria|p__Proteobacteria|c__Deltaproteobacteria|o__Desulfovibrionales|f__Desulfovibrionaceae|g__Desulfovibrio|s__Desulfovibrio vulgaris	0	4	0	5	0	0	0	39	0	11	0	153	47	239	5	20
d__Bacteria|p__Firmicutes|c__Erysipelotrichia|o__Erysipelotrichales|f__Erysipelotrichaceae|g__Longicatena|s__Longicatena caecimuris	0	21	0	17	1	1	6	71	2	29	0	223	44	57	8	21
d__Bacteria|p__Bacteroidetes|c__Flavobacteriia|o__Flavobacteriales|f__Flavobacteriaceae|g__Sinomicrobium|s__Sinomicrobium kalidii	0	2	0	5	0	0	0	9	0	6	0	71	66	104	3	6
d__Bacteria|p__Firmicutes|c__Bacilli|o__Bacillales|f__Paenibacillaceae|g__Thermobacillus|s__Thermobacillus composti	0	1	0	0	0	0	0	23	0	5	1	40	14	79	1	4
d__Bacteria|p__Proteobacteria|c__Gammaproteobacteria|o__Enterobacterales|f__Enterobacteriaceae|g__Shigella|s__Shigella flexneri	5	317	0	695	202	38	331	289	322	3	11	3	211	4	1010	1301
d__Bacteria|p__Bacteroidetes|c__Cytophagia|o__Cytophagales|f__Hymenobacteraceae|g__Hymenobacter|s__Hymenobacter tibetensis	0	3	0	8	0	0	0	4	0	12	0	95	49	74	5	14
d__Bacteria|p__Gemmatimonadetes|c__Gemmatimonadetes|o__Gemmatimonadales|f__Gemmatimonadaceae|g__Gemmatirosa|s__Gemmatirosa kalamazoonesis	0	10	0	1	0	1	1	11	0	8	0	59	22	97	2	6
d__Bacteria|p__Firmicutes|c__Bacilli|o__Lactobacillales|f__Streptococcaceae|g__Streptococcus|s__Streptococcus halotolerans	3	75	1	47	1	1	30	25	550	9	2	18	15	37	8	72
d__Bacteria|p__Firmicutes|c__Clostridia|o__Eubacteriales|f__Clostridiaceae|g__Clostridium|s__Clostridium sp. BNL1100	0	5	1	11	0	0	1	20	11	4	0	42	17	72	6	8
d__Bacteria|p__Bacteroidetes|c__Chitinophagia|o__Chitinophagales|f__Chitinophagaceae|g__Phnomibacter|s__Phnomibacter ginsenosidimutans	0	2	0	10	1	0	0	6	1	10	0	102	30	53	5	7
d__Bacteria|p__Bacteroidetes|c__Cytophagia|o__Cytophagales|f__Hymenobacteraceae|g__Hymenobacter|s__Hymenobacter sp. PAMC 26554	0	15	0	7	0	0	0	13	0	21	0	82	40	50	7	10
d__Bacteria|p__Bacteroidetes|c__Flavobacteriia|o__Flavobacteriales|f__Flavobacteriaceae|g__Capnocytophaga|s__Capnocytophaga sputigena	0	4	0	17	0	0	1	5	30	17	0	74	47	85	5	7
d__Bacteria|p__Bacteroidetes|o__Candidatus Sulfidibacteriales|g__Candidatus Sulfidibacterium|s__Candidatus Sulfidibacterium hydrothermale	0	5	0	25	1	0	1	2	0	4	0	77	30	117	4	2
d__Bacteria|p__Bacteroidetes|c__Cytophagia|o__Cytophagales|f__Spirosomaceae|g__Dyadobacter|s__Dyadobacter fermentans	0	5	0	14	0	0	1	7	0	15	0	129	69	70	0	8
d__Bacteria|p__Proteobacteria|c__Gammaproteobacteria|o__Pasteurellales|f__Pasteurellaceae|g__Histophilus|s__Histophilus somni	1	105	0	252	36	1	7	209	3087	5	14	4	154	10	4	126
d__Bacteria|p__Bacteroidetes|c__Chitinophagia|o__Chitinophagales|f__Chitinophagaceae|g__Chitinophaga|s__Chitinophaga sp. HK235	0	21	1	11	0	0	1	9	2	14	0	76	89	80	7	4
d__Bacteria|p__Bacteroidetes|c__Cytophagia|o__Cytophagales|f__Spirosomaceae|g__Fibrella|s__Fibrella aestuarina	0	8	0	6	0	0	0	5	26	22	0	112	69	54	7	20
d__Bacteria|p__Actinobacteria|c__Coriobacteriia|o__Coriobacteriales|f__Atopobiaceae|g__Atopobium|s__Atopobium sp. oral taxon 416	0	6	0	1	0	0	0	21	0	11	0	38	22	77	4	12
d__Bacteria|p__Firmicutes|c__Clostridia|o__Eubacteriales|f__Clostridiaceae|g__Clostridium|s__Clostridium sp. DL-VIII	3	23	0	191	4	11	23	37	34	3	0	24	7	45	108	36
d__Bacteria|p__Proteobacteria|c__Deltaproteobacteria|o__Desulfovibrionales|f__Desulfovibrionaceae|g__Desulfovibrio|s__Desulfovibrio sp. G11	0	5	0	0	0	0	1	43	0	5	0	215	44	177	2	34
d__Bacteria|p__Firmicutes|c__Bacilli|o__Bacillales|f__Paenibacillaceae|g__Paenibacillus|s__Paenibacillus polymyxa	0	9	0	23	1	3	4	22	29	20	2	52	17	68	5	11
d__Bacteria|p__Firmicutes|c__Clostridia|o__Eubacteriales|f__Peptostreptococcaceae|g__Peptacetobacter|s__Peptacetobacter hiranonis	3	8	0	94	9	0	13	23	40	13	0	23	15	26	101	42
d__Bacteria|p__Proteobacteria|c__Alphaproteobacteria|o__Caulobacterales|f__Caulobacteraceae|g__Caulobacter|s__Caulobacter segnis	0	1	0	2	1	0	0	14	0	11	0	56	35	77	4	14
d__Bacteria|p__Proteobacteria|c__Gammaproteobacteria|o__Enterobacterales|f__Enterobacteriaceae|g__Escherichia|s__Escherichia marmotae	3	239	1	561	686	45	211	395	545	6	5	11	91	13	480	926
d__Bacteria|p__Firmicutes|c__Clostridia|o__Eubacteriales|f__Peptococcaceae|g__Dehalobacterium|s__Dehalobacterium formicoaceticum	0	7	0	14	0	2	2	35	1	9	0	60	26	104	1	8
d__Bacteria|p__Firmicutes|c__Bacilli|o__Bacillales|f__Paenibacillaceae|g__Paenibacillus|s__Paenibacillus sp. RUD330	0	1	0	3	1	0	0	21	5	6	0	38	25	118	0	5
d__Bacteria|p__Firmicutes|c__Negativicutes|o__Selenomonadales|f__Selenomonadaceae|g__Selenomonas|s__Selenomonas sp. oral taxon 136	0	0	0	0	0	0	0	5	0	0	0	17	3	16	7	5
d__Bacteria|p__Proteobacteria|c__Alphaproteobacteria|o__Hyphomicrobiales|f__Nitrobacteraceae|g__Bradyrhizobium|s__Bradyrhizobium diazoefficiens	0	7	0	4	0	0	1	24	0	12	0	45	22	60	0	9
d__Bacteria|p__Firmicutes|c__Clostridia|o__Eubacteriales|f__Peptostreptococcaceae|g__Romboutsia|s__Romboutsia hominis	2	12	0	140	16	4	7	34	116	1	0	11	7	11	209	96
d__Bacteria|p__Bacteroidetes|c__Cytophagia|o__Cytophagales|f__Hymenobacteraceae|g__Hymenobacter|s__Hymenobacter sp. 5317J-9	1	6	0	4	0	1	0	8	0	13	0	128	47	91	3	20
d__Bacteria|p__Firmicutes|c__Bacilli|o__Lactobacillales|f__Streptococcaceae|g__Streptococcus|s__Streptococcus gordonii	0	7	0	91	4	0	1	36	12	5	0	28	6	42	8	80
d__Bacteria|p__Firmicutes|c__Bacilli|o__Lactobacillales|f__Streptococcaceae|g__Streptococcus|s__Streptococcus mutans	2	12	0	23	2	2	1	33	33	2	0	20	2	24	8	349
d__Bacteria|p__Bacteroidetes|c__Flavobacteriia|o__Flavobacteriales|f__Weeksellaceae|g__Chryseobacterium|s__Chryseobacterium sp. SC2-2	1	4	1	50	0	0	1	5	4	9	2	55	25	97	3	12
d__Bacteria|p__Firmicutes|c__Bacilli|o__Lactobacillales|f__Lactobacillaceae|g__Lactobacillus|s__Lactobacillus crispatus	13	8	3	23	1	2	45	13	7	29	1	22	12	92	11	19
d__Bacteria|p__Spirochaetes|c__Spirochaetia|o__Spirochaetales|f__Treponemataceae|g__Treponema|s__Treponema primitia	0	3	1	6	0	1	0	33	0	6	0	71	11	93	0	3
d__Bacteria|p__Proteobacteria|c__Gammaproteobacteria|o__Enterobacterales|f__Erwiniaceae|g__Pantoea|s__Pantoea agglomerans	4	14	6	14	6	1	2	31	46	6	2	48	30	95	6	30
d__Bacteria|p__Bacteroidetes|c__Chitinophagia|o__Chitinophagales|f__Chitinophagaceae|g__Pseudobacter|s__Pseudobacter ginsenosidimutans	1	8	0	14	0	0	1	13	5	21	0	79	74	112	4	8
d__Bacteria|p__Firmicutes|c__Clostridia|o__Eubacteriales|f__Clostridiaceae|g__Clostridium|s__Clostridium thermarum	1	11	1	89	3	3	10	18	27	5	0	20	25	55	36	16
d__Bacteria|p__Bacteroidetes|c__Chitinophagia|o__Chitinophagales|f__Chitinophagaceae|g__Chitinophaga|s__Chitinophaga filiformis	0	6	0	6	1	0	2	14	5	14	0	65	89	103	3	4
d__Bacteria|p__Bacteroidetes|c__Chitinophagia|o__Chitinophagales|f__Chitinophagaceae|g__Chitinophaga|s__Chitinophaga sp. XS-30	0	10	0	15	0	0	3	21	0	20	0	70	64	121	5	10
d__Bacteria|p__Firmicutes|c__Bacilli|o__Lactobacillales|f__Streptococcaceae|g__Streptococcus|s__Streptococcus sp. CNU G3	0	4	0	30	1	0	1	40	3	0	0	6	1	4	5	2432
d__Bacteria|p__Bacteroidetes|c__Cytophagia|o__Cytophagales|f__Hymenobacteraceae|g__Hymenobacter|s__Hymenobacter jejuensis	0	7	0	13	0	0	0	0	0	11	0	108	41	109	1	6
d__Bacteria|p__Proteobacteria|c__Deltaproteobacteria|o__Myxococcales|f__Kofleriaceae|g__Haliangium|s__Haliangium ochraceum	0	10	0	1	0	0	2	20	0	4	0	44	19	147	0	3
d__Bacteria|p__Proteobacteria|c__Deltaproteobacteria|o__Desulfovibrionales|f__Desulfovibrionaceae|g__Oceanidesulfovibrio|s__Oceanidesulfovibrio marinus	0	2	0	1	0	0	2	23	0	6	0	85	8	132	0	12
d__Bacteria|p__Firmicutes|c__Bacilli|o__Bacillales|f__Bacillaceae|g__Bacillus|s__Bacillus thuringiensis	6	9	4	67	6	1	5	33	8	9	6	34	13	40	14	22
d__Bacteria|p__Bacteroidetes|c__Cytophagia|o__Cytophagales|f__Hymenobacteraceae|g__Hymenobacter|s__Hymenobacter sp. 5116S-3	0	5	0	8	0	0	0	1	0	17	0	132	62	94	0	12
d__Bacteria|p__Spirochaetes|c__Spirochaetia|o__Spirochaetales|f__Treponemataceae|g__Treponema|s__Treponema socranskii	0	2	0	0	0	0	0	8	0	6	0	9	8	54	1	1
d__Bacteria|p__Firmicutes|c__Negativicutes|o__Selenomonadales|f__Sporomusaceae|g__Sporomusa|s__Sporomusa termitida	0	1	0	6	0	0	0	33	1	7	0	40	13	70	1	5
d__Bacteria|p__Bacteroidetes|c__Cytophagia|o__Cytophagales|f__Hymenobacteraceae|g__Rufibacter|s__Rufibacter radiotolerans	0	3	0	14	0	0	0	6	0	12	0	70	53	67	4	10
d__Bacteria|p__Proteobacteria|c__Gammaproteobacteria|o__Pasteurellales|f__Pasteurellaceae|g__Aggregatibacter|s__Aggregatibacter aphrophilus	2	73	0	210	36	0	5	160	2655	3	9	17	147	19	5	117
d__Bacteria|p__Bacteroidetes|c__Cytophagia|o__Cytophagales|f__Cytophagaceae|g__Spirosoma|s__Spirosoma taeanense	0	9	0	7	0	0	7	1	0	10	0	64	52	77	3	6
d__Bacteria|p__Planctomycetes|c__Planctomycetia|o__Isosphaerales|f__Isosphaeraceae|g__Aquisphaera|s__Aquisphaera giovannonii	1	2	0	0	0	0	0	21	0	10	0	76	26	88	1	7
d__Bacteria|p__Actinobacteria|c__Actinomycetia|o__Streptomycetales|f__Streptomycetaceae|g__Streptomyces|s__Streptomyces albus	0	4	1	3	2	0	0	27	0	3	0	79	18	98	0	4
d__Bacteria|p__Firmicutes|c__Clostridia|o__Eubacteriales|f__Clostridiaceae|g__Clostridium|s__Clostridium isatidis	3	36	1	396	5	15	33	36	59	4	1	17	4	18	187	41
d__Bacteria|p__Firmicutes|c__Clostridia|o__Eubacteriales|f__Desulfitobacteriaceae|g__Syntrophobotulus|s__Syntrophobotulus glycolicus	1	10	0	4	0	0	1	35	1	29	0	100	40	70	0	8
d__Bacteria|p__Firmicutes|c__Bacilli|o__Lactobacillales|f__Streptococcaceae|g__Lactococcus|s__Lactococcus lactis	0	0	2	54	1	1	1	8	19	4	2	17	5	16	24	29
d__Bacteria|p__Proteobacteria|c__Epsilonproteobacteria|o__Campylobacterales|f__Campylobacteraceae|g__Campylobacter|s__Candidatus Campylobacter infans	0	1	0	7	0	0	2	10	0	2	0	40	30	4	5	0
d__Bacteria|p__Firmicutes|c__Bacilli|o__Bacillales|f__Paenibacillaceae|g__Paenibacillus|s__Paenibacillus lycopersici	0	3	0	5	0	0	0	17	0	5	0	17	6	46	1	3
d__Bacteria|p__Firmicutes|c__Bacilli|o__Bacillales|f__Bacillaceae|g__Bacillus|s__Bacillus mycoides	0	4	4	31	4	4	3	11	14	5	3	20	10	37	20	20
d__Bacteria|p__Bacteroidetes|c__Cytophagia|o__Cytophagales|f__Hymenobacteraceae|g__Hymenobacter|s__Hymenobacter sp. 5413J-13	0	9	0	6	2	0	0	2	1	11	0	94	56	48	4	11
d__Bacteria|p__Firmicutes|c__Bacilli|o__Bacillales|f__Paenibacillaceae|g__Paenibacillus|s__Paenibacillus dendritiformis	1	1	1	4	0	0	0	33	1	12	0	44	22	72	3	5
d__Bacteria|p__Proteobacteria|c__Gammaproteobacteria|o__Pasteurellales|f__Pasteurellaceae|g__Haemophilus|s__Haemophilus haemolyticus	1	72	0	266	31	1	5	72	2894	3	12	5	64	20	8	140
d__Bacteria|p__Bacteroidetes|c__Cytophagia|o__Cytophagales|f__Hymenobacteraceae|g__Pontibacter|s__Pontibacter korlensis	0	10	0	14	0	0	1	6	0	7	0	58	129	79	2	7
d__Bacteria|p__Firmicutes|c__Tissierellia|o__Tissierellales|f__Peptoniphilaceae|g__Peptoniphilus|s__Peptoniphilus ivorii	0	10	0	2	0	0	1	14	1	3	0	29	12	48	4	2
d__Bacteria|p__Bacteroidetes|c__Flavobacteriia|o__Flavobacteriales|f__Weeksellaceae|g__Chryseobacterium|s__Chryseobacterium taklimakanense	0	12	0	65	0	0	3	41	31	7	1	40	76	158	5	15
d__Bacteria|p__Firmicutes|c__Clostridia|o__Eubacteriales|f__Peptococcaceae|g__Desulforamulus|s__Desulforamulus ruminis	1	5	0	6	0	0	0	35	0	6	0	62	4	83	1	6
d__Bacteria|p__Bacteroidetes|c__Sphingobacteriia|o__Sphingobacteriales|f__Sphingobacteriaceae|g__Mucilaginibacter|s__Mucilaginibacter daejeonensis	0	7	0	1	0	0	0	21	7	6	0	66	19	131	3	5
d__Bacteria|p__Firmicutes|c__Bacilli|o__Bacillales|f__Paenibacillaceae|g__Cohnella|s__Cohnella sp. LGH	0	4	0	1	0	0	0	16	3	8	1	39	8	67	2	1
d__Bacteria|p__Bacteroidetes|c__Cytophagia|o__Cytophagales|f__Hymenobacteraceae|g__Hymenobacter|s__Hymenobacter oligotrophus	0	8	0	27	0	0	1	1	0	11	0	94	33	107	2	6
d__Bacteria|p__Firmicutes|c__Bacilli|o__Bacillales|f__Paenibacillaceae|g__Paenibacillus|s__Paenibacillus macerans	0	3	0	2	1	0	2	20	0	13	0	35	18	86	8	2
d__Bacteria|p__Firmicutes|c__Clostridia|o__Eubacteriales|f__Clostridiaceae|g__Sarcina|s__Sarcina sp. JB2	2	22	0	210	5	21	15	26	31	9	0	7	9	14	112	30
d__Bacteria|p__Bacteroidetes|c__Sphingobacteriia|o__Sphingobacteriales|f__Sphingobacteriaceae|g__Solitalea|s__Solitalea sp. S2-8	1	0	0	15	0	0	0	4	0	12	0	35	44	43	6	9
d__Bacteria|p__Proteobacteria|c__Gammaproteobacteria|o__Pseudomonadales|f__Pseudomonadaceae|g__Pseudomonas|s__Pseudomonas chlororaphis	0	4	1	8	1	0	0	21	2	13	1	48	31	120	3	7
d__Bacteria|p__Firmicutes|c__Bacilli|o__Bacillales|f__Paenibacillaceae|g__Paenibacillus|s__Paenibacillus sp. B01	0	1	0	2	0	0	1	15	0	5	0	25	5	78	2	4
d__Bacteria|p__Firmicutes|c__Bacilli|o__Lactobacillales|f__Streptococcaceae|g__Streptococcus|s__Streptococcus agalactiae	2	23	0	55	9	0	0	88	76	15	0	66	39	10	6	133
d__Bacteria|p__Proteobacteria|c__Deltaproteobacteria|o__Desulfovibrionales|f__Desulfovibrionaceae|g__Pseudodesulfovibrio|s__Pseudodesulfovibrio mercurii	0	4	0	7	0	0	0	19	0	13	0	98	27	118	2	12
d__Bacteria|p__Firmicutes|c__Clostridia|o__Eubacteriales|f__Clostridiaceae|g__Clostridium|s__Clostridium taeniosporum	1	42	1	326	4	12	41	42	52	1	0	13	6	16	128	47
d__Bacteria|p__Verrucomicrobia|c__Opitutae|o__Opitutales|f__Opitutaceae|g__Ereboglobus|s__Ereboglobus luteus	0	4	0	6	1	0	1	7	0	10	0	60	21	83	1	7
d__Bacteria|p__Firmicutes|c__Clostridia|o__Eubacteriales|f__Clostridiaceae|g__Clostridium|s__Clostridium argentinense	2	19	0	313	4	4	53	32	34	4	0	20	17	21	135	43
d__Bacteria|p__Bacteroidetes|c__Flavobacteriia|o__Flavobacteriales|f__Flavobacteriaceae|g__Flavobacterium|s__Flavobacterium album	0	8	0	5	0	1	1	5	0	13	0	51	45	85	5	4
d__Bacteria|p__Firmicutes|c__Bacilli|o__Bacillales|f__Staphylococcaceae|g__Staphylococcus|s__Staphylococcus haemolyticus	75	16	0	711	41	6	10	78	824	9	3	19	9	20	60	168
d__Bacteria|p__Proteobacteria|c__Gammaproteobacteria|o__Pasteurellales|f__Pasteurellaceae|g__Pasteurella|s__Pasteurella canis	0	79	0	255	24	1	4	125	2938	3	6	0	86	15	12	113
d__Bacteria|p__Proteobacteria|c__Gammaproteobacteria|o__Pasteurellales|f__Pasteurellaceae|g__Mannheimia|s__Mannheimia granulomatis	2	63	1	653	26	1	3	94	2064	8	6	9	79	30	15	148
d__Bacteria|p__Actinobacteria|c__Actinomycetia|o__Corynebacteriales|f__Nocardiaceae|g__Nocardia|s__Nocardia brasiliensis	0	2	0	0	1	0	0	20	1	8	0	40	24	105	4	9
d__Bacteria|p__Firmicutes|c__Bacilli|o__Lactobacillales|f__Streptococcaceae|g__Streptococcus|s__Streptococcus cristatus	2	14	2	62	4	0	3	32	7	0	0	27	16	28	7	67
d__Bacteria|p__Actinobacteria|c__Coriobacteriia|o__Eggerthellales|f__Eggerthellaceae|g__Gordonibacter|s__Gordonibacter pamelaeae	0	5	0	2	0	0	1	10	0	5	0	45	7	104	1	36
d__Bacteria|p__Firmicutes|c__Bacilli|o__Bacillales|f__Paenibacillaceae|g__Paenibacillus|s__Paenibacillus sp. CAA11	0	4	0	2	0	0	2	7	1	6	0	16	33	15	0	5
d__Bacteria|p__Proteobacteria|c__Gammaproteobacteria|o__Pasteurellales|f__Pasteurellaceae|g__Rodentibacter|s__Rodentibacter heylii	0	74	0	235	31	0	1	114	2994	0	8	4	98	8	8	129
d__Bacteria|p__Proteobacteria|c__Deltaproteobacteria|o__Desulfovibrionales|f__Desulfovibrionaceae|g__Salidesulfovibrio|s__Salidesulfovibrio onnuriiensis	0	3	0	6	0	0	0	16	0	6	0	70	12	99	0	6
d__Bacteria|p__Actinobacteria|c__Actinomycetia|o__Bifidobacteriales|f__Bifidobacteriaceae|g__Bifidobacterium|s__Bifidobacterium breve	1	9	0	2	0	0	0	38	0	13	0	82	66	129	1	8
d__Bacteria|p__Bacteroidetes|o__Bacteroidetes Order II. Incertae sedis|f__Rhodothermaceae|g__Salinibacter|s__Salinibacter ruber	0	9	0	6	0	0	2	17	0	20	0	64	55	129	0	11
d__Bacteria|p__Firmicutes|c__Clostridia|o__Eubacteriales|f__Vallitaleaceae|g__Vallitalea|s__Vallitalea guaymasensis	0	6	1	110	2	1	10	18	33	5	0	23	8	26	19	18
d__Bacteria|p__Spirochaetes|c__Spirochaetia|o__Spirochaetales|f__Treponemataceae|g__Treponema|s__Treponema vincentii	1	3	1	4	0	0	1	9	8	5	0	30	7	49	3	5
d__Bacteria|p__Bacteroidetes|c__Bacteroidia|o__Marinilabiliales|f__Prolixibacteraceae|g__Draconibacterium|s__Draconibacterium halophilum	0	5	0	23	1	0	0	2	0	8	1	66	65	59	5	5
d__Bacteria|p__Bacteroidetes|c__Cytophagia|o__Cytophagales|f__Hymenobacteraceae|g__Hymenobacter|s__Hymenobacter sp. BRD128	0	5	0	5	0	0	1	9	0	21	0	128	41	55	1	6
d__Bacteria|p__Actinobacteria|c__Actinomycetia|o__Pseudonocardiales|f__Pseudonocardiaceae|g__Saccharopolyspora|s__Saccharopolyspora erythraea	0	3	0	3	0	0	2	26	0	4	0	38	9	105	2	7
d__Bacteria|p__Firmicutes|c__Clostridia|o__Eubacteriales|f__Eubacteriaceae|g__Alkalibacter|s__Alkalibacter rhizosphaerae	0	7	0	9	0	0	0	21	0	12	0	43	21	57	1	10
d__Bacteria|p__Firmicutes|c__Negativicutes|o__Veillonellales|f__Veillonellaceae|g__Veillonella|s__Veillonella rodentium	0	3	0	6	1	0	1	42	1362	74	0	16	38	61	60	329
d__Bacteria|p__Firmicutes|c__Clostridia|o__Eubacteriales|f__Clostridiaceae|g__Geosporobacter|s__Geosporobacter ferrireducens	0	7	1	28	1	2	4	33	18	12	1	84	15	57	11	10
d__Bacteria|p__Bacteroidetes|c__Sphingobacteriia|o__Sphingobacteriales|f__Sphingobacteriaceae|g__Mucilaginibacter|s__Mucilaginibacter mali	0	4	0	3	1	0	1	6	0	8	0	83	37	84	9	9
d__Bacteria|p__Bacteroidetes|c__Chitinophagia|o__Chitinophagales|f__Chitinophagaceae|g__Niastella|s__Niastella koreensis	0	4	0	8	0	0	1	5	0	13	0	61	46	60	1	8
d__Bacteria|p__Proteobacteria|c__Alphaproteobacteria|o__Hyphomicrobiales|f__Nitrobacteraceae|g__Bradyrhizobium|s__Bradyrhizobium erythrophlei	0	2	0	0	0	0	0	18	1	7	0	45	15	68	1	2
d__Bacteria|p__Firmicutes|c__Bacilli|o__Bacillales|f__Paenibacillaceae|g__Paenibacillus|s__Paenibacillus albicereus	0	3	0	3	0	0	0	21	0	7	0	34	10	80	2	5
d__Bacteria|p__Firmicutes|c__Clostridia|o__Eubacteriales|f__Oscillospiraceae|g__Mageeibacillus|s__Mageeibacillus indolicus	0	2	0	0	0	0	1	9	2	3	0	16	2	89	2	16
d__Bacteria|p__Proteobacteria|c__Gammaproteobacteria|o__Vibrionales|f__Vibrionaceae|g__Vibrio|s__Vibrio parahaemolyticus	2	16	3	29	2	1	3	10	184	11	0	41	20	42	8	22
d__Bacteria|p__Proteobacteria|c__Gammaproteobacteria|o__Pasteurellales|f__Pasteurellaceae|g__Bisgaardia|s__Bisgaardia hudsonensis	0	72	0	261	35	0	5	106	2895	1	6	8	95	5	1	138
d__Bacteria|p__Firmicutes|c__Bacilli|o__Bacillales|f__Bacillaceae|g__Weizmannia|s__Weizmannia coagulans	1	11	0	6	0	1	1	9	26	9	0	35	9	103	8	8
d__Bacteria|p__Bacteroidetes|c__Cytophagia|o__Cytophagales|f__Hymenobacteraceae|g__Hymenobacter|s__Hymenobacter sp. APR13	0	9	0	5	0	0	1	7	0	15	0	105	52	65	2	12
d__Bacteria|p__Proteobacteria|c__Alphaproteobacteria|o__Hyphomicrobiales|f__Rhizobiaceae|g__Agrobacterium|s__Agrobacterium vitis	0	5	1	22	0	0	1	34	0	8	0	48	27	87	0	5
d__Bacteria|p__Proteobacteria|c__Deltaproteobacteria|o__Myxococcales|f__Myxococcaceae|g__Pyxidicoccus|s__Pyxidicoccus sp. SCPEA002	0	4	0	3	0	0	1	16	0	9	1	60	31	65	1	2
d__Bacteria|p__Cyanobacteria|o__Pseudanabaenales|f__Leptolyngbyaceae|g__Kovacikia|s__Kovacikia minuta	0	10	0	2	0	0	1	3	1	56	0	22	96	35	14	47
d__Bacteria|p__Firmicutes|c__Clostridia|o__Eubacteriales|f__Eubacteriaceae|g__Acetobacterium|s__Acetobacterium wieringae	0	3	0	9	0	1	1	25	10	6	0	58	6	50	3	3
d__Bacteria|p__Firmicutes|c__Bacilli|o__Lactobacillales|f__Streptococcaceae|g__Streptococcus|s__Streptococcus pneumoniae	2	17	0	108	1	0	1	47	18	3	3	11	0	44	18	64
d__Bacteria|p__Actinobacteria|c__Coriobacteriia|o__Coriobacteriales|f__Coriobacteriaceae|g__Coriobacterium|s__Coriobacterium glomerans	0	1	0	1	0	0	1	12	0	3	0	32	15	73	0	19
d__Bacteria|p__Spirochaetes|c__Spirochaetia|o__Spirochaetales|f__Breznakiellaceae|g__Leadbettera|s__Leadbettera azotonutricia	0	6	1	4	0	0	1	12	0	4	0	43	17	137	3	3
d__Bacteria|p__Spirochaetes|c__Spirochaetia|o__Spirochaetales|f__Sphaerochaetaceae|g__Sphaerochaeta|s__Sphaerochaeta associata	0	3	0	6	0	0	1	21	0	7	0	51	15	131	2	1
d__Bacteria|p__Firmicutes|c__Clostridia|o__Eubacteriales|f__Vallitaleaceae|g__Petrocella|s__Petrocella atlantisensis	1	3	0	64	0	1	6	20	11	13	0	27	10	38	6	21
d__Bacteria|p__Firmicutes|c__Bacilli|o__Lactobacillales|f__Streptococcaceae|g__Streptococcus|s__Streptococcus urinalis	1	3	0	26	3	0	0	14	6	1	1	16	1	10	3	51
d__Bacteria|p__Firmicutes|c__Bacilli|o__Lactobacillales|f__Streptococcaceae|g__Streptococcus|s__Streptococcus parauberis	0	11	0	40	1	0	4	10	51	1	0	6	3	11	8	64
d__Bacteria|p__Proteobacteria|c__Deltaproteobacteria|o__Desulfobacterales|f__Desulfobacteraceae|g__Desulfosarcina|s__Desulfosarcina ovata	0	8	0	5	0	1	2	21	1	9	0	49	25	56	1	9
d__Bacteria|p__Verrucomicrobia|c__Verrucomicrobiae|o__Verrucomicrobiales|f__Akkermansiaceae|g__Akkermansia|s__Akkermansia glycaniphila	0	8	2	6	0	0	1	11	0	11	0	82	38	42	0	27
d__Bacteria|p__Proteobacteria|c__Gammaproteobacteria|o__Pseudomonadales|f__Pseudomonadaceae|g__Pseudomonas|s__Pseudomonas syringae	0	0	0	4	0	0	1	17	2	8	0	66	15	137	5	9
d__Bacteria|p__Proteobacteria|c__Deltaproteobacteria|o__Desulfuromonadales|f__Geobacteraceae|g__Geotalea|s__Geotalea uraniireducens	0	5	0	3	0	0	0	9	0	17	0	47	40	71	4	16
d__Bacteria|p__Cyanobacteria|o__Synechococcales|f__Prochlorococcaceae|g__Prochlorococcus|s__Prochlorococcus marinus	2	6	2	29	5	0	3	10	6	9	2	19	9	34	5	8
d__Bacteria|p__Proteobacteria|c__Epsilonproteobacteria|o__Campylobacterales|f__Helicobacteraceae|g__Helicobacter|s__Helicobacter winghamensis	1	1	0	7	0	0	1	6	19	1	0	3	1	38	2	12
d__Bacteria|p__Bacteroidetes|c__Cytophagia|o__Cytophagales|f__Hymenobacteraceae|g__Hymenobacter|s__Hymenobacter nivis	0	11	0	3	0	0	1	7	0	19	0	100	42	77	5	13
d__Bacteria|p__Proteobacteria|c__Gammaproteobacteria|o__Xanthomonadales|f__Xanthomonadaceae|g__Lysobacter|s__Lysobacter enzymogenes	0	4	0	6	0	0	0	19	0	6	0	75	23	78	1	5
d__Bacteria|p__Proteobacteria|c__Deltaproteobacteria|o__Desulfarculales|f__Desulfarculaceae|g__Desulfarculus|s__Desulfarculus baarsii	0	2	3	2	0	1	2	25	0	5	1	73	19	109	3	4
d__Bacteria|p__Bacteroidetes|c__Chitinophagia|o__Chitinophagales|f__Chitinophagaceae|g__Paraflavitalea|s__Paraflavitalea soli	0	4	0	16	0	0	0	17	1	5	0	52	53	84	7	8
d__Bacteria|p__Actinobacteria|c__Coriobacteriia|o__Eggerthellales|f__Eggerthellaceae|g__Adlercreutzia|s__Adlercreutzia hattorii	0	4	0	2	0	0	0	24	0	8	0	67	13	101	0	20
d__Bacteria|p__Bacteroidetes|c__Chitinophagia|o__Chitinophagales|f__Chitinophagaceae|g__Chitinophaga|s__Chitinophaga agri	1	1	1	3	0	0	1	14	0	3	0	54	54	100	0	6
d__Bacteria|p__Proteobacteria|c__Gammaproteobacteria|o__Pasteurellales|f__Pasteurellaceae|g__Avibacterium|s__Avibacterium paragallinarum	1	78	0	263	36	0	4	135	2659	3	14	4	136	20	5	112
d__Bacteria|p__Proteobacteria|c__Deltaproteobacteria|o__Myxococcales|f__Polyangiaceae|g__Chondromyces|s__Chondromyces crocatus	0	4	0	2	0	0	0	13	0	3	0	42	14	46	0	4
d__Bacteria|p__Firmicutes|c__Bacilli|o__Lactobacillales|f__Streptococcaceae|g__Streptococcus|s__Streptococcus uberis	2	8	0	35	4	0	0	26	11	1	0	8	5	21	5	54
d__Bacteria|p__Kiritimatiellaeota|c__Tichowtungiia|o__Tichowtungiales|f__Tichowtungiaceae|g__Tichowtungia|s__Tichowtungia aerotolerans	0	4	0	0	0	0	1	7	0	14	0	34	26	58	0	4
d__Bacteria|p__Actinobacteria|c__Actinomycetia|o__Micromonosporales|f__Micromonosporaceae|g__Dactylosporangium|s__Dactylosporangium vinaceum	0	5	0	1	0	0	0	26	0	14	0	40	13	52	5	7
d__Bacteria|p__Firmicutes|c__Bacilli|o__Bacillales|f__Paenibacillaceae|g__Paenibacillus|s__Paenibacillus cellulositrophicus	0	2	0	0	1	0	0	31	2	4	0	41	16	56	0	2
d__Bacteria|p__Firmicutes|c__Bacilli|o__Bacillales|f__Alicyclobacillaceae|g__Tumebacillus|s__Tumebacillus avium	0	0	0	1	0	0	2	17	0	3	0	17	1	41	1	1
d__Bacteria|p__Verrucomicrobia|c__Opitutae|o__Opitutales|f__Opitutaceae|g__Opitutus|s__Opitutus terrae	0	2	0	4	0	0	0	12	0	6	0	30	12	147	1	3
d__Bacteria|p__Proteobacteria|c__Deltaproteobacteria|o__Myxococcales|f__Myxococcaceae|g__Corallococcus|s__Corallococcus coralloides	0	0	0	4	1	0	0	18	0	5	0	58	21	73	1	6
d__Bacteria|p__Bacteroidetes|c__Flavobacteriia|o__Flavobacteriales|f__Flavobacteriaceae|g__Robiginitalea|s__Robiginitalea biformata	0	17	0	14	0	0	1	8	0	5	0	89	103	129	2	4
d__Bacteria|p__Proteobacteria|c__Betaproteobacteria|o__Burkholderiales|f__Burkholderiaceae|g__Burkholderia|s__Burkholderia gladioli	1	4	0	1	0	0	0	21	18	7	0	52	30	73	3	13
d__Bacteria|p__Firmicutes|c__Clostridia|o__Thermosediminibacterales|f__Tepidanaerobacteraceae|g__Biomaibacter|s__Biomaibacter acetigenes	0	6	1	14	0	1	0	30	0	7	0	77	10	89	8	11
d__Bacteria|p__Proteobacteria|c__Deltaproteobacteria|o__Desulfuromonadales|f__Geobacteraceae|g__Geobacter|s__Geobacter sulfurreducens	0	4	0	5	0	0	0	14	0	7	0	60	32	81	0	5
d__Bacteria|p__Planctomycetes|c__Planctomycetia|o__Pirellulales|f__Lacipirellulaceae|g__Pirellulimonas|s__Pirellulimonas nuda	0	2	0	1	0	0	0	13	0	5	0	49	53	127	2	6
d__Bacteria|p__Proteobacteria|c__Deltaproteobacteria|o__Myxococcales|f__Labilitrichaceae|g__Labilithrix|s__Labilithrix luteola	0	0	0	4	0	0	1	12	0	11	0	35	16	98	2	4
d__Bacteria|p__Firmicutes|c__Bacilli|o__Lactobacillales|f__Lactobacillaceae|g__Limosilactobacillus|s__Limosilactobacillus fermentum	2	7	0	11	0	0	0	28	2	7	0	28	6	77	10	54
d__Bacteria|p__Fusobacteria|c__Fusobacteriia|o__Fusobacteriales|f__Fusobacteriaceae|g__Fusobacterium|s__Fusobacterium sp. NSJ-57	1	1	2	30	1	2	2	12	4	0	0	3	250	41	469	95
d__Bacteria|p__Proteobacteria|c__Deltaproteobacteria|o__Myxococcales|f__Archangiaceae|g__Archangium|s__Archangium gephyra	0	5	0	2	3	0	0	27	1	8	0	31	9	75	1	11
d__Bacteria|p__Firmicutes|c__Bacilli|o__Bacillales|f__Paenibacillaceae|g__Paenibacillus|s__Paenibacillus stellifer	0	4	0	4	0	0	1	17	0	5	0	38	17	55	0	2
d__Bacteria|p__Firmicutes|c__Bacilli|o__Bacillales|f__Paenibacillaceae|g__Paenibacillus|s__Paenibacillus sp. BIHB4019	0	3	0	2	0	0	0	22	15	4	0	109	7	47	3	3
d__Bacteria|p__Proteobacteria|c__Deltaproteobacteria|o__Myxococcales|f__Polyangiaceae|g__Polyangium|s__Polyangium aurulentum	1	3	0	4	1	0	0	24	0	4	0	50	3	129	4	2
d__Bacteria|p__Planctomycetes|c__Planctomycetia|o__Gemmatales|f__Gemmataceae|g__Urbifossiella|s__Urbifossiella limnaea	0	4	0	1	0	0	0	15	0	5	0	36	15	32	0	7
d__Bacteria|p__Bacteroidetes|c__Flavobacteriia|o__Flavobacteriales|f__Weeksellaceae|g__Riemerella|s__Riemerella anatipestifer	0	14	1	189	0	1	2	42	23	0	3	45	38	31	15	17
d__Bacteria|p__Firmicutes|c__Bacilli|o__Bacillales|f__Bacillaceae|g__Bacillus|s__Bacillus pumilus	1	7	0	22	4	0	0	19	14	5	0	37	11	47	3	12
d__Bacteria|p__Firmicutes|c__Clostridia|o__Eubacteriales|f__Desulfallaceae|g__Desulfoscipio|s__Desulfoscipio gibsoniae	0	3	0	3	0	1	2	8	3	7	0	51	11	76	2	6
d__Bacteria|p__Proteobacteria|c__Deltaproteobacteria|o__Desulfobacterales|f__Desulfobacteraceae|g__Desulfatibacillum|s__Desulfatibacillum aliphaticivorans	0	3	0	11	0	0	1	25	0	5	0	59	14	62	2	7
d__Bacteria|p__Spirochaetes|c__Spirochaetia|o__Spirochaetales|f__Breznakiellaceae|g__Breznakiella|s__Breznakiella homolactica	0	7	0	1	0	0	0	41	17	11	0	66	20	81	3	3
d__Bacteria|p__Bacteroidetes|c__Cytophagia|o__Cytophagales|f__Cytophagaceae|g__Spirosoma|s__Spirosoma montaniterrae	0	9	0	19	0	0	0	5	0	16	1	78	31	53	12	13
d__Bacteria|p__Bacteroidetes|c__Cytophagia|o__Cytophagales|f__Hymenobacteraceae|g__Hymenobacter|s__Hymenobacter swuensis	0	8	0	5	0	0	1	13	0	5	0	64	73	79	0	7
d__Bacteria|p__Acidobacteria|c__Acidobacteriia|o__Bryobacterales|f__Bryobacteraceae|g__Paludibaculum|s__Paludibaculum fermentans	0	4	0	6	0	0	1	15	0	6	0	50	27	59	2	6
d__Bacteria|p__Verrucomicrobia|c__Verrucomicrobiae|o__Verrucomicrobiales|f__Verrucomicrobiaceae|g__Luteolibacter|s__Luteolibacter ambystomatis	0	3	0	5	0	0	0	6	0	6	0	42	1	82	0	6
d__Bacteria|p__Proteobacteria|c__Gammaproteobacteria|o__Moraxellales|f__Moraxellaceae|g__Acinetobacter|s__Acinetobacter pseudolwoffii	1	1	3	4	0	1	4	0	1	2	0	3	0	2	4	2
d__Bacteria|p__Bacteroidetes|c__Cytophagia|o__Cytophagales|f__Hymenobacteraceae|g__Hymenobacter|s__Hymenobacter sedentarius	0	7	0	14	1	0	0	14	1	13	0	127	45	53	2	4
d__Bacteria|p__Firmicutes|c__Tissierellia|o__Tissierellales|f__Tissierellaceae|g__Tissierella|s__Tissierella sp. JN-28	0	6	1	22	1	1	1	7	3	7	0	37	11	31	14	14
d__Bacteria|p__Bacteroidetes|c__Chitinophagia|o__Chitinophagales|f__Chitinophagaceae|g__Flavihumibacter|s__Flavihumibacter rivuli	0	3	0	2	1	0	0	5	0	6	0	54	29	41	2	5
d__Bacteria|p__Proteobacteria|c__Gammaproteobacteria|o__Moraxellales|f__Moraxellaceae|g__Acinetobacter|s__Acinetobacter baumannii	0	11	5	104	3	3	9	55	41	6	1	29	9	66	24	114
d__Bacteria|p__Bacteroidetes|c__Sphingobacteriia|o__Sphingobacteriales|f__Sphingobacteriaceae|g__Mucilaginibacter|s__Mucilaginibacter paludis	1	4	1	11	1	2	0	7	0	13	1	54	46	41	3	6
d__Bacteria|p__Proteobacteria|c__Deltaproteobacteria|o__Desulfobacterales|f__Desulfobacteraceae|g__Desulfoluna|s__Desulfoluna sp. ASN36	0	4	0	3	0	0	0	26	1	4	0	35	22	131	3	6
d__Bacteria|p__Bacteroidetes|c__Cytophagia|o__Cytophagales|f__Cytophagaceae|g__Spirosoma|s__Spirosoma sp. CJU-R4	0	5	0	5	0	0	2	3	14	14	0	77	42	89	2	8
d__Bacteria|p__Bacteroidetes|c__Chitinophagia|o__Chitinophagales|f__Chitinophagaceae|g__Flavisolibacter|s__Flavisolibacter ginsenosidimutans	0	6	0	8	0	0	1	3	1	7	0	49	27	74	3	3
d__Bacteria|p__Proteobacteria|c__Deltaproteobacteria|o__Desulfuromonadales|f__Desulfuromonadaceae|g__Desulfuromonas|s__Desulfuromonas versatilis	1	3	0	5	0	0	1	35	0	4	0	60	5	63	2	3
d__Bacteria|p__Proteobacteria|c__Gammaproteobacteria|o__Enterobacterales|f__Enterobacteriaceae|g__Enterobacter|s__Enterobacter cloacae	1	54	0	96	32	1	39	54	92	12	0	50	43	59	64	212
d__Bacteria|p__Bacteroidetes|c__Cytophagia|o__Cytophagales|f__Hymenobacteraceae|g__Hymenobacter|s__Hymenobacter sp. S2-20-2	1	6	1	8	1	0	1	9	2	20	0	96	41	59	3	10
d__Bacteria|p__Bacteroidetes|c__Cytophagia|o__Cytophagales|f__Hymenobacteraceae|g__Hymenobacter|s__Hymenobacter sp. 5116S-27	0	10	0	4	0	0	1	9	0	14	0	85	28	68	1	10
d__Bacteria|p__Bacteroidetes|c__Chitinophagia|o__Chitinophagales|f__Chitinophagaceae|g__Filimonas|s__Filimonas lacunae	0	4	1	11	0	0	0	10	1	19	1	50	72	49	3	12
d__Bacteria|p__Proteobacteria|c__Gammaproteobacteria|o__Aeromonadales|f__Aeromonadaceae|g__Aeromonas|s__Aeromonas salmonicida	0	1	0	7	0	1	4	11	38	5	0	35	36	32	4	17
d__Bacteria|p__Firmicutes|c__Bacilli|o__Lactobacillales|f__Streptococcaceae|g__Streptococcus|s__Streptococcus porcinus	1	40	0	50	7	1	0	60	53	17	0	15	5	17	12	157
d__Bacteria|p__Actinobacteria|c__Actinomycetia|o__Corynebacteriales|f__Nocardiaceae|g__Rhodococcus|s__Rhodococcus opacus	0	0	0	5	0	0	2	25	1	6	0	49	27	50	2	8
d__Bacteria|p__Bacteroidetes|c__Cytophagia|o__Cytophagales|f__Spirosomaceae|g__Runella|s__Runella slithyformis	0	2	0	8	0	0	0	7	1	9	0	84	53	84	0	7
d__Bacteria|p__Bacteroidetes|c__Flavobacteriia|o__Flavobacteriales|f__Flavobacteriaceae|g__Flavobacterium|s__Flavobacterium magnum	0	5	0	10	0	1	2	0	0	4	0	43	66	57	1	4
d__Bacteria|p__Proteobacteria|c__Alphaproteobacteria|o__Hyphomicrobiales|f__Rhizobiaceae|g__Ensifer|s__Ensifer adhaerens	0	4	0	3	0	1	0	23	2	7	1	72	43	71	1	4
d__Bacteria|p__Firmicutes|c__Bacilli|o__Bacillales|f__Paenibacillaceae|g__Paenibacillus|s__Paenibacillus sp. 32O-W	0	5	0	0	0	0	0	18	0	9	0	64	28	71	1	5
d__Bacteria|p__Proteobacteria|c__Alphaproteobacteria|o__Hyphomicrobiales|f__Rhizobiaceae|g__Sinorhizobium|s__Sinorhizobium fredii	0	9	0	3	0	0	0	22	1	8	0	40	31	91	3	2
d__Bacteria|p__Acidobacteria|c__Vicinamibacteria|o__Vicinamibacterales|f__Vicinamibacteraceae|g__Luteitalea|s__Luteitalea sp. TBR-22	0	1	0	1	0	0	0	20	0	4	0	49	4	111	1	6
d__Bacteria|p__Synergistetes|c__Synergistia|o__Synergistales|f__Synergistaceae|g__Aminomonas|s__Aminomonas paucivorans	0	3	0	3	0	0	0	29	9	5	0	49	13	79	2	4
d__Bacteria|p__Firmicutes|c__Negativicutes|o__Veillonellales|f__Veillonellaceae|g__Dialister|s__Dialister pneumosintes	0	1	0	3	0	0	0	1	23	49	0	9	3	9	23	80
d__Bacteria|p__Actinobacteria|c__Actinomycetia|o__Streptosporangiales|f__Streptosporangiaceae|g__Nonomuraea|s__Nonomuraea sp. ATCC 55076	0	1	0	0	0	0	0	38	0	9	0	34	9	54	2	2
d__Bacteria|p__Proteobacteria|c__Betaproteobacteria|o__Burkholderiales|f__Comamonadaceae|g__Acidovorax|s__Acidovorax avenae	0	0	0	5	0	1	1	18	1	6	1	38	29	105	0	11
d__Bacteria|p__Spirochaetes|c__Spirochaetia|o__Spirochaetales|f__Sphaerochaetaceae|g__Sphaerochaeta|s__Sphaerochaeta pleomorpha	0	3	0	44	0	0	1	25	2	5	0	36	3	146	2	3
d__Bacteria|p__Firmicutes|c__Clostridia|o__Eubacteriales|f__Peptococcaceae|g__Candidatus Formimonas|s__Candidatus Formimonas warabiya	0	5	0	6	0	0	0	29	5	7	1	48	28	46	5	9
d__Bacteria|p__Proteobacteria|c__Alphaproteobacteria|o__Rhodobacterales|f__Rhodobacteraceae|g__Cereibacter|s__Cereibacter sphaeroides	0	3	0	13	0	0	0	18	0	7	0	43	17	52	1	2
d__Bacteria|p__Bacteroidetes|c__Cytophagia|o__Cytophagales|f__Cytophagaceae|g__Spirosoma|s__Spirosoma pollinicola	0	12	1	15	0	0	0	2	0	9	0	86	26	47	0	9
d__Bacteria|p__Firmicutes|c__Clostridia|o__Eubacteriales|f__Vallitaleaceae|g__Vallitalea|s__Vallitalea pronyensis	0	8	0	65	1	0	9	34	26	6	0	39	28	47	7	14
d__Bacteria|p__Spirochaetes|c__Spirochaetia|o__Spirochaetales|f__Spirochaetaceae|g__Spirochaeta|s__Spirochaeta thermophila	0	1	0	1	0	0	1	8	0	6	0	25	17	87	0	4
d__Bacteria|p__Firmicutes|c__Bacilli|o__Bacillales|f__Paenibacillaceae|g__Paenibacillus|s__Paenibacillus sp. PK3_47	0	3	0	6	0	0	1	28	29	11	0	23	14	62	3	9
d__Bacteria|p__Proteobacteria|c__Deltaproteobacteria|o__Desulfovibrionales|f__Desulfovibrionaceae|g__Megalodesulfovibrio|s__Megalodesulfovibrio gigas	0	4	0	4	0	0	2	22	0	3	0	59	16	122	0	3
d__Bacteria|p__Proteobacteria|c__Deltaproteobacteria|o__Desulfuromonadales|f__Desulfuromonadaceae|g__Desulfuromonas|s__Desulfuromonas soudanensis	0	4	0	3	0	0	0	21	0	8	0	64	51	63	4	4
d__Bacteria|p__Firmicutes|c__Bacilli|o__Lactobacillales|f__Lactobacillaceae|g__Weissella|s__Weissella confusa	3	1	1	697	0	0	1	8	6	1	2	14	0	19	1669	5
d__Bacteria|p__Firmicutes|c__Clostridia|o__Eubacteriales|f__Peptococcaceae|g__Thermanaerosceptrum|s__Thermanaerosceptrum fracticalcis	0	4	0	4	0	1	0	36	0	5	0	87	17	27	2	4
d__Bacteria|p__Bacteroidetes|c__Chitinophagia|o__Chitinophagales|f__Chitinophagaceae|g__Pseudocnuella|s__Pseudocnuella soli	0	4	0	18	1	0	0	10	10	12	0	75	27	56	4	7
d__Bacteria|p__Firmicutes|c__Bacilli|o__Bacillales|f__Listeriaceae|g__Listeria|s__Listeria monocytogenes	1	16	2	32	8	0	7	29	48	9	0	43	20	38	13	14
d__Bacteria|p__Bacteroidetes|c__Bacteroidia|o__Marinilabiliales|f__Prolixibacteraceae|g__Maribellus|s__Maribellus comscasis	0	2	0	14	1	1	2	6	5	11	1	79	29	72	8	8
d__Bacteria|p__Firmicutes|c__Clostridia|o__Thermoanaerobacterales|f__Thermoanaerobacteraceae|g__Moorella|s__Moorella sp. Hama-1	0	5	0	7	0	0	0	26	3	2	0	48	10	90	0	2
d__Bacteria|p__Proteobacteria|c__Gammaproteobacteria|o__Enterobacterales|f__Enterobacteriaceae|g__Enterobacter|s__Enterobacter hormaechei	4	87	0	198	65	7	36	68	67	1	1	23	45	50	61	905
d__Bacteria|p__Firmicutes|c__Negativicutes|o__Veillonellales|f__Veillonellaceae|g__Dialister|s__Dialister hominis	0	2	0	3	0	0	0	3	1	0	0	3	2	9	4	7
d__Bacteria|p__Firmicutes|c__Clostridia|o__Eubacteriales|f__Oscillospiraceae|g__Ruminiclostridium|s__Ruminiclostridium cellulolyticum	1	7	0	15	0	0	3	30	8	6	0	31	7	36	5	1
d__Bacteria|p__Proteobacteria|c__Betaproteobacteria|o__Rhodocyclales|f__Azonexaceae|g__Ferribacterium|s__Ferribacterium limneticum	1	10	0	2	0	0	0	23	2	15	1	51	52	62	2	11
d__Bacteria|p__Firmicutes|c__Bacilli|o__Bacillales|f__Paenibacillaceae|g__Paenibacillus|s__Paenibacillus konkukensis	0	2	1	1	1	0	2	14	0	10	0	34	8	118	3	5
d__Bacteria|p__Chloroflexi|c__Ardenticatenia|o__Ardenticatenales|f__Ardenticatenaceae|g__Candidatus Promineofilum|s__Candidatus Promineofilum breve	0	2	0	2	0	0	1	17	0	10	0	68	12	64	0	4
d__Bacteria|p__Proteobacteria|c__Alphaproteobacteria|o__Hyphomicrobiales|f__Stappiaceae|g__Roseibium|s__Roseibium aggregatum	0	5	1	2	0	0	0	21	0	7	2	49	8	32	7	5
d__Bacteria|p__Proteobacteria|c__Deltaproteobacteria|o__Desulfovibrionales|f__Desulfomicrobiaceae|g__Desulfomicrobium|s__Desulfomicrobium orale	0	1	0	5	0	0	0	84	0	18	0	167	16	140	2	40
d__Bacteria|p__Proteobacteria|c__Gammaproteobacteria|o__Legionellales|f__Legionellaceae|g__Legionella|s__Legionella pneumophila	0	6	4	12	3	1	0	17	61	5	1	29	20	33	10	17
d__Bacteria|p__Firmicutes|c__Clostridia|o__Eubacteriales|f__Clostridiaceae|g__Clostridium|s__Clostridium tetani	0	12	2	118	1	2	21	26	16	2	1	24	7	18	58	23
d__Bacteria|p__Proteobacteria|c__Alphaproteobacteria|o__Hyphomicrobiales|f__Nitrobacteraceae|g__Bradyrhizobium|s__Bradyrhizobium arachidis	0	1	0	2	0	0	1	23	2	10	1	28	14	72	2	8
d__Bacteria|p__Proteobacteria|c__Deltaproteobacteria|o__Desulfuromonadales|f__Desulfuromonadaceae|g__Pelobacter|s__Pelobacter propionicus	0	7	0	2	0	0	0	15	0	11	0	38	15	56	1	6
d__Bacteria|p__Verrucomicrobia|c__Opitutae|o__Opitutales|f__Opitutaceae|g__Lacunisphaera|s__Lacunisphaera limnophila	0	6	0	2	1	0	0	6	0	7	0	65	20	61	1	6
d__Bacteria|p__Proteobacteria|c__Gammaproteobacteria|o__Pasteurellales|f__Pasteurellaceae|g__Haemophilus|s__Haemophilus parahaemolyticus	1	79	2	514	45	0	5	44	2216	2	3	3	53	3	11	108
d__Bacteria|p__Bacteroidetes|c__Flavobacteriia|o__Flavobacteriales|f__Flavobacteriaceae|g__Muricauda|s__Muricauda aquimarina	0	1	0	15	0	0	0	3	4	4	0	68	35	83	6	5
d__Bacteria|p__Bacteroidetes|c__Cytophagia|o__Cytophagales|f__Hymenobacteraceae|g__Hymenobacter|s__Hymenobacter sp. DG01	0	7	1	4	0	0	1	0	1	21	0	91	38	54	2	13
d__Bacteria|p__Actinobacteria|c__Actinomycetia|o__Propionibacteriales|f__Nocardioidaceae|g__Pimelobacter|s__Pimelobacter simplex	0	2	0	2	0	0	0	20	0	5	0	26	29	51	1	12
d__Bacteria|p__Acidobacteria|c__Acidobacteriia|o__Acidobacteriales|f__Acidobacteriaceae|g__Terriglobus|s__Terriglobus roseus	0	2	0	2	0	0	1	9	0	4	0	28	8	73	0	9
d__Bacteria|p__Bacteroidetes|c__Cytophagia|o__Cytophagales|f__Hymenobacteraceae|g__Pontibacter|s__Pontibacter pudoricolor	0	4	0	10	0	2	0	3	0	5	0	59	58	120	0	2
d__Bacteria|p__Cyanobacteria|o__Oscillatoriales|g__Koinonema|s__[Phormidium] sp. ETS-05	0	2	0	2	1	1	0	2	2	6	0	6	0	5	1	0
d__Bacteria|p__Actinobacteria|c__Actinomycetia|o__Streptomycetales|f__Streptomycetaceae|g__Streptomyces|s__Streptomyces lydicus	0	4	0	7	0	0	1	17	0	5	0	30	19	144	1	2
d__Bacteria|p__Firmicutes|c__Clostridia|o__Eubacteriales|f__Clostridiaceae|g__Clostridium|s__Clostridium sporogenes	0	18	3	141	3	4	19	25	30	8	0	17	13	17	63	34
d__Bacteria|p__Firmicutes|g__Ndongobacter|s__Ndongobacter massiliensis	0	5	0	3	0	1	1	37	3	7	0	41	23	79	2	51
d__Bacteria|p__Proteobacteria|c__Gammaproteobacteria|o__Pasteurellales|f__Pasteurellaceae|g__Gallibacterium|s__Gallibacterium anatis	1	56	0	217	20	1	4	93	1959	0	6	2	73	9	10	76
d__Bacteria|p__Proteobacteria|c__Gammaproteobacteria|o__Moraxellales|f__Moraxellaceae|g__Acinetobacter|s__Acinetobacter sp. F9	2	0	2	4	0	1	5	0	1	4	0	0	4	0	6	3
d__Bacteria|p__Acidobacteria|c__Holophagae|o__Acanthopleuribacterales|f__Acanthopleuribacteraceae|g__Sulfidibacter|s__Sulfidibacter corallicola	0	8	0	10	1	0	0	13	0	7	0	68	59	107	1	6
d__Bacteria|p__Bacteroidetes|c__Cytophagia|o__Cytophagales|f__Spirosomaceae|g__Fibrella|s__Fibrella sp. ES10-3-2-2	0	7	0	11	2	0	0	5	0	6	0	78	32	43	5	5
d__Bacteria|p__Proteobacteria|c__Betaproteobacteria|o__Burkholderiales|f__Sphaerotilaceae|g__Aquincola|s__Aquincola tertiaricarbonis	0	5	1	6	1	0	5	18	1	14	0	45	31	53	3	7
d__Bacteria|p__Firmicutes|c__Bacilli|o__Bacillales|f__Bacillaceae|g__Rossellomorea|s__Rossellomorea marisflavi	0	3	1	7	0	0	1	21	0	7	0	28	18	56	1	6
d__Bacteria|p__Firmicutes|c__Clostridia|o__Eubacteriales|f__Desulfitobacteriaceae|g__Desulfosporosinus|s__Desulfosporosinus youngiae	0	2	0	15	0	0	1	19	0	4	0	30	35	15	2	17
d__Bacteria|p__Kiritimatiellaeota|c__Kiritimatiellae|o__Kiritimatiellales|f__Kiritimatiellaceae|g__Kiritimatiella|s__Kiritimatiella glycovorans	0	9	0	3	0	0	0	11	0	3	0	30	12	105	2	0
d__Bacteria|p__Proteobacteria|c__Deltaproteobacteria|o__Desulfovibrionales|f__Desulfovibrionaceae|g__Desulfocurvibacter|s__Desulfocurvibacter africanus	0	1	0	4	0	0	0	13	0	12	0	37	13	64	1	8
d__Bacteria|p__Proteobacteria|c__Gammaproteobacteria|o__Enterobacterales|f__Enterobacteriaceae|g__Klebsiella|s__Klebsiella quasipneumoniae	0	28	1	48	18	2	26	46	43	3	3	39	74	73	50	125
d__Bacteria|p__Proteobacteria|c__Deltaproteobacteria|o__Desulfobacterales|f__Desulfobacteraceae|g__Desulfosarcina|s__Desulfosarcina widdelii	0	5	0	8	0	0	1	13	0	9	0	54	25	81	1	3
d__Bacteria|p__Bacteroidetes|c__Flavobacteriia|o__Flavobacteriales|f__Weeksellaceae|g__Cruoricaptor|s__Cruoricaptor ignavus	0	3	1	17	0	0	2	10	2	4	0	46	11	170	1	6
d__Bacteria|p__Firmicutes|c__Clostridia|o__Thermoanaerobacterales|f__Thermoanaerobacteraceae|g__Moorella|s__Moorella thermoacetica	0	0	0	3	0	0	0	13	1	12	0	26	16	45	1	2
d__Bacteria|p__Bacteroidetes|c__Sphingobacteriia|o__Sphingobacteriales|f__Sphingobacteriaceae|g__Mucilaginibacter|s__Mucilaginibacter sp. 21P	0	7	0	10	0	0	1	0	7	2	0	49	19	68	9	6
d__Bacteria|p__Proteobacteria|c__Deltaproteobacteria|o__Bradymonadales|f__Bradymonadaceae|g__Persicimonas|s__Persicimonas caeni	0	2	0	4	0	0	0	13	0	7	0	38	30	73	1	5
d__Bacteria|p__Proteobacteria|c__Alphaproteobacteria|o__Rhodospirillales|f__Azospirillaceae|g__Nitrospirillum|s__Nitrospirillum amazonense	0	2	0	1	1	0	0	24	0	4	0	69	20	75	2	1
d__Bacteria|p__Proteobacteria|c__Alphaproteobacteria|o__Hyphomicrobiales|f__Rhizobiaceae|g__Sinorhizobium|s__Sinorhizobium meliloti	0	1	0	1	1	0	3	23	1	4	0	37	29	44	1	2
d__Bacteria|p__Actinobacteria|c__Actinomycetia|o__Corynebacteriales|f__Corynebacteriaceae|g__Corynebacterium|s__Corynebacterium frankenforstense	0	2	0	2	0	0	1	10	3	1	0	26	6	29	0	0
d__Bacteria|p__Spirochaetes|c__Spirochaetia|o__Spirochaetales|f__Treponemataceae|g__Brucepastera|s__Brucepastera parasyntrophica	0	10	0	0	0	0	0	21	1	1	0	43	9	45	1	4
d__Bacteria|p__Firmicutes|c__Bacilli|o__Lactobacillales|f__Streptococcaceae|g__Streptococcus|s__Streptococcus iniae	2	6	0	35	1	0	1	23	7	4	1	13	7	29	4	57
d__Bacteria|p__Planctomycetes|c__Planctomycetia|o__Pirellulales|f__Pirellulaceae|g__Bremerella|s__Bremerella volcania	0	5	0	1	0	0	0	6	0	0	0	20	18	91	1	2
d__Bacteria|p__Planctomycetes|c__Phycisphaerae|o__Tepidisphaerales|f__Tepidisphaeraceae|g__Humisphaera|s__Humisphaera borealis	0	0	0	4	0	1	0	8	0	6	0	24	5	67	3	1
d__Bacteria|p__Firmicutes|c__Clostridia|o__Eubacteriales|f__Eubacteriales Family XIII. Incertae Sedis|g__Mogibacterium|s__Mogibacterium pumilum	0	3	1	3	0	0	0	3	1	7	0	31	9	64	5	4
d__Bacteria|p__Proteobacteria|c__Deltaproteobacteria|o__Desulfobacterales|f__Desulfobacteraceae|g__Desulfosarcina|s__Desulfosarcina alkanivorans	0	2	2	8	0	0	2	22	0	7	0	32	28	43	3	5
d__Bacteria|p__Bacteroidetes|c__Sphingobacteriia|o__Sphingobacteriales|f__Sphingobacteriaceae|g__Anseongella|s__Anseongella ginsenosidimutans	0	5	0	6	0	0	2	12	1	6	0	104	115	110	1	10
d__Bacteria|p__Proteobacteria|c__Deltaproteobacteria|o__Myxococcales|f__Archangiaceae|g__Cystobacter|s__Cystobacter fuscus	0	3	0	2	0	0	0	22	0	9	0	48	12	63	0	5
d__Bacteria|p__Proteobacteria|c__Gammaproteobacteria|o__Pasteurellales|f__Pasteurellaceae|g__Rodentibacter|s__Rodentibacter haemolyticus	0	62	0	207	21	1	3	113	2177	5	9	22	89	24	4	98
d__Bacteria|p__Firmicutes|c__Negativicutes|o__Selenomonadales|f__Sporomusaceae|g__Pelosinus|s__Pelosinus fermentans	0	6	1	15	0	0	1	7	21	7	0	7	5	25	6	11
d__Bacteria|p__Proteobacteria|c__Deltaproteobacteria|o__Desulfobacterales|f__Desulfobulbaceae|g__Desulfobulbus|s__Desulfobulbus propionicus	0	1	0	5	0	0	2	8	0	8	0	49	16	101	0	1
d__Bacteria|p__Proteobacteria|c__Gammaproteobacteria|o__Xanthomonadales|f__Xanthomonadaceae|g__Xanthomonas|s__Xanthomonas translucens	9	8	5	5	3	7	0	27	6	23	4	49	41	54	5	10
d__Bacteria|p__Proteobacteria|c__Gammaproteobacteria|o__Chromatiales|f__Chromatiaceae|g__Thiodictyon|s__Candidatus Thiodictyon syntrophicum	0	1	0	7	0	0	2	20	0	15	1	30	23	79	3	11
d__Bacteria|p__Proteobacteria|c__Deltaproteobacteria|o__Desulfuromonadales|f__Geobacteraceae|g__Geomonas|s__Geomonas sp. RF6	0	4	0	6	0	0	1	17	0	5	0	50	36	86	2	5
d__Bacteria|p__Firmicutes|c__Bacilli|o__Bacillales|f__Bacillaceae|g__Anoxybacillus|s__Anoxybacillus sediminis	0	5	0	4	0	0	0	14	0	5	0	28	14	70	2	5
d__Bacteria|p__Actinobacteria|c__Actinomycetia|o__Actinomycetales|f__Actinomycetaceae|g__Schaalia|s__Schaalia odontolytica	0	9	0	9	0	0	0	147	1	6	0	38	15	91	3	15
d__Bacteria|p__Actinobacteria|c__Actinomycetia|o__Catenulisporales|f__Catenulisporaceae|g__Catenulispora|s__Catenulispora acidiphila	1	1	0	3	0	0	0	16	1	6	0	26	21	84	5	7
d__Bacteria|p__Firmicutes|c__Clostridia|o__Eubacteriales|f__Oscillospiraceae|g__Acetivibrio|s__Acetivibrio saccincola	0	3	0	12	1	0	1	12	11	4	0	37	9	29	9	2
d__Bacteria|p__Proteobacteria|c__Deltaproteobacteria|o__Desulfuromonadales|f__Geobacteraceae|g__Geobacter|s__Geobacter sp. SVR	0	3	0	3	0	0	1	21	1	7	1	50	28	78	1	8
d__Bacteria|p__Firmicutes|c__Bacilli|o__Bacillales|f__Planococcaceae|g__Sporosarcina|s__Sporosarcina ureae	0	6	0	20	2	0	3	6	5	6	0	30	13	26	6	7
d__Bacteria|p__Verrucomicrobia|c__Opitutae|o__Opitutales|f__Opitutaceae|g__Opitutus|s__Opitutus sp. GAS368	0	2	0	4	0	0	0	8	0	12	0	45	23	82	1	5
d__Bacteria|p__Firmicutes|c__Bacilli|o__Lactobacillales|f__Streptococcaceae|g__Streptococcus|s__Streptococcus ferus	2	13	0	55	4	1	0	29	33	2	0	16	7	48	8	61
d__Bacteria|p__Proteobacteria|c__Gammaproteobacteria|o__Vibrionales|f__Vibrionaceae|g__Photobacterium|s__Photobacterium damselae	4	15	2	47	2	4	2	20	166	7	2	7	11	16	3	15
d__Bacteria|p__Firmicutes|c__Bacilli|o__Lactobacillales|f__Streptococcaceae|g__Streptococcus|s__Streptococcus pseudoporcinus	1	8	1	35	4	0	1	24	26	0	0	19	1	16	5	53
d__Bacteria|p__Firmicutes|c__Clostridia|o__Thermoanaerobacterales|f__Thermoanaerobacteraceae|g__Thermacetogenium|s__Thermacetogenium phaeum	0	1	0	1	0	0	0	6	0	4	0	17	7	39	0	6
d__Bacteria|p__Bacteroidetes|c__Cytophagia|o__Cytophagales|f__Hymenobacteraceae|g__Rufibacter|s__Rufibacter tibetensis	0	8	0	25	1	0	0	7	12	17	0	120	62	30	2	4
d__Bacteria|p__Actinobacteria|c__Actinomycetia|o__Bifidobacteriales|f__Bifidobacteriaceae|g__Bifidobacterium|s__Bifidobacterium bifidum	0	2	1	1	0	0	0	17	1	9	0	37	17	162	2	13
d__Bacteria|p__Actinobacteria|c__Actinomycetia|o__Pseudonocardiales|f__Pseudonocardiaceae|g__Kutzneria|s__Kutzneria sp. CA-103260	0	2	0	6	1	0	0	21	1	12	1	59	17	112	1	7
d__Bacteria|p__Proteobacteria|c__Alphaproteobacteria|o__Hyphomicrobiales|f__Rhizobiaceae|g__Neorhizobium|s__Neorhizobium galegae	0	5	1	5	1	0	1	17	0	14	1	47	20	40	2	3
d__Bacteria|p__Actinobacteria|c__Actinomycetia|o__Bifidobacteriales|f__Bifidobacteriaceae|g__Bifidobacterium|s__Bifidobacterium adolescentis	0	4	0	2	0	1	0	25	1	10	1	70	25	46	3	8
d__Bacteria|p__Planctomycetes|c__Planctomycetia|o__Isosphaerales|f__Isosphaeraceae|g__Tautonia|s__Tautonia plasticadhaerens	0	6	0	2	0	0	1	11	0	4	0	46	35	110	0	5
d__Bacteria|p__Firmicutes|c__Clostridia|o__Eubacteriales|f__Eubacteriales Family XIII. Incertae Sedis|g__Mogibacterium|s__Mogibacterium diversum	0	5	0	4	0	0	1	5	2	5	0	23	3	58	6	5
d__Bacteria|p__Firmicutes|c__Clostridia|o__Eubacteriales|f__Clostridiaceae|g__Caloramator|s__Caloramator sp. E03	0	8	0	50	2	1	6	25	28	6	0	33	8	48	24	17
d__Bacteria|p__Proteobacteria|c__Gammaproteobacteria|o__Enterobacterales|f__Morganellaceae|g__Providencia|s__Providencia sp. R33	1	9	0	639	5	2	1	16	110	3	1	1906	15	2	0	7
d__Bacteria|p__Proteobacteria|c__Deltaproteobacteria|o__Desulfovibrionales|f__Desulfovibrionaceae|g__Pseudodesulfovibrio|s__Pseudodesulfovibrio tunisiensis	0	2	0	1	0	0	0	29	0	8	0	72	13	106	0	5
d__Bacteria|p__Firmicutes|c__Bacilli|o__Bacillales|f__Paenibacillaceae|g__Paenibacillus|s__Paenibacillus sp. H1-7	0	3	2	5	3	0	1	7	16	3	0	33	16	74	3	5
d__Bacteria|p__Bacteroidetes|c__Flavobacteriia|o__Flavobacteriales|f__Weeksellaceae|g__Chryseobacterium|s__Chryseobacterium carnipullorum	0	5	1	16	1	1	0	10	6	3	1	19	42	23	4	0
d__Bacteria|p__Proteobacteria|c__Gammaproteobacteria|o__Pasteurellales|f__Pasteurellaceae|g__Bibersteinia|s__Bibersteinia trehalosi	1	55	0	452	25	0	5	61	1822	4	3	6	48	25	15	109
d__Bacteria|p__Bacteroidetes|c__Flavobacteriia|o__Flavobacteriales|f__Parvicellaceae|g__Parvicella|s__Parvicella tangerina	0	0	0	10	0	0	2	2	1	1	0	18	61	66	3	5
d__Bacteria|p__Firmicutes|c__Clostridia|o__Eubacteriales|f__Clostridiaceae|g__Clostridium|s__Clostridium sp. JN-9	1	9	0	88	4	1	17	13	17	5	0	18	7	38	46	17
d__Bacteria|p__Bacteroidetes|c__Cytophagia|o__Cytophagales|f__Cytophagaceae|g__Spirosoma|s__Spirosoma rigui	0	6	0	6	0	0	0	6	0	13	1	77	33	35	0	5
d__Bacteria|p__Proteobacteria|c__Gammaproteobacteria|o__Enterobacterales|f__Erwiniaceae|g__Pantoea|s__Pantoea dispersa	0	2	0	11	2	0	2	21	2	5	0	56	31	27	4	18
d__Bacteria|p__Actinobacteria|c__Actinomycetia|o__Streptosporangiales|f__Thermomonosporaceae|g__Actinomadura|s__Actinomadura madurae	0	3	0	4	0	0	0	7	0	4	0	30	14	81	0	5
d__Bacteria|p__Bacteroidetes|c__Cytophagia|o__Cytophagales|f__Hymenobacteraceae|g__Hymenobacter|s__Hymenobacter sp. BT18	0	5	1	13	0	0	0	5	0	9	0	139	18	89	0	7
d__Bacteria|p__Firmicutes|c__Bacilli|o__Lactobacillales|f__Streptococcaceae|g__Streptococcus|s__Streptococcus anginosus	0	28	1	39	2	1	0	71	48	4	2	14	5	26	9	157
d__Bacteria|p__Firmicutes|c__Bacilli|o__Bacillales|f__Paenibacillaceae|g__Paenibacillus|s__Paenibacillus donghaensis	0	4	0	14	1	1	0	33	0	12	0	45	15	106	3	2
d__Bacteria|p__Firmicutes|c__Limnochordia|o__Limnochordales|f__Limnochordaceae|g__Limnochorda|s__Limnochorda pilosa	0	1	0	0	0	0	0	22	1	2	0	29	19	72	0	1
d__Bacteria|p__Actinobacteria|c__Actinomycetia|o__Micrococcales|f__Micrococcaceae|g__Arthrobacter|s__Arthrobacter alpinus	0	4	1	20	0	0	3	211	0	8	0	57	8	24	7	22
d__Bacteria|p__Bacteroidetes|c__Cytophagia|o__Cytophagales|f__Spirosomaceae|g__Runella|s__Runella rosea	0	11	1	19	3	0	3	3	0	7	0	66	29	43	10	9
d__Bacteria|p__Firmicutes|c__Negativicutes|o__Selenomonadales|f__Sporomusaceae|g__Pelosinus|s__Pelosinus sp. UFO1	0	4	1	35	0	2	2	7	43	4	0	13	6	25	11	17
d__Bacteria|p__Actinobacteria|c__Actinomycetia|o__Bifidobacteriales|f__Bifidobacteriaceae|g__Bifidobacterium|s__Bifidobacterium asteroides	0	5	0	3	0	0	0	22	0	12	0	36	6	121	3	4
d__Bacteria|p__Bacteroidetes|c__Cytophagia|o__Cytophagales|f__Fulvivirgaceae|g__Fulvivirga|s__Fulvivirga sp. SS9-22	0	1	0	5	0	0	1	15	0	15	1	26	14	30	2	3
d__Bacteria|p__Firmicutes|c__Bacilli|o__Lactobacillales|f__Streptococcaceae|g__Streptococcus|s__Streptococcus chenjunshii	6	10	5	26	7	2	3	27	11	9	10	11	4	29	4	49
d__Bacteria|p__Firmicutes|c__Bacilli|o__Bacillales|f__Paenibacillaceae|g__Paenibacillus|s__Paenibacillus sp. FSL R7-0273	0	3	0	4	0	1	0	11	1	4	0	29	13	42	1	3
d__Bacteria|p__Firmicutes|c__Bacilli|o__Lactobacillales|f__Streptococcaceae|g__Lactococcus|s__Lactococcus garvieae	0	5	0	22	1	1	3	5	1	3	0	10	210	15	5	12
d__Bacteria|p__Firmicutes|c__Clostridia|o__Eubacteriales|f__Desulfitobacteriaceae|g__Desulfitobacterium|s__Desulfitobacterium dehalogenans	0	2	0	8	0	0	0	16	2	8	0	44	5	21	4	6
d__Bacteria|p__Actinobacteria|c__Actinomycetia|o__Corynebacteriales|f__Corynebacteriaceae|g__Corynebacterium|s__Corynebacterium urealyticum	0	4	0	0	2	0	5	20	1	5	0	8	11	59	4	10
d__Bacteria|p__Bacteroidetes|c__Sphingobacteriia|o__Sphingobacteriales|f__Sphingobacteriaceae|g__Mucilaginibacter|s__Mucilaginibacter sp. SMC90	1	3	1	3	0	0	1	4	0	14	0	54	42	11	5	7
d__Bacteria|p__Verrucomicrobia|c__Verrucomicrobiae|o__Verrucomicrobiales|f__Verrucomicrobiaceae|g__Verrucomicrobium|s__Verrucomicrobium sp. GAS474	0	3	0	7	0	0	0	12	0	2	0	25	6	73	0	3
d__Bacteria|p__Proteobacteria|c__Deltaproteobacteria|o__Desulfuromonadales|f__Geobacteraceae|g__Geobacter|s__Geobacter sp. FeAm09	0	3	0	2	0	0	0	16	0	12	0	25	10	64	1	4
d__Bacteria|p__Firmicutes|c__Bacilli|o__Bacillales|f__Paenibacillaceae|g__Cohnella|s__Cohnella candidum	0	8	0	4	0	0	0	15	1	6	0	43	22	111	0	1
d__Bacteria|p__Bacteroidetes|c__Sphingobacteriia|o__Sphingobacteriales|f__Sphingobacteriaceae|g__Sphingobacterium|s__Sphingobacterium lactis	0	3	0	13	0	0	0	8	2	12	0	31	37	99	1	4
d__Bacteria|p__Proteobacteria|c__Betaproteobacteria|o__Burkholderiales|f__Alcaligenaceae|g__Achromobacter|s__Achromobacter spanius	2	2	1	8	3	0	2	36	0	3	0	46	14	47	1	14
d__Bacteria|p__Proteobacteria|c__Betaproteobacteria|o__Burkholderiales|f__Burkholderiaceae|g__Burkholderia|s__Burkholderia multivorans	0	8	0	6	0	0	0	16	0	1	0	34	24	65	3	4
d__Bacteria|p__Bacteroidetes|c__Cytophagia|o__Cytophagales|f__Hymenobacteraceae|g__Rufibacter|s__Rufibacter sp. DG15C	0	11	0	6	0	0	0	9	0	10	0	79	114	27	1	4
d__Bacteria|p__Bacteroidetes|c__Cytophagia|o__Cytophagales|f__Hymenobacteraceae|g__Pontibacter|s__Pontibacter sp. SGAir0037	0	6	0	4	0	0	1	8	1	7	0	56	41	133	2	4
d__Bacteria|p__Bacteroidetes|c__Cytophagia|o__Cytophagales|f__Spirosomaceae|g__Leadbetterella|s__Leadbetterella byssophila	0	0	1	9	0	0	0	10	0	15	0	14	24	80	5	4
d__Bacteria|p__Firmicutes|c__Bacilli|o__Lactobacillales|f__Streptococcaceae|g__Streptococcus|s__Streptococcus halichoeri	1	7	0	29	2	0	1	18	5	1	0	10	5	25	4	34
d__Bacteria|p__Actinobacteria|c__Actinomycetia|o__Streptomycetales|f__Streptomycetaceae|g__Streptomyces|s__Streptomyces buecherae	0	1	0	1	0	1	0	24	0	7	0	42	9	70	0	5
d__Bacteria|p__Proteobacteria|c__Gammaproteobacteria|o__Pasteurellales|f__Pasteurellaceae|g__Avibacterium|s__Avibacterium volantium	0	58	0	207	23	0	3	132	2198	2	9	7	99	3	3	113
d__Bacteria|p__Proteobacteria|c__Betaproteobacteria|o__Burkholderiales|f__Burkholderiaceae|g__Cupriavidus|s__Cupriavidus necator	0	1	0	2	0	0	0	28	0	10	0	44	14	87	4	11
d__Bacteria|p__Bacteroidetes|c__Cytophagia|o__Cytophagales|f__Cytophagaceae|g__Spirosoma|s__Spirosoma sp. KUDC1026	0	6	0	7	0	0	1	2	0	1	0	66	87	59	1	6
d__Bacteria|p__Bacteroidetes|c__Sphingobacteriia|o__Sphingobacteriales|f__Sphingobacteriaceae|g__Mucilaginibacter|s__Mucilaginibacter ginsenosidivorax	0	6	0	10	0	0	2	11	4	12	0	30	47	22	1	4
d__Bacteria|p__Proteobacteria|c__Betaproteobacteria|o__Burkholderiales|f__Comamonadaceae|g__Comamonas|s__Comamonas aquatica	2	1	1	8	0	0	5	17	10	13	0	38	15	66	1	7
d__Bacteria|p__Proteobacteria|c__Gammaproteobacteria|o__Enterobacterales|f__Enterobacteriaceae|g__Leclercia|s__Leclercia adecarboxylata	0	26	0	78	42	3	29	56	102	9	1	33	28	20	47	128
d__Bacteria|p__Bacteroidetes|c__Sphingobacteriia|o__Sphingobacteriales|f__Sphingobacteriaceae|g__Mucilaginibacter|s__Mucilaginibacter ginsenosidivorans	0	1	0	4	0	0	1	4	0	11	0	80	44	85	3	5
d__Bacteria|p__Actinobacteria|c__Actinomycetia|o__Streptosporangiales|f__Streptosporangiaceae|g__Nonomuraea|s__Nonomuraea nitratireducens	1	1	1	1	1	0	0	14	0	17	0	47	13	41	1	3
d__Bacteria|p__Proteobacteria|c__Gammaproteobacteria|o__Pseudomonadales|f__Pseudomonadaceae|g__Pseudomonas|s__Pseudomonas psychrotolerans	0	2	0	8	1	0	1	21	0	7	0	35	17	56	1	7
d__Bacteria|p__Firmicutes|c__Bacilli|o__Bacillales|f__Paenibacillaceae|g__Paenibacillus|s__Paenibacillus sp. PHS-Z3	2	7	0	6	4	0	1	38	5	15	0	42	37	49	5	9
d__Bacteria|p__Verrucomicrobia|c__Verrucomicrobiae|o__Verrucomicrobiales|f__Verrucomicrobiaceae|g__Luteolibacter|s__Luteolibacter luteus	0	8	0	5	0	0	1	5	0	9	0	32	35	60	1	15
d__Bacteria|p__Bacteroidetes|c__Cytophagia|o__Cytophagales|f__Cytophagaceae|g__Spirosoma|s__Spirosoma aerolatum	0	6	0	7	0	0	1	1	24	6	0	57	48	64	0	3
d__Bacteria|p__Actinobacteria|c__Actinomycetia|o__Micrococcales|f__Micrococcaceae|g__Micrococcus|s__Micrococcus luteus	0	2	0	11	2	1	4	92	1	8	0	47	13	65	1	23
d__Bacteria|p__Actinobacteria|c__Actinomycetia|o__Corynebacteriales|f__Nocardiaceae|g__Nocardia|s__Nocardia terpenica	0	4	0	8	0	0	0	19	0	8	0	35	13	74	1	6
d__Bacteria|p__Proteobacteria|c__Betaproteobacteria|o__Burkholderiales|f__Comamonadaceae|g__Ramlibacter|s__Ramlibacter tataouinensis	0	1	0	1	0	0	0	24	0	14	0	72	36	53	2	9
d__Bacteria|p__Actinobacteria|c__Actinomycetia|o__Bifidobacteriales|f__Bifidobacteriaceae|g__Bifidobacterium|s__Bifidobacterium subtile	0	1	0	0	0	0	0	8	0	6	0	27	8	65	2	5
d__Bacteria|p__Chloroflexi|c__Chloroflexia|o__Chloroflexales|f__Roseiflexaceae|g__Roseiflexus|s__Roseiflexus castenholzii	0	1	0	3	0	0	0	14	0	2	0	29	12	17	0	4
d__Bacteria|p__Proteobacteria|c__Deltaproteobacteria|o__Desulfovibrionales|f__Desulfovibrionaceae|g__Solidesulfovibrio|s__Solidesulfovibrio carbinoliphilus	0	2	0	1	0	0	0	10	0	6	0	48	10	92	2	5
d__Bacteria|p__Firmicutes|c__Clostridia|o__Eubacteriales|f__Clostridiaceae|g__Clostridium|s__Clostridium acetobutylicum	0	10	0	91	2	4	16	20	14	7	0	13	5	21	34	30
d__Bacteria|p__Planctomycetes|c__Phycisphaerae|o__Phycisphaerales|f__Phycisphaeraceae|g__Phycisphaera|s__Phycisphaera mikurensis	0	5	0	0	0	0	0	6	0	2	0	45	47	59	0	2
d__Bacteria|p__Actinobacteria|c__Nitriliruptoria|o__Euzebyales|f__Euzebyaceae|g__Euzebya|s__Euzebya pacifica	0	2	0	4	0	0	0	15	0	6	0	13	20	87	1	2
d__Bacteria|p__Proteobacteria|c__Gammaproteobacteria|o__Enterobacterales|f__Morganellaceae|g__Proteus|s__Proteus mirabilis	3	20	1	111	11	0	10	24	339	3	2	312	51	7	20	59
d__Bacteria|p__Proteobacteria|c__Betaproteobacteria|o__Burkholderiales|f__Oxalobacteraceae|g__Massilia|s__Massilia violaceinigra	0	4	0	7	0	0	4	11	0	5	0	15	31	43	2	3
d__Bacteria|p__Proteobacteria|c__Deltaproteobacteria|o__Myxococcales|f__Anaeromyxobacteraceae|g__Anaeromyxobacter|s__Anaeromyxobacter sp. Red630	0	1	0	0	0	0	0	11	0	11	0	47	12	48	0	3
d__Bacteria|p__Firmicutes|c__Bacilli|o__Bacillales|f__Paenibacillaceae|g__Paenibacillus|s__Paenibacillus rhizovicinus	0	4	0	5	0	0	0	10	0	5	0	36	39	55	0	3
d__Bacteria|p__Actinobacteria|c__Actinomycetia|o__Streptomycetales|f__Streptomycetaceae|g__Streptomyces|s__Streptomyces tsukubensis	0	2	0	1	0	0	0	23	0	0	0	34	9	98	4	9
d__Bacteria|p__Firmicutes|c__Clostridia|o__Eubacteriales|f__Clostridiaceae|g__Clostridium|s__Clostridium tyrobutyricum	0	7	1	66	3	2	12	22	12	9	0	23	4	25	42	16
d__Bacteria|p__Bacteroidetes|c__Chitinophagia|o__Chitinophagales|f__Chitinophagaceae|g__Niabella|s__Niabella ginsenosidivorans	1	4	0	8	0	0	0	5	2	10	0	44	40	57	2	5
d__Bacteria|p__Proteobacteria|c__Deltaproteobacteria|o__Myxococcales|f__Anaeromyxobacteraceae|g__Anaeromyxobacter|s__Anaeromyxobacter sp. Fw109-5	0	5	0	3	0	0	1	26	0	4	0	22	25	92	0	3
d__Bacteria|p__Proteobacteria|c__Gammaproteobacteria|o__Xanthomonadales|f__Xanthomonadaceae|g__Stenotrophomonas|s__Stenotrophomonas rhizophila	0	4	0	7	0	0	0	9	0	6	0	40	22	70	1	4
d__Bacteria|p__Spirochaetes|c__Spirochaetia|o__Spirochaetales|f__Sphaerochaetaceae|g__Sphaerochaeta|s__Sphaerochaeta globosa	0	4	0	1	0	0	0	15	1	4	0	47	3	87	2	6
d__Bacteria|p__Proteobacteria|c__Deltaproteobacteria|o__Myxococcales|f__Anaeromyxobacteraceae|g__Anaeromyxobacter|s__Anaeromyxobacter sp. Red232	1	1	0	3	0	0	0	21	0	4	0	29	8	118	0	2
d__Bacteria|p__Verrucomicrobia|c__Verrucomicrobiae|o__Verrucomicrobiales|f__Verrucomicrobiaceae|g__Roseimicrobium|s__Roseimicrobium sp. ORNL1	0	2	0	1	0	0	0	11	0	2	0	31	7	52	3	4
d__Bacteria|p__Firmicutes|c__Tissierellia|o__Tissierellales|f__Tissierellaceae|g__Gudongella|s__Gudongella oleilytica	1	3	0	4	0	0	0	18	1	7	0	22	3	44	5	1
d__Bacteria|p__Firmicutes|c__Clostridia|o__Eubacteriales|f__Clostridiaceae|g__Crassaminicella|s__Crassaminicella profunda	2	3	0	52	1	1	3	17	15	10	0	17	10	27	24	17
d__Bacteria|p__Spirochaetes|c__Spirochaetia|o__Spirochaetales|f__Treponemataceae|g__Treponema|s__Treponema pedis	1	1	3	8	2	0	1	3	16	5	0	18	5	47	4	4
d__Bacteria|p__Firmicutes|c__Bacilli|o__Bacillales|f__Paenibacillaceae|g__Cohnella|s__Cohnella herbarum	0	3	0	6	0	0	0	10	7	1	1	24	1	57	0	0
d__Bacteria|p__Firmicutes|c__Clostridia|o__Eubacteriales|f__Peptococcaceae|g__Desulforamulus|s__Desulforamulus ferrireducens	0	4	0	18	1	0	1	19	1	8	0	30	30	29	2	8
d__Bacteria|p__Actinobacteria|c__Actinomycetia|o__Streptosporangiales|f__Streptosporangiaceae|g__Nonomuraea|s__Nonomuraea gerenzanensis	0	2	0	1	1	0	0	25	0	2	0	43	8	96	1	2
d__Bacteria|p__Actinobacteria|c__Actinomycetia|o__Pseudonocardiales|f__Pseudonocardiaceae|g__Saccharothrix|s__Saccharothrix syringae	1	2	0	1	0	0	2	25	1	2	0	42	15	69	1	7
d__Bacteria|p__Proteobacteria|c__Deltaproteobacteria|o__Desulfuromonadales|f__Desulfuromonadaceae|g__Desulfuromonas|s__Desulfuromonas sp. DDH964	0	4	0	2	1	0	0	13	0	2	0	29	8	95	3	6
d__Bacteria|p__Proteobacteria|c__Deltaproteobacteria|o__Myxococcales|f__Archangiaceae|g__Melittangium|s__Melittangium boletus	1	5	0	4	1	0	0	15	1	3	0	34	18	69	0	2
d__Bacteria|p__Firmicutes|c__Bacilli|o__Bacillales|f__Paenibacillaceae|g__Paenibacillus|s__Paenibacillus tritici	0	0	0	6	0	0	0	24	1	8	0	34	22	47	1	8
d__Bacteria|p__Verrucomicrobia|c__Verrucomicrobiae|o__Verrucomicrobiales|f__Verrucomicrobiaceae|g__Verrucomicrobium|s__Verrucomicrobium spinosum	0	1	0	1	0	0	0	12	0	7	0	65	9	69	1	3
d__Bacteria|p__Proteobacteria|c__Deltaproteobacteria|o__Myxococcales|f__Archangiaceae|g__Stigmatella|s__Stigmatella aurantiaca	0	5	0	5	0	0	0	14	1	5	0	40	9	71	2	2
d__Bacteria|p__Actinobacteria|c__Actinomycetia|o__Streptomycetales|f__Streptomycetaceae|g__Streptomyces|s__Streptomyces chartreusis	0	2	1	1	1	0	0	17	0	15	0	39	8	74	3	9
d__Bacteria|p__Firmicutes|c__Bacilli|o__Lactobacillales|f__Lactobacillaceae|g__Lactiplantibacillus|s__Lactiplantibacillus plantarum	0	9	1	6	0	0	2	7	12	5	0	59	15	31	4	33
d__Bacteria|p__Bacteroidetes|c__Flavobacteriia|o__Flavobacteriales|f__Flavobacteriaceae|g__Capnocytophaga|s__Capnocytophaga canimorsus	4	10	0	122	0	0	0	14	7	2	1	152	48	54	2	2
d__Bacteria|p__Fusobacteria|c__Fusobacteriia|o__Fusobacteriales|f__Fusobacteriaceae|g__Fusobacterium|s__Fusobacterium pseudoperiodonticum	0	10	0	33	1	3	3	115	37	2	1	9	46	37	53	166
d__Bacteria|p__Spirochaetes|c__Spirochaetia|o__Spirochaetales|f__Treponemataceae|g__Treponema|s__Treponema phagedenis	0	2	0	3	0	0	0	19	5	1	1	17	9	44	5	3
d__Bacteria|p__Firmicutes|c__Bacilli|o__Lactobacillales|f__Streptococcaceae|g__Streptococcus|s__Streptococcus pantholopis	2	3	0	28	1	0	1	18	9	4	0	22	4	14	0	41
d__Bacteria|p__Proteobacteria|c__Gammaproteobacteria|o__Vibrionales|f__Vibrionaceae|g__Vibrio|s__Vibrio vulnificus	1	8	1	34	3	0	2	24	125	8	1	41	30	42	1	17
d__Bacteria|p__Proteobacteria|c__Gammaproteobacteria|o__Xanthomonadales|f__Xanthomonadaceae|g__Lysobacter|s__Lysobacter capsici	0	2	0	1	0	0	0	10	0	16	0	49	12	43	1	8
d__Bacteria|p__Bacteroidetes|c__Flavobacteriia|o__Flavobacteriales|f__Flavobacteriaceae|g__Flavobacterium|s__Flavobacterium sp. CJ74	0	7	0	4	0	0	2	10	3	13	0	37	14	89	4	5
d__Bacteria|p__Firmicutes|c__Erysipelotrichia|o__Erysipelotrichales|f__Erysipelotrichaceae|g__Tannockella|s__Tannockella kyphosi	0	2	0	19	0	0	1	6	13	2	0	22	10	15	21	13
d__Bacteria|p__Firmicutes|c__Clostridia|o__Eubacteriales|f__Clostridiaceae|g__Clostridium|s__Clostridium estertheticum	0	12	0	87	2	3	13	22	23	10	2	29	10	16	28	16
d__Bacteria|p__Proteobacteria|c__Deltaproteobacteria|o__Desulfovibrionales|f__Desulfovibrionaceae|g__Pseudodesulfovibrio|s__Pseudodesulfovibrio indicus	0	3	0	1	0	0	0	19	0	9	0	50	6	64	0	7
d__Bacteria|p__Bacteroidetes|c__Flavobacteriia|o__Flavobacteriales|f__Weeksellaceae|g__Chryseobacterium|s__Chryseobacterium camelliae	0	3	0	25	1	0	3	10	15	4	0	19	33	60	1	3
d__Bacteria|p__Proteobacteria|c__Betaproteobacteria|o__Burkholderiales|f__Burkholderiaceae|g__Burkholderia|s__Burkholderia ubonensis	0	6	0	1	0	0	0	12	0	7	0	37	28	70	1	4
d__Bacteria|p__Verrucomicrobia|c__Verrucomicrobiae|o__Verrucomicrobiales|f__Verrucomicrobiaceae|g__Sulfuriroseicoccus|s__Sulfuriroseicoccus oceanibius	0	5	0	2	0	0	1	1	0	3	0	45	33	42	2	3
d__Bacteria|p__Proteobacteria|c__Gammaproteobacteria|o__Enterobacterales|f__Enterobacteriaceae|g__Cedecea|s__Cedecea neteri	0	15	0	52	15	4	22	33	71	11	1	39	30	43	22	67
d__Bacteria|p__Firmicutes|c__Bacilli|o__Bacillales|f__Bacillales Family X. Incertae Sedis|g__Hydrogenibacillus|s__Hydrogenibacillus sp. N12	0	0	0	1	0	0	0	8	0	2	0	16	5	68	0	0
d__Bacteria|p__Bacteroidetes|c__Cytophagia|o__Cytophagales|f__Hymenobacteraceae|g__Hymenobacter|s__Hymenobacter sp. BRD67	0	1	0	2	0	0	0	2	0	10	0	61	15	102	4	5
d__Bacteria|p__Firmicutes|c__Clostridia|o__Eubacteriales|f__Eubacteriaceae|g__Acetobacterium|s__Acetobacterium sp. KB-1	0	8	0	12	1	0	0	14	2	7	0	35	5	25	4	8
d__Bacteria|p__Planctomycetes|c__Planctomycetia|o__Planctomycetales|f__Planctomycetaceae|g__Planctomyces|s__Planctomyces sp. SH-PL14	0	3	0	1	0	0	0	11	0	4	0	34	18	42	5	2
d__Bacteria|p__Firmicutes|c__Bacilli|o__Bacillales|f__Paenibacillaceae|g__Paenibacillus|s__Paenibacillus sp. FSL R7-0331	0	7	0	4	0	0	0	22	2	6	0	41	14	23	0	5
d__Bacteria|p__Firmicutes|c__Bacilli|o__Bacillales|f__Bacillaceae|g__Peribacillus|s__Peribacillus frigoritolerans	1	6	0	18	0	1	0	16	4	4	1	26	21	26	13	11
d__Bacteria|p__Firmicutes|c__Bacilli|o__Bacillales|f__Paenibacillaceae|g__Brevibacillus|s__Brevibacillus laterosporus	1	2	1	23	2	2	1	15	6	4	1	18	10	26	5	6
d__Bacteria|p__Proteobacteria|c__Alphaproteobacteria|o__Rhodospirillales|f__Azospirillaceae|g__Azospirillum|s__Azospirillum thermophilum	0	3	0	0	0	0	0	6	0	2	0	23	8	49	1	2
d__Bacteria|p__Proteobacteria|c__Gammaproteobacteria|o__Enterobacterales|f__Enterobacteriaceae|g__Klebsiella|s__Klebsiella oxytoca	1	16	1	60	8	2	19	29	81	3	0	28	32	47	211	377
d__Bacteria|p__Firmicutes|c__Bacilli|o__Bacillales|f__Staphylococcaceae|g__Staphylococcus|s__Staphylococcus simulans	194	2	1	285	106	37	24	38	58	3	1	5	2	5	176	1057
d__Bacteria|p__Firmicutes|c__Bacilli|o__Lactobacillales|f__Streptococcaceae|g__Streptococcus|s__Streptococcus oriscaviae	1	18	0	347	5	0	1	113	41	3	1	37	9	54	25	104
d__Bacteria|p__Firmicutes|c__Clostridia|o__Eubacteriales|f__Peptostreptococcaceae|g__Tepidibacter|s__Tepidibacter sp. 8C15b	0	9	0	61	2	3	6	5	31	1	1	11	8	35	56	22
d__Bacteria|p__Actinobacteria|c__Actinomycetia|o__Corynebacteriales|f__Nocardiaceae|g__Nocardia|s__Nocardia huaxiensis	0	0	0	2	0	0	1	22	1	12	0	18	18	44	2	8
d__Bacteria|p__Bacteroidetes|c__Sphingobacteriia|o__Sphingobacteriales|f__Sphingobacteriaceae|g__Mucilaginibacter|s__Mucilaginibacter celer	0	3	0	9	0	0	1	3	12	12	0	45	29	55	1	3
d__Bacteria|p__Bacteroidetes|c__Sphingobacteriia|o__Sphingobacteriales|f__Sphingobacteriaceae|g__Mucilaginibacter|s__Mucilaginibacter sp. F39-2	0	7	1	16	1	0	2	10	8	7	0	39	25	39	2	9
d__Bacteria|p__Bacteroidetes|c__Sphingobacteriia|o__Sphingobacteriales|f__Sphingobacteriaceae|g__Solitalea|s__Solitalea canadensis	0	3	1	17	1	1	1	4	14	3	0	32	21	43	2	4
d__Bacteria|p__Cyanobacteria|o__Synechococcales|f__Acaryochloridaceae|g__Acaryochloris|s__Acaryochloris marina	0	4	0	5	0	0	4	4	0	40	0	22	76	27	6	32
d__Bacteria|p__Firmicutes|c__Clostridia|o__Eubacteriales|f__Desulfotomaculaceae|g__Desulfotomaculum|s__Desulfotomaculum nigrificans	0	3	1	3	0	0	1	17	2	5	0	21	2	20	5	3
d__Bacteria|p__Proteobacteria|c__Deltaproteobacteria|o__Desulfuromonadales|f__Geobacteraceae|g__Trichlorobacter|s__Trichlorobacter lovleyi	0	0	0	6	0	0	0	8	0	5	0	24	10	21	0	9
d__Bacteria|p__Actinobacteria|c__Actinomycetia|o__Micromonosporales|f__Micromonosporaceae|g__Phytohabitans|s__Phytohabitans suffuscus	0	5	0	1	1	0	1	14	11	5	0	35	22	44	1	4
d__Bacteria|p__Actinobacteria|c__Actinomycetia|o__Corynebacteriales|f__Mycobacteriaceae|g__Mycobacteroides|s__Mycobacteroides abscessus	0	6	0	1	1	0	3	24	0	5	0	42	23	59	2	7
d__Bacteria|p__Bacteroidetes|c__Cytophagia|o__Cytophagales|f__Cyclobacteriaceae|g__Algoriphagus|s__Algoriphagus sp. Y33	0	1	1	12	1	0	0	5	8	11	0	24	48	38	2	3
d__Bacteria|p__Bacteroidetes|c__Sphingobacteriia|o__Sphingobacteriales|f__Sphingobacteriaceae|g__Sphingobacterium|s__Sphingobacterium thalpophilum	0	6	1	11	1	1	1	2	5	16	0	47	77	45	5	3
d__Bacteria|p__Firmicutes|c__Bacilli|o__Bacillales|f__Paenibacillaceae|g__Brevibacillus|s__Brevibacillus marinus	0	4	0	1	0	0	0	15	20	4	0	31	7	47	2	6
d__Bacteria|p__Acidobacteria|c__Vicinamibacteria|o__Vicinamibacterales|f__Vicinamibacteraceae|g__Luteitalea|s__Luteitalea pratensis	0	1	0	2	0	0	0	7	0	3	0	25	11	32	1	8
d__Bacteria|p__Bacteroidetes|c__Cytophagia|o__Cytophagales|f__Hymenobacteraceae|g__Hymenobacter|s__Hymenobacter qilianensis	0	7	1	19	0	0	0	9	1	7	0	59	36	25	2	10
d__Bacteria|p__Firmicutes|c__Clostridia|o__Eubacteriales|f__Lachnospiraceae|g__Tyzzerella|s__[Clostridium] colinum	0	1	0	61	4	2	5	14	15	6	1	15	8	26	16	13
d__Bacteria|p__Firmicutes|c__Bacilli|o__Lactobacillales|f__Enterococcaceae|g__Enterococcus|s__Enterococcus avium	1	45	1	28	0	0	3	34	69	9	0	52	11	19	32	34
d__Bacteria|p__Firmicutes|c__Bacilli|o__Bacillales|f__Bacillaceae|g__Niallia|s__Niallia circulans	0	11	0	37	2	1	3	15	52	4	0	26	13	18	21	15
d__Bacteria|p__Firmicutes|c__Clostridia|o__Eubacteriales|f__Clostridiales Family XVI. Incertae Sedis|g__Carboxydocella|s__Carboxydocella thermautotrophica	0	3	0	3	1	0	1	15	5	10	0	17	8	34	0	2
d__Bacteria|p__Firmicutes|c__Bacilli|o__Bacillales|f__Paenibacillaceae|g__Brevibacillus|s__Brevibacillus composti	0	5	0	6	1	0	0	20	20	7	0	34	10	35	0	3
d__Bacteria|p__Proteobacteria|c__Alphaproteobacteria|o__Hyphomicrobiales|f__Stappiaceae|g__Pannonibacter|s__Pannonibacter phragmitetus	0	4	0	3	0	0	0	20	0	7	0	82	11	74	2	8
d__Bacteria|p__Actinobacteria|c__Actinomycetia|o__Streptosporangiales|f__Streptosporangiaceae|g__Nonomuraea|s__Nonomuraea coxensis	0	2	0	1	0	0	0	15	0	1	0	18	8	60	2	6
d__Bacteria|p__Bacteroidetes|c__Bacteroidia|o__Bacteroidales|f__Bacteroidaceae|g__Bacteroides|s__Bacteroides humanifaecis	0	52	0	15	0	1	2	37	4	31	1	233	544	277	1	23
d__Bacteria|p__Proteobacteria|c__Deltaproteobacteria|o__Desulfobacterales|f__Desulfobacteraceae|g__Desulfonema|s__Desulfonema magnum	1	1	0	6	0	1	1	9	22	5	0	34	17	31	2	5
d__Bacteria|p__Proteobacteria|c__Deltaproteobacteria|o__Desulfovibrionales|f__Desulfovibrionaceae|g__Desulfovibrio|s__Desulfovibrio sulfodismutans	0	1	0	0	0	0	1	28	0	1	0	60	19	97	2	8
d__Bacteria|p__Proteobacteria|c__Betaproteobacteria|o__Burkholderiales|f__Oxalobacteraceae|g__Massilia|s__Massilia flava	0	0	0	3	0	0	0	4	1	12	0	30	20	49	0	5
d__Bacteria|p__Firmicutes|c__Clostridia|o__Eubacteriales|f__Clostridiales Family XVII. Incertae Sedis|g__Thermaerobacter|s__Thermaerobacter marianensis	0	4	0	0	0	0	0	15	0	4	0	30	19	95	0	5
d__Bacteria|p__Firmicutes|c__Bacilli|o__Lactobacillales|f__Streptococcaceae|g__Streptococcus|s__Streptococcus respiraculi	1	13	0	87	2	0	0	43	51	2	0	14	6	31	9	70
d__Bacteria|p__Firmicutes|c__Bacilli|o__Bacillales|f__Paenibacillaceae|g__Paenibacillus|s__Paenibacillus chitinolyticus	0	5	0	3	0	0	1	19	16	1	0	46	3	37	4	5
d__Bacteria|p__Spirochaetes|c__Spirochaetia|o__Spirochaetales|f__Sphaerochaetaceae|g__Sphaerochaeta|s__Sphaerochaeta coccoides	0	7	0	10	0	0	0	20	1	2	0	28	21	129	5	2
d__Bacteria|p__Firmicutes|c__Clostridia|o__Eubacteriales|f__Clostridiaceae|g__Clostridium|s__Clostridium carboxidivorans	0	11	0	83	4	5	12	28	18	5	2	21	7	23	51	21
d__Bacteria|p__Actinobacteria|c__Actinomycetia|o__Bifidobacteriales|f__Bifidobacteriaceae|g__Bifidobacterium|s__Bifidobacterium catenulatum	0	5	0	4	0	0	1	16	0	4	0	26	7	79	6	7
d__Bacteria|p__Proteobacteria|c__Alphaproteobacteria|o__Rhodospirillales|f__Acetobacteraceae|g__Roseomonas|s__Roseomonas sp. OT10	0	1	0	1	0	0	0	10	0	3	0	13	12	19	0	2
d__Bacteria|p__Actinobacteria|c__Actinomycetia|o__Corynebacteriales|f__Nocardiaceae|g__Rhodococcus|s__Rhodococcus fascians	0	2	0	4	0	0	0	33	0	15	0	17	18	48	3	11
d__Bacteria|p__Proteobacteria|c__Betaproteobacteria|o__Burkholderiales|f__Burkholderiaceae|g__Cupriavidus|s__Cupriavidus basilensis	0	5	0	5	2	0	0	23	0	18	0	26	10	76	2	7
d__Bacteria|p__Bacteroidetes|c__Cytophagia|o__Cytophagales|f__Cyclobacteriaceae|g__Aquiflexum|s__Aquiflexum balticum	0	4	0	10	1	0	1	13	2	6	0	42	30	45	2	43
d__Bacteria|p__Actinobacteria|c__Actinomycetia|o__Streptomycetales|f__Streptomycetaceae|g__Streptomyces|s__Streptomyces hygroscopicus	0	1	0	1	0	0	1	22	1	8	0	44	29	36	1	4
d__Bacteria|p__Firmicutes|c__Clostridia|o__Eubacteriales|f__Eubacteriaceae|g__Acetobacterium|s__Acetobacterium woodii	0	5	0	15	1	1	2	8	5	6	0	32	12	37	5	7
d__Bacteria|p__Proteobacteria|c__Alphaproteobacteria|o__Rhodospirillales|f__Acetobacteraceae|g__Roseomonas|s__Roseomonas gilardii	0	3	0	2	0	1	1	13	0	1	0	30	4	55	0	1
d__Bacteria|p__Firmicutes|c__Negativicutes|o__Veillonellales|f__Veillonellaceae|g__Dialister|s__Dialister massiliensis	0	5	0	0	0	0	0	1	0	5	0	2	0	4	2	13
d__Bacteria|p__Verrucomicrobia|c__Opitutae|o__Puniceicoccales|f__Puniceicoccaceae|g__Ruficoccus|s__Ruficoccus sp. ZRK36	0	1	0	7	0	0	0	7	0	4	0	27	30	67	3	3
d__Bacteria|p__Proteobacteria|c__Deltaproteobacteria|o__Desulfovibrionales|f__Desulfovibrionaceae|g__Desulfolutivibrio|s__Desulfolutivibrio sulfoxidireducens	0	0	0	1	0	0	1	23	0	5	0	47	12	102	1	5
d__Bacteria|p__Actinobacteria|c__Actinomycetia|o__Corynebacteriales|f__Nocardiaceae|g__Nocardia|s__Nocardia cyriacigeorgica	0	1	0	5	0	0	0	28	0	6	0	34	6	55	3	3
d__Bacteria|p__Actinobacteria|c__Actinomycetia|o__Streptomycetales|f__Streptomycetaceae|g__Streptomyces|s__Streptomyces formicae	0	3	0	6	0	0	1	16	0	3	0	25	22	60	0	1
d__Bacteria|p__Bacteroidetes|c__Chitinophagia|o__Chitinophagales|f__Chitinophagaceae|g__Lacibacter|s__Lacibacter sp. S13-6-6	0	0	0	6	0	0	1	4	1	5	1	30	33	16	2	3
d__Bacteria|p__Firmicutes|c__Tissierellia|o__Tissierellales|f__Peptoniphilaceae|g__Parvimonas|s__Parvimonas micra	0	5	0	21	2	2	1	9	77	2	0	7	10	27	20	17
d__Bacteria|p__Firmicutes|c__Clostridia|o__Eubacteriales|f__Desulfitobacteriaceae|g__Desulfosporosinus|s__Desulfosporosinus orientis	0	10	1	15	1	0	0	9	3	6	0	37	26	29	1	6
d__Bacteria|p__Actinobacteria|c__Actinomycetia|o__Streptosporangiales|f__Streptosporangiaceae|g__Streptosporangium|s__Streptosporangium roseum	0	4	0	6	1	0	0	27	0	6	0	18	11	84	2	6
d__Bacteria|p__Proteobacteria|c__Betaproteobacteria|o__Burkholderiales|f__Burkholderiaceae|g__Polynucleobacter|s__Polynucleobacter necessarius	0	3	0	25	0	0	0	5	46	3	0	18	9	59	7	9
d__Bacteria|p__Firmicutes|c__Clostridia|o__Thermoanaerobacterales|f__Thermoanaerobacterales Family III. Incertae Sedis|g__Thermoanaerobacterium|s__Thermoanaerobacterium thermosaccharolyticum	1	4	1	28	0	3	2	11	6	5	0	34	17	38	17	18
d__Bacteria|p__Firmicutes|c__Bacilli|o__Bacillales|f__Paenibacillaceae|g__Paenibacillus|s__Paenibacillus beijingensis	0	3	0	9	0	0	0	22	1	8	0	43	6	44	4	3
d__Bacteria|p__Firmicutes|c__Bacilli|o__Lactobacillales|f__Lactobacillaceae|g__Secundilactobacillus|s__Secundilactobacillus malefermentans	0	1	0	6	0	0	0	9	15	2	0	10	0	14	2	2
d__Bacteria|p__Bacteroidetes|c__Flavobacteriia|o__Flavobacteriales|f__Flavobacteriaceae|g__Muricauda|s__Muricauda lutaonensis	0	3	0	10	0	0	1	6	0	2	0	52	40	72	1	2
d__Bacteria|p__Firmicutes|c__Clostridia|o__Eubacteriales|f__Clostridiaceae|g__Alkaliphilus|s__Alkaliphilus metalliredigens	0	4	0	39	3	0	2	16	18	7	0	20	9	33	10	8
d__Bacteria|p__Actinobacteria|c__Actinomycetia|o__Micromonosporales|f__Micromonosporaceae|g__Actinoplanes|s__Actinoplanes sp. L3-i22	0	1	0	4	0	0	0	7	0	6	0	19	6	54	0	5
d__Bacteria|p__Actinobacteria|c__Rubrobacteria|o__Rubrobacterales|f__Baekduiaceae|g__Baekduia|s__Baekduia soli	0	3	0	1	0	0	1	15	0	3	0	21	16	66	0	5
d__Bacteria|p__Actinobacteria|c__Actinomycetia|o__Streptosporangiales|f__Thermomonosporaceae|g__Actinomadura|s__Actinomadura verrucosospora	0	4	0	1	1	0	0	6	0	2	0	13	4	100	2	1
d__Bacteria|p__Firmicutes|c__Clostridia|o__Eubacteriales|f__Peptococcaceae|g__Acididesulfobacillus|s__Acididesulfobacillus acetoxydans	1	2	0	5	0	0	0	13	2	4	0	46	2	52	2	4
d__Bacteria|p__Firmicutes|c__Clostridia|o__Eubacteriales|f__Clostridiaceae|g__Clostridium|s__Clostridium fermenticellae	0	7	0	71	0	3	5	18	13	5	0	16	4	61	27	18
d__Bacteria|p__Proteobacteria|c__Gammaproteobacteria|o__Xanthomonadales|f__Xanthomonadaceae|g__Xanthomonas|s__Xanthomonas campestris	0	11	0	4	0	0	2	14	1	1	0	36	40	76	5	8
d__Bacteria|p__Bacteroidetes|c__Sphingobacteriia|o__Sphingobacteriales|f__Sphingobacteriaceae|g__Pedobacter|s__Pedobacter steynii	2	4	0	3	0	1	2	9	3	1	0	36	27	37	2	5
d__Bacteria|p__Firmicutes|c__Clostridia|o__Eubacteriales|f__Clostridiales Family XVII. Incertae Sedis|g__Thermaerobacter|s__Thermaerobacter sp. FW80	0	3	0	0	0	0	1	28	1	2	0	29	2	32	0	3
d__Bacteria|p__Firmicutes|c__Clostridia|o__Eubacteriales|f__Clostridiaceae|g__Clostridium|s__Clostridium sp. CM027	2	6	0	111	1	4	11	14	17	7	0	7	3	27	38	19
d__Bacteria|p__Proteobacteria|c__Deltaproteobacteria|o__Desulfobacterales|f__Desulfobulbaceae|g__Desulfobulbus|s__Desulfobulbus oralis	0	7	0	0	0	0	0	17	0	2	1	44	18	83	0	6
d__Bacteria|p__Planctomycetes|c__Planctomycetia|o__Pirellulales|f__Pirellulaceae|g__Lignipirellula|s__Lignipirellula cremea	0	2	0	4	1	2	0	12	1	12	0	30	15	58	2	7
d__Bacteria|p__Proteobacteria|c__Alphaproteobacteria|o__Hyphomicrobiales|f__Boseaceae|g__Bosea|s__Bosea sp. F3-2	1	1	0	0	0	0	1	15	0	2	0	15	5	38	0	5
d__Bacteria|p__Bacteroidetes|c__Flavobacteriia|o__Flavobacteriales|f__Flavobacteriaceae|g__Euzebyella|s__Euzebyella marina	0	0	1	9	1	0	1	0	29	1	0	26	3	87	1	2
d__Bacteria|p__Firmicutes|c__Bacilli|o__Bacillales|f__Paenibacillaceae|g__Paenibacillus|s__Paenibacillus sp. FSL H7-0357	0	4	0	5	0	0	1	28	1	7	0	35	3	30	1	5
d__Bacteria|p__Firmicutes|c__Clostridia|o__Eubacteriales|f__Clostridiaceae|g__Crassaminicella|s__Crassaminicella thermophila	0	7	0	55	0	1	8	4	12	4	0	13	18	16	23	15
d__Bacteria|p__Proteobacteria|c__Gammaproteobacteria|o__Alteromonadales|f__Alteromonadaceae|g__Alteromonas|s__Alteromonas macleodii	1	4	0	21	1	0	0	6	130	7	0	8	12	17	1	11
d__Bacteria|p__Proteobacteria|c__Gammaproteobacteria|o__Nevskiales|f__Sinobacteraceae|g__Solimonas|s__Solimonas sp. K1W22B-7	0	4	4	4	2	1	0	18	4	13	0	50	24	26	4	6
d__Bacteria|p__Proteobacteria|c__Betaproteobacteria|o__Burkholderiales|f__Burkholderiaceae|g__Cupriavidus|s__Cupriavidus oxalaticus	0	3	0	3	0	0	0	22	0	3	0	36	41	40	3	2
d__Bacteria|p__Actinobacteria|c__Thermoleophilia|o__Solirubrobacterales|f__Conexibacteraceae|g__Conexibacter|s__Conexibacter woesei	0	4	0	0	0	1	0	13	0	6	0	22	26	32	3	4
d__Bacteria|p__Bacteroidetes|c__Sphingobacteriia|o__Sphingobacteriales|f__Sphingobacteriaceae|g__Pedobacter|s__Pedobacter schmidteae	0	1	0	5	1	0	0	2	5	9	0	28	19	41	5	3
d__Bacteria|p__Proteobacteria|c__Deltaproteobacteria|o__Myxococcales|f__Myxococcaceae|g__Corallococcus|s__Corallococcus macrosporus	0	3	0	1	0	0	1	9	0	9	0	57	30	68	0	3
d__Bacteria|p__Bacteroidetes|c__Sphingobacteriia|o__Sphingobacteriales|f__Sphingobacteriaceae|g__Pedobacter|s__Pedobacter endophyticus	0	11	0	13	0	1	2	1	4	3	0	49	31	95	2	5
d__Bacteria|p__Firmicutes|c__Clostridia|o__Eubacteriales|f__Clostridiaceae|g__Clostridium|s__Clostridium formicaceticum	0	6	0	42	2	0	6	14	33	2	0	22	14	13	8	9
d__Bacteria|p__Bacteroidetes|c__Cytophagia|o__Cytophagales|f__Cyclobacteriaceae|g__Echinicola|s__Echinicola soli	0	7	0	9	0	0	1	14	2	9	0	66	37	47	0	5
d__Bacteria|p__Actinobacteria|c__Acidimicrobiia|o__Acidimicrobiales|f__Iamiaceae|g__Aquihabitans|s__Aquihabitans sp. Kera 3	0	2	0	0	0	0	1	6	0	1	0	33	15	36	3	3
d__Bacteria|p__Actinobacteria|c__Actinomycetia|o__Micromonosporales|f__Micromonosporaceae|g__Catellatospora|s__Catellatospora sp. IY07-71	1	2	0	7	0	0	1	27	0	11	0	44	3	42	1	7
d__Bacteria|p__Spirochaetes|c__Spirochaetia|o__Spirochaetales|f__Treponemataceae|g__Treponema|s__Treponema sp. Marseille-Q4132	0	1	0	1	0	0	0	2	0	2	0	12	4	54	0	2
d__Bacteria|p__Bacteroidetes|c__Cytophagia|o__Cytophagales|f__Cyclobacteriaceae|g__Echinicola|s__Echinicola vietnamensis	0	6	1	13	0	0	1	1	0	2	0	37	53	28	0	2
d__Bacteria|p__Bacteroidetes|c__Sphingobacteriia|o__Sphingobacteriales|f__Sphingobacteriaceae|g__Mucilaginibacter|s__Mucilaginibacter gotjawali	1	5	0	13	0	0	0	4	2	3	0	44	69	20	2	3
d__Bacteria|p__Bacteroidetes|c__Flavobacteriia|o__Flavobacteriales|f__Flavobacteriaceae|g__Flavobacterium|s__Flavobacterium anhuiense	0	0	0	14	0	0	1	4	3	4	1	21	15	17	4	14
d__Bacteria|p__Firmicutes|c__Bacilli|o__Bacillales|f__Paenibacillaceae|g__Paenibacillus|s__Paenibacillus naphthalenovorans	0	5	0	2	0	0	0	17	0	14	0	21	13	32	0	4
d__Bacteria|p__Bacteroidetes|c__Bacteroidia|o__Bacteroidales|f__Bacteroidaceae|g__Bacteroides|s__Bacteroides sp. CACC 737	0	6	0	35	0	0	1	15	0	15	0	38	271	198	3	16
d__Bacteria|p__Bacteroidetes|c__Flavobacteriia|o__Flavobacteriales|f__Flavobacteriaceae|g__Capnocytophaga|s__Capnocytophaga sp. oral taxon 878	0	3	3	9	0	1	1	2	2	7	1	23	26	18	2	6
d__Bacteria|p__Bacteroidetes|c__Flavobacteriia|o__Flavobacteriales|f__Flavobacteriaceae|g__Aggregatimonas|s__Aggregatimonas sangjinii	0	6	0	7	0	0	0	0	0	5	0	37	38	31	0	1
d__Bacteria|p__Bacteroidetes|c__Cytophagia|o__Cytophagales|f__Bernardetiaceae|g__Bernardetia|s__Bernardetia litoralis	0	1	1	16	2	1	1	1	5	1	1	22	5	57	1	3
d__Bacteria|p__Actinobacteria|c__Thermoleophilia|o__Solirubrobacterales|f__Capillimicrobiaceae|g__Capillimicrobium|s__Capillimicrobium parvum	0	4	0	2	0	1	0	17	0	6	0	33	13	37	1	1
d__Bacteria|p__Proteobacteria|c__Alphaproteobacteria|o__Rhodospirillales|f__Azospirillaceae|g__Azospirillum|s__Azospirillum brasilense	0	1	0	1	0	0	0	7	0	5	0	27	8	68	1	3
d__Bacteria|p__Actinobacteria|c__Actinomycetia|o__Corynebacteriales|f__Nocardiaceae|g__Nocardia|s__Nocardia farcinica	0	3	0	0	0	0	0	27	0	2	0	36	8	44	0	4
d__Bacteria|p__Firmicutes|c__Clostridia|o__Thermoanaerobacterales|f__Thermoanaerobacteraceae|g__Moorella|s__Moorella glycerini	0	1	0	2	0	0	0	7	8	0	0	12	4	59	4	1
d__Bacteria|p__Firmicutes|c__Bacilli|o__Bacillales|f__Paenibacillaceae|g__Paenibacillus|s__Paenibacillus ihbetae	0	9	0	7	0	0	0	18	5	5	0	43	6	47	1	5
d__Bacteria|p__Bacteroidetes|c__Flavobacteriia|o__Flavobacteriales|f__Flavobacteriaceae|g__Muricauda|s__Muricauda oceani	1	1	0	3	0	0	1	3	1	1	0	32	30	34	6	4
d__Bacteria|p__Planctomycetes|c__Planctomycetia|o__Isosphaerales|f__Isosphaeraceae|g__Paludisphaera|s__Paludisphaera borealis	0	3	0	1	0	0	0	3	1	5	0	24	4	44	0	0
d__Bacteria|p__Firmicutes|c__Bacilli|o__Bacillales|f__Bacillaceae|g__Sutcliffiella|s__Sutcliffiella horikoshii	0	2	0	10	0	0	1	9	4	13	1	14	16	21	13	10
d__Bacteria|p__Firmicutes|c__Bacilli|o__Bacillales|f__Paenibacillaceae|g__Paenibacillus|s__Paenibacillus algicola	0	2	0	0	0	0	1	15	1	7	0	34	4	18	1	2
d__Bacteria|p__Firmicutes|c__Bacilli|o__Bacillales|f__Paenibacillaceae|g__Paenibacillus|s__Paenibacillus tianjinensis	1	7	0	0	0	0	0	10	0	5	0	17	13	88	1	7
d__Bacteria|p__Proteobacteria|c__Alphaproteobacteria|o__Hyphomicrobiales|f__Methylobacteriaceae|g__Methylorubrum|s__Methylorubrum populi	0	0	0	1	0	0	1	6	0	1	0	26	3	62	0	5
d__Bacteria|p__Actinobacteria|c__Actinomycetia|o__Pseudonocardiales|f__Pseudonocardiaceae|g__Pseudonocardia|s__Pseudonocardia sp. DSM 110487	0	2	0	2	0	0	0	14	0	2	0	42	5	33	0	6
d__Bacteria|p__Bacteroidetes|c__Bacteroidia|o__Bacteroidales|f__Bacteroidaceae|g__Bacteroides|s__Bacteroides sp. A1C1	0	35	0	47	0	0	0	62	0	27	0	87	259	464	2	30
d__Bacteria|p__Bacteroidetes|c__Flavobacteriia|o__Flavobacteriales|f__Weeksellaceae|g__Chryseobacterium|s__Chryseobacterium indoltheticum	2	33	4	52	1	1	2	30	3	3	3	19	23	37	6	27
d__Bacteria|p__Firmicutes|c__Bacilli|o__Bacillales|f__Paenibacillaceae|g__Brevibacillus|s__Brevibacillus agri	0	5	0	4	0	0	1	9	0	5	0	31	9	62	7	3
d__Bacteria|p__Actinobacteria|c__Actinomycetia|o__Streptosporangiales|f__Thermomonosporaceae|g__Actinomadura|s__Actinomadura graeca	0	2	0	1	1	0	0	21	1	1	0	33	8	165	0	4
d__Bacteria|p__Firmicutes|c__Bacilli|o__Bacillales|f__Bacillaceae|g__Lentibacillus|s__Lentibacillus amyloliquefaciens	0	2	0	1	0	0	0	8	1	6	0	11	7	29	1	5
d__Bacteria|p__Proteobacteria|c__Betaproteobacteria|o__Burkholderiales|f__Burkholderiaceae|g__Paraburkholderia|s__Paraburkholderia aromaticivorans	0	4	0	4	0	0	0	15	0	12	0	29	40	50	1	9
d__Bacteria|p__Proteobacteria|c__Deltaproteobacteria|o__Desulfovibrionales|f__Desulfovibrionaceae|g__Pseudodesulfovibrio|s__Pseudodesulfovibrio aespoeensis	0	3	0	3	0	0	0	11	0	3	0	47	17	84	0	7
d__Bacteria|p__Proteobacteria|c__Deltaproteobacteria|o__Desulfuromonadales|f__Geobacteraceae|g__Geomonas|s__Geomonas paludis	0	1	0	2	0	0	0	6	0	10	0	19	12	48	0	8
d__Bacteria|p__Proteobacteria|c__Gammaproteobacteria|o__Pasteurellales|f__Pasteurellaceae|g__Haemophilus|s__Haemophilus pittmaniae	1	54	0	151	17	0	1	77	1916	10	5	7	62	14	7	54
d__Bacteria|p__Bacteroidetes|c__Cytophagia|o__Cytophagales|f__Cytophagaceae|g__Spirosoma|s__Spirosoma sp. KCTC 42546	0	3	0	9	1	0	1	2	0	10	0	23	37	62	1	3
d__Bacteria|p__Firmicutes|c__Clostridia|o__Eubacteriales|f__Clostridiaceae|g__Alkaliphilus|s__Alkaliphilus sp. B6464	1	5	0	65	1	1	6	13	3	7	0	16	4	21	15	7
d__Bacteria|p__Bacteroidetes|c__Cytophagia|o__Cytophagales|f__Cytophagaceae|g__Spirosoma|s__Spirosoma radiotolerans	0	4	0	5	1	1	0	6	1	0	0	61	33	37	4	1
d__Bacteria|p__Firmicutes|c__Bacilli|o__Bacillales|f__Paenibacillaceae|g__Paenibacillus|s__Paenibacillus cellulosilyticus	0	2	1	6	1	0	0	14	1	4	0	33	9	21	3	10
d__Bacteria|p__Firmicutes|c__Bacilli|o__Bacillales|f__Paenibacillaceae|g__Brevibacillus|s__Brevibacillus sp. BB3-R1	1	5	1	4	0	1	0	18	2	6	0	37	10	22	0	8
d__Bacteria|p__Proteobacteria|c__Gammaproteobacteria|o__Oceanospirillales|f__Halomonadaceae|g__Halomonas|s__Halomonas sp. JS92-SW72	0	0	0	1	0	0	0	6	0	1	0	25	4	40	0	2
d__Bacteria|p__Bacteroidetes|c__Cytophagia|o__Cytophagales|f__Spirosomaceae|g__Larkinella|s__Larkinella sp. IE-0392	0	3	0	9	0	0	1	1	0	4	0	46	56	52	0	2
d__Bacteria|p__Bacteroidetes|c__Cytophagia|o__Cytophagales|f__Spirosomaceae|g__Dyadobacter|s__Dyadobacter sp. CY22	0	3	0	4	0	0	2	10	0	7	0	53	73	59	2	4
d__Bacteria|p__Bacteroidetes|c__Flavobacteriia|o__Flavobacteriales|f__Flavobacteriaceae|g__Flavobacterium|s__Flavobacterium psychrophilum	0	3	0	11	1	0	0	8	2	2	1	21	136	26	6	10
d__Bacteria|p__Firmicutes|c__Bacilli|o__Bacillales|f__Bacillaceae|g__Bacillus|s__Bacillus pseudomycoides	3	1	0	19	2	0	0	18	9	3	1	16	10	14	6	12
d__Bacteria|p__Actinobacteria|c__Actinomycetia|o__Streptomycetales|f__Streptomycetaceae|g__Kitasatospora|s__Kitasatospora sp. MMS16-BH015	2	6	1	4	2	0	1	20	1	5	0	23	26	60	0	5
d__Bacteria|p__Actinobacteria|c__Actinomycetia|o__Streptomycetales|f__Streptomycetaceae|g__Streptomyces|s__Streptomyces marincola	0	2	0	5	1	0	0	22	0	3	0	14	10	52	4	6
d__Bacteria|p__Firmicutes|c__Clostridia|o__Eubacteriales|f__Clostridiales Family XVII. Incertae Sedis|g__Thermaerobacter|s__Thermaerobacter sp. PB12/4term	1	2	0	0	0	0	0	22	0	2	0	17	15	72	0	3
d__Bacteria|p__Proteobacteria|c__Deltaproteobacteria|o__Desulfobacterales|f__Desulfobacteraceae|g__Desulfococcus|s__Desulfococcus multivorans	0	6	0	3	0	0	1	9	0	3	0	44	3	28	4	5
d__Bacteria|p__Actinobacteria|c__Actinomycetia|o__Micrococcales|f__Promicromonosporaceae|g__Cellulosimicrobium|s__Cellulosimicrobium cellulans	0	8	0	5	0	0	0	31	0	9	0	41	20	54	1	5
d__Bacteria|p__Firmicutes|c__Bacilli|o__Lactobacillales|f__Enterococcaceae|g__Enterococcus|s__Enterococcus durans	0	8	0	17	4	2	4	8	24	15	3	5	3	9	1066	71
d__Bacteria|p__Firmicutes|c__Bacilli|o__Bacillales|f__Paenibacillaceae|g__Paenibacillus|s__Paenibacillus azoreducens	1	2	1	7	0	0	1	16	0	4	0	22	15	33	1	4
d__Bacteria|p__Firmicutes|c__Clostridia|o__Eubacteriales|f__Peptococcaceae|g__Candidatus Desulforudis|s__Candidatus Desulforudis audaxviator	0	0	0	4	0	0	1	7	0	3	0	9	13	63	0	1
d__Bacteria|p__Proteobacteria|c__Gammaproteobacteria|o__Xanthomonadales|f__Xanthomonadaceae|g__Pseudoxanthomonas|s__Pseudoxanthomonas suwonensis	2	3	0	1	0	1	0	12	0	3	1	28	17	37	2	7
d__Bacteria|p__Spirochaetes|c__Spirochaetia|o__Spirochaetales|f__Spirochaetaceae|g__Sediminispirochaeta|s__Sediminispirochaeta smaragdinae	0	0	0	6	0	0	0	22	2	5	0	53	5	57	0	2
d__Bacteria|p__Bacteroidetes|c__Cytophagia|o__Cytophagales|f__Cyclobacteriaceae|g__Algoriphagus|s__Algoriphagus sp. NBT04N3	0	6	0	13	1	0	1	0	3	6	0	23	13	36	3	3
d__Bacteria|p__Firmicutes|c__Clostridia|o__Eubacteriales|f__Clostridiaceae|g__Crassaminicella|s__Crassaminicella sp. 143-21	0	4	1	54	1	1	1	8	10	3	1	11	6	23	29	10
d__Bacteria|p__Acidobacteria|c__Acidobacteriia|o__Acidobacteriales|f__Acidobacteriaceae|g__Edaphobacter|s__Edaphobacter sp. 12200R-103	0	4	0	2	0	0	0	10	0	9	0	29	19	50	3	8
d__Bacteria|p__Proteobacteria|c__Deltaproteobacteria|o__Myxococcales|f__Anaeromyxobacteraceae|g__Anaeromyxobacter|s__Anaeromyxobacter dehalogenans	0	0	0	1	0	0	0	12	1	3	0	17	6	62	1	0
d__Bacteria|p__Actinobacteria|c__Actinomycetia|o__Bifidobacteriales|f__Bifidobacteriaceae|g__Bifidobacterium|s__Bifidobacterium scardovii	0	3	0	1	0	0	1	12	0	4	0	34	7	69	2	1
d__Bacteria|p__Bacteroidetes|c__Flavobacteriia|o__Flavobacteriales|f__Flavobacteriaceae|g__Flavobacterium|s__Flavobacterium alkalisoli	0	3	0	6	0	0	0	7	1	7	1	26	21	22	7	30
d__Bacteria|p__Bacteroidetes|c__Sphingobacteriia|o__Sphingobacteriales|f__Sphingobacteriaceae|g__Mucilaginibacter|s__Mucilaginibacter mallensis	0	2	0	13	1	0	0	2	11	4	0	34	42	23	5	3
d__Bacteria|p__Planctomycetes|c__Planctomycetia|o__Gemmatales|f__Gemmataceae|g__Limnoglobus|s__Limnoglobus roseus	0	5	0	2	0	0	0	10	0	1	0	32	14	43	1	3
d__Bacteria|p__Chloroflexi|c__Caldilineae|o__Caldilineales|f__Caldilineaceae|g__Caldilinea|s__Caldilinea aerophila	0	2	0	2	0	0	0	14	3	0	0	15	3	56	5	4
d__Bacteria|p__Actinobacteria|c__Actinomycetia|o__Jiangellales|f__Jiangellaceae|g__Jiangella|s__Jiangella sp. DSM 45060	0	1	0	1	0	0	0	15	0	5	0	20	5	44	2	1
d__Bacteria|p__Planctomycetes|c__Planctomycetia|o__Planctomycetales|f__Planctomycetaceae|g__Alienimonas|s__Alienimonas californiensis	0	1	0	0	0	0	0	10	1	3	0	30	5	43	0	0
d__Bacteria|p__Bacteroidetes|c__Sphingobacteriia|o__Sphingobacteriales|f__Sphingobacteriaceae|g__Mucilaginibacter|s__Mucilaginibacter sp. 14171R-50	1	0	0	18	0	0	0	1	2	2	0	41	34	60	2	2
d__Bacteria|p__Firmicutes|c__Bacilli|o__Lactobacillales|f__Streptococcaceae|g__Streptococcus|s__Streptococcus himalayensis	1	6	0	58	1	0	0	33	23	3	1	18	3	12	6	23
d__Bacteria|p__Proteobacteria|c__Alphaproteobacteria|o__Rhodospirillales|f__Acetobacteraceae|g__Acetobacter|s__Acetobacter aceti	0	5	0	2	0	0	0	9	8	7	0	37	14	55	1	8
d__Bacteria|p__Proteobacteria|c__Gammaproteobacteria|o__Pseudomonadales|f__Pseudomonadaceae|g__Pseudomonas|s__Pseudomonas protegens	0	7	0	5	0	0	1	25	35	3	1	77	18	82	2	13
d__Bacteria|p__Actinobacteria|c__Actinomycetia|o__Pseudonocardiales|f__Pseudonocardiaceae|g__Saccharothrix|s__Saccharothrix sp. 6-C	0	2	0	1	0	0	0	10	0	1	0	23	6	58	1	2
d__Bacteria|p__Firmicutes|c__Clostridia|o__Eubacteriales|f__Peptococcaceae|g__Desulfofarcimen|s__Desulfofarcimen acetoxidans	0	2	2	5	2	1	0	16	0	1	0	43	5	24	4	10
d__Bacteria|p__Firmicutes|c__Bacilli|o__Lactobacillales|f__Streptococcaceae|g__Streptococcus|s__Streptococcus merionis	1	8	0	61	1	0	0	29	13	1	0	12	5	21	8	59
d__Bacteria|p__Actinobacteria|c__Actinomycetia|o__Streptosporangiales|f__Streptosporangiaceae|g__Streptosporangium|s__Streptosporangium sp. 'caverna'	0	3	0	0	1	0	0	28	0	6	0	25	14	58	2	9
d__Bacteria|p__Actinobacteria|c__Actinomycetia|o__Pseudonocardiales|f__Pseudonocardiaceae|g__Amycolatopsis|s__Amycolatopsis pretoriensis	0	0	0	0	0	0	0	8	0	8	0	30	7	41	3	4
d__Bacteria|p__Bacteroidetes|c__Cytophagia|o__Cytophagales|f__Spirosomaceae|g__Dyadobacter|s__Dyadobacter sandarakinus	0	3	0	11	0	0	0	24	2	4	0	34	114	45	2	2
d__Bacteria|p__Bacteroidetes|c__Cytophagia|o__Cytophagales|f__Cyclobacteriaceae|g__Mongoliitalea|s__Mongoliitalea daihaiensis	0	1	1	12	0	0	0	0	3	4	0	34	15	68	2	4
d__Bacteria|p__Bacteroidetes|c__Cytophagia|o__Cytophagales|f__Cyclobacteriaceae|g__Echinicola|s__Echinicola strongylocentroti	0	5	0	9	0	0	0	6	0	5	0	48	58	34	1	6
d__Bacteria|p__Actinobacteria|c__Acidimicrobiia|o__Acidimicrobiales|f__Iamiaceae|g__Aquihabitans|s__Aquihabitans sp. G128	0	5	0	1	0	0	0	10	0	1	0	15	12	59	0	6
d__Bacteria|p__Bacteroidetes|c__Sphingobacteriia|o__Sphingobacteriales|f__Sphingobacteriaceae|g__Pedobacter|s__Pedobacter sp. PACM 27299	0	3	0	8	1	1	0	8	16	6	1	26	34	15	2	6
d__Bacteria|p__Proteobacteria|c__Alphaproteobacteria|o__Rhodobacterales|f__Rhodobacteraceae|g__Paroceanicella|s__Paroceanicella profunda	0	2	0	1	0	0	0	13	0	5	0	31	10	62	0	3
d__Bacteria|p__Firmicutes|c__Clostridia|o__Eubacteriales|f__Thermincolaceae|g__Thermincola|s__Thermincola potens	1	4	0	6	0	0	0	8	1	5	0	33	9	29	4	2
d__Bacteria|p__Planctomycetes|c__Phycisphaerae|o__Phycisphaerales|f__Phycisphaeraceae|g__Mucisphaera|s__Mucisphaera calidilacus	0	1	0	2	0	0	0	10	0	5	1	17	8	50	0	0
d__Bacteria|p__Proteobacteria|c__Gammaproteobacteria|o__Xanthomonadales|f__Xanthomonadaceae|g__Xanthomonas|s__Xanthomonas sacchari	0	1	0	0	0	0	0	17	1	5	0	46	15	24	1	1
d__Bacteria|p__Firmicutes|c__Clostridia|o__Eubacteriales|f__Clostridiaceae|g__Clostridium|s__Clostridium aceticum	0	4	0	27	0	1	3	6	2	2	0	23	10	35	14	15
d__Bacteria|p__Proteobacteria|c__Gammaproteobacteria|o__Moraxellales|f__Moraxellaceae|g__Moraxella|s__Moraxella osloensis	2	36	1	230	2	2	13	212	77	1	1	29	14	18	40	39
d__Bacteria|p__Proteobacteria|c__Oligoflexia|o__Bdellovibrionales|f__Bdellovibrionaceae|g__Bdellovibrio|s__Bdellovibrio bacteriovorus	0	5	0	8	1	0	0	6	0	4	1	18	8	55	3	5
d__Bacteria|p__Bacteroidetes|c__Cytophagia|o__Cytophagales|f__Spirosomaceae|g__Emticicia|s__Emticicia sp. 21SJ11W-3	0	5	0	22	2	0	1	1	2	7	0	27	46	11	1	6
d__Bacteria|p__Proteobacteria|c__Alphaproteobacteria|o__Rhodospirillales|f__Rhodospirillaceae|g__Tistrella|s__Tistrella mobilis	0	2	0	1	0	0	0	20	0	7	1	58	30	29	0	1
d__Bacteria|p__Proteobacteria|c__Alphaproteobacteria|o__Sphingomonadales|f__Sphingomonadaceae|g__Sphingomonas|s__Sphingomonas sp. AAP5	35	33	34	7	78	12	63	183	69	23	9	26	50	69	32	104
d__Bacteria|p__Bacteroidetes|c__Cytophagia|o__Cytophagales|f__Hymenobacteraceae|g__Hymenobacter|s__Hymenobacter baengnokdamensis	0	6	0	9	0	0	0	9	0	8	0	53	28	41	2	1
d__Bacteria|p__Firmicutes|c__Tissierellia|g__Sedimentibacter|s__Sedimentibacter sp. zth1	2	2	1	45	2	1	3	11	3	1	0	10	18	50	24	13
d__Bacteria|p__Firmicutes|c__Clostridia|o__Eubacteriales|f__Clostridiaceae|g__Clostridium|s__Clostridium novyi	2	16	0	142	8	5	13	17	13	5	0	19	4	6	64	19
d__Bacteria|p__Firmicutes|c__Clostridia|o__Eubacteriales|f__Desulfitobacteriaceae|g__Desulfitobacterium|s__Desulfitobacterium dichloroeliminans	0	2	0	5	0	0	2	3	0	6	0	28	9	33	2	4
d__Bacteria|p__Firmicutes|c__Clostridia|o__Thermoanaerobacterales|f__Thermoanaerobacterales Family IV. Incertae Sedis|g__Mahella|s__Mahella australiensis	1	4	0	4	2	2	0	5	14	2	1	18	6	40	6	1
d__Bacteria|p__Actinobacteria|c__Actinomycetia|o__Streptomycetales|f__Streptomycetaceae|g__Streptacidiphilus|s__Streptacidiphilus sp. P02-A3a	0	2	1	2	0	0	0	16	1	8	0	23	11	56	2	0
d__Bacteria|p__Planctomycetes|c__Planctomycetia|o__Pirellulales|f__Lacipirellulaceae|g__Botrimarina|s__Botrimarina mediterranea	0	1	0	5	0	0	1	1	0	4	0	12	23	82	2	1
d__Bacteria|p__Bacteroidetes|c__Cytophagia|o__Cytophagales|f__Hymenobacteraceae|g__Hymenobacter|s__Hymenobacter sp. DG25B	0	9	0	2	0	0	0	5	0	13	0	70	19	53	2	7
d__Bacteria|p__Firmicutes|c__Bacilli|o__Lactobacillales|f__Lactobacillaceae|g__Weissella|s__Weissella cibaria	1	3	0	69	0	0	2	5	1	0	0	36	13	9	235	4
d__Bacteria|p__Proteobacteria|c__Alphaproteobacteria|o__Hyphomicrobiales|f__Phreatobacteraceae|g__Phreatobacter|s__Phreatobacter stygius	0	1	0	2	0	0	0	7	0	8	0	16	8	27	0	7
d__Bacteria|p__Proteobacteria|c__Deltaproteobacteria|o__Desulfovibrionales|f__Desulfovibrionaceae|g__Oleidesulfovibrio|s__Oleidesulfovibrio alaskensis	0	4	0	0	0	0	0	21	1	7	0	35	10	110	0	4
d__Bacteria|p__Proteobacteria|c__Betaproteobacteria|o__Burkholderiales|f__Sphaerotilaceae|g__Rubrivivax|s__Rubrivivax gelatinosus	0	0	0	0	0	0	1	14	0	7	0	31	18	71	0	2
d__Bacteria|p__Bacteroidetes|c__Sphingobacteriia|o__Sphingobacteriales|f__Sphingobacteriaceae|g__Pedobacter|s__Pedobacter cryoconitis	0	3	1	9	0	1	0	0	0	2	0	11	13	45	3	6
d__Bacteria|p__Firmicutes|c__Bacilli|o__Bacillales|f__Bacillaceae|g__Peribacillus|s__Peribacillus asahii	0	1	0	23	1	0	0	15	7	9	0	20	8	28	6	35
d__Bacteria|p__Firmicutes|c__Bacilli|o__Lactobacillales|f__Streptococcaceae|g__Lactococcus|s__Lactococcus raffinolactis	0	4	0	21	1	1	1	12	54	6	4	18	9	20	2	18
d__Bacteria|p__Bacteroidetes|c__Cytophagia|o__Cytophagales|f__Spirosomaceae|g__Runella|s__Runella sp. SP2	0	4	0	11	0	0	0	5	0	1	0	61	44	37	1	2
d__Bacteria|p__Firmicutes|c__Bacilli|o__Bacillales|f__Paenibacillaceae|g__Paenibacillus|s__Paenibacillus sp. R14(2021)	0	2	0	3	0	0	0	8	0	0	0	29	13	32	3	2
d__Bacteria|p__Proteobacteria|c__Deltaproteobacteria|o__Desulfovibrionales|f__Desulfovibrionaceae|g__Pseudodesulfovibrio|s__Pseudodesulfovibrio cashew	0	0	0	1	0	0	0	17	0	6	0	43	10	56	1	9
d__Bacteria|p__Actinobacteria|c__Actinomycetia|o__Micromonosporales|f__Micromonosporaceae|g__Actinoplanes|s__Actinoplanes friuliensis	0	0	0	0	0	0	0	17	0	5	0	23	18	41	0	2
d__Bacteria|p__Planctomycetes|c__Planctomycetia|o__Gemmatales|f__Gemmataceae|g__Frigoriglobus|s__Frigoriglobus tundricola	0	1	0	1	0	0	0	8	0	9	1	48	14	68	1	4
d__Bacteria|p__Actinobacteria|c__Actinomycetia|o__Streptosporangiales|f__Thermomonosporaceae|g__Actinomadura|s__Actinomadura sp. WMMB 499	0	1	0	3	0	0	0	15	0	5	0	18	6	60	1	3
d__Bacteria|p__Proteobacteria|c__Alphaproteobacteria|o__Rhodospirillales|f__Acetobacteraceae|g__Granulibacter|s__Granulibacter bethesdensis	0	1	0	2	0	0	0	5	0	1	0	17	27	65	3	2
d__Bacteria|p__Firmicutes|c__Bacilli|o__Bacillales|f__Paenibacillaceae|g__Paenibacillus|s__Paenibacillus borealis	0	4	0	1	1	1	0	9	1	3	0	20	21	31	1	6
d__Bacteria|p__Actinobacteria|c__Actinomycetia|o__Micromonosporales|f__Micromonosporaceae|g__Couchioplanes|s__Couchioplanes caeruleus	0	4	0	1	0	0	0	14	1	0	0	42	4	89	2	2
d__Bacteria|p__Actinobacteria|c__Actinomycetia|o__Streptosporangiales|f__Nocardiopsaceae|g__Nocardiopsis|s__Nocardiopsis sp. MT53	0	1	0	0	0	0	0	18	0	7	0	44	9	60	0	5
d__Bacteria|p__Bacteroidetes|c__Cytophagia|o__Cytophagales|f__Cyclobacteriaceae|g__Echinicola|s__Echinicola rosea	1	1	0	8	0	1	0	4	1	9	0	25	44	96	0	5
d__Bacteria|p__Firmicutes|c__Bacilli|o__Bacillales|f__Staphylococcaceae|g__Staphylococcus|s__Staphylococcus epidermidis	6	17	3	32	6	8	2	10	34	2	1	13	7	22	135	9
d__Bacteria|p__Proteobacteria|c__Alphaproteobacteria|o__Hyphomicrobiales|f__Rhizobiaceae|g__Shinella|s__Shinella zoogloeoides	0	2	0	3	0	0	2	17	0	4	0	11	13	50	0	3
d__Bacteria|p__Bacteroidetes|c__Cytophagia|o__Cytophagales|f__Cyclobacteriaceae|g__Algoriphagus|s__Algoriphagus machipongonensis	1	2	0	7	0	0	0	5	0	2	1	26	9	42	3	3
d__Bacteria|p__Proteobacteria|c__Alphaproteobacteria|o__Rhodospirillales|f__Acetobacteraceae|g__Roseomonas|s__Roseomonas haemaphysalidis	0	1	0	0	0	0	0	10	0	0	0	30	4	22	0	4
d__Bacteria|p__Bacteroidetes|c__Flavobacteriia|o__Flavobacteriales|f__Flavobacteriaceae|g__Myroides|s__Myroides odoratus	0	8	0	18	0	0	0	9	21	12	0	20	24	16	7	5
d__Bacteria|p__Verrucomicrobia|c__Opitutae|o__Opitutales|f__Opitutaceae|g__Nibricoccus|s__Nibricoccus aquaticus	0	0	0	8	0	0	1	4	10	7	0	39	6	55	4	9
d__Bacteria|p__Planctomycetes|c__Phycisphaerae|o__Sedimentisphaerales|f__Anaerohalosphaeraceae|g__Anaerohalosphaera|s__Anaerohalosphaera lusitana	0	2	0	2	0	0	0	18	0	13	0	44	25	42	2	3
d__Bacteria|p__Proteobacteria|c__Betaproteobacteria|o__Burkholderiales|f__Comamonadaceae|g__Alicycliphilus|s__Alicycliphilus denitrificans	0	4	0	6	0	0	1	13	0	4	0	24	12	41	1	5
d__Bacteria|p__Actinobacteria|c__Actinomycetia|o__Pseudonocardiales|f__Pseudonocardiaceae|g__Actinokineospora|s__Actinokineospora sp. UTMC 2448	0	3	0	0	0	0	0	22	1	5	0	20	10	28	0	5
d__Bacteria|p__Bacteroidetes|c__Flavobacteriia|o__Flavobacteriales|f__Crocinitomicaceae|g__Fluviicola|s__Fluviicola taffensis	1	0	0	6	1	0	0	11	1	5	1	14	4	39	11	3
d__Bacteria|p__Actinobacteria|c__Actinomycetia|o__Pseudonocardiales|f__Pseudonocardiaceae|g__Kibdelosporangium|s__Kibdelosporangium phytohabitans	0	2	0	0	0	0	0	13	0	7	0	38	11	73	0	9
d__Bacteria|p__Deinococcus-Thermus|c__Deinococci|o__Deinococcales|f__Deinococcaceae|g__Deinococcus|s__Deinococcus actinosclerus	0	2	0	2	0	0	0	9	0	9	0	27	1	70	0	4
d__Bacteria|p__Bacteroidetes|c__Cytophagia|o__Cytophagales|f__Cyclobacteriaceae|g__Echinicola|s__Echinicola marina	0	2	0	6	0	0	1	5	3	5	0	27	23	20	2	6
d__Bacteria|p__Actinobacteria|c__Actinomycetia|o__Streptomycetales|f__Streptomycetaceae|g__Streptomyces|s__Streptomyces niveus	0	2	0	8	0	0	0	9	1	6	0	33	22	26	0	5
d__Bacteria|p__Proteobacteria|c__Alphaproteobacteria|o__Caulobacterales|f__Caulobacteraceae|g__Caulobacter|s__Caulobacter vibrioides	0	4	0	1	0	0	1	14	0	6	0	30	25	35	1	2
d__Bacteria|p__Firmicutes|c__Bacilli|o__Lactobacillales|f__Lactobacillaceae|g__Lactobacillus|s__Lactobacillus helveticus	0	1	0	15	0	0	3	3	3	4	1	8	1	14	0	5
d__Bacteria|p__Firmicutes|c__Bacilli|o__Lactobacillales|f__Streptococcaceae|g__Lactococcus|s__Lactococcus cremoris	1	6	0	12	1	0	1	13	5	0	0	21	3	12	11	12
d__Bacteria|p__Fusobacteria|c__Fusobacteriia|o__Fusobacteriales|f__Fusobacteriaceae|g__Cetobacterium|s__Cetobacterium somerae	1	3	0	48	1	0	5	18	10	6	2	16	127	37	151	21
d__Bacteria|p__Bacteroidetes|c__Sphingobacteriia|o__Sphingobacteriales|f__Sphingobacteriaceae|g__Pedobacter|s__Pedobacter suwonensis	1	1	0	12	0	0	2	2	2	2	0	20	28	27	4	3
d__Bacteria|p__Proteobacteria|c__Gammaproteobacteria|o__Pseudomonadales|f__Pseudomonadaceae|g__Pseudomonas|s__Pseudomonas otitidis	0	2	0	4	0	0	0	7	0	11	0	19	11	36	0	9
d__Bacteria|p__Firmicutes|c__Bacilli|o__Bacillales|f__Paenibacillaceae|g__Paenibacillus|s__Paenibacillus sp. URB8-2	0	1	0	1	0	0	0	12	2	5	0	30	8	24	1	9
d__Bacteria|p__Firmicutes|c__Bacilli|o__Bacillales|f__Paenibacillaceae|g__Paenibacillus|s__Paenibacillus protaetiae	0	2	0	2	0	0	1	16	1	5	0	19	5	26	0	4
d__Bacteria|p__Actinobacteria|c__Actinomycetia|o__Bifidobacteriales|f__Bifidobacteriaceae|g__Bifidobacterium|s__Bifidobacterium pseudocatenulatum	0	3	0	1	0	0	4	15	0	6	0	35	8	143	50	52
d__Bacteria|p__Firmicutes|c__Bacilli|o__Lactobacillales|f__Lactobacillaceae|g__Schleiferilactobacillus|s__Schleiferilactobacillus harbinensis	0	0	0	7	0	0	1	18	5	6	1	16	16	50	0	3
d__Bacteria|p__Actinobacteria|c__Actinomycetia|o__Streptosporangiales|f__Nocardiopsaceae|g__Streptomonospora|s__Streptomonospora litoralis	0	1	0	0	0	0	0	7	0	7	0	34	9	31	0	4
d__Bacteria|p__Proteobacteria|c__Gammaproteobacteria|o__Enterobacterales|f__Erwiniaceae|g__Erwinia|s__Candidatus Erwinia haradaeae	1	4	2	38	2	2	2	14	99	5	3	25	12	41	8	13
d__Bacteria|p__Actinobacteria|c__Actinomycetia|o__Bifidobacteriales|f__Bifidobacteriaceae|g__Bifidobacterium|s__Bifidobacterium dentium	0	1	0	2	1	0	0	12	0	2	0	22	21	80	0	2
d__Bacteria|p__Actinobacteria|c__Actinomycetia|o__Pseudonocardiales|f__Pseudonocardiaceae|g__Amycolatopsis|s__Amycolatopsis sp. FDAARGOS 1241	1	1	0	2	0	0	1	34	0	3	0	28	11	36	3	6
d__Bacteria|p__Proteobacteria|c__Betaproteobacteria|o__Burkholderiales|f__Burkholderiaceae|g__Burkholderia|s__Burkholderia cenocepacia	0	1	0	7	1	0	1	18	0	8	0	36	7	39	3	7
d__Bacteria|p__Firmicutes|c__Bacilli|o__Bacillales|f__Paenibacillaceae|g__Paenibacillus|s__Paenibacillus sp. HWE-109	0	3	2	12	0	1	0	29	14	7	0	24	10	22	3	8
d__Bacteria|p__Actinobacteria|c__Actinomycetia|o__Propionibacteriales|f__Propionibacteriaceae|g__Arachnia|s__Arachnia propionica	0	0	0	2	0	0	2	28	0	4	0	24	12	58	5	7
d__Bacteria|p__Bacteroidetes|c__Flavobacteriia|o__Flavobacteriales|f__Flavobacteriaceae|g__Maribacter|s__Maribacter cobaltidurans	0	3	0	5	0	0	0	2	0	3	0	9	36	34	1	5
d__Bacteria|p__Proteobacteria|c__Alphaproteobacteria|o__Hyphomicrobiales|f__Rhizobiaceae|g__Rhizobium|s__Rhizobium etli	0	2	0	7	0	0	0	18	0	12	0	41	18	51	4	6
d__Bacteria|p__Firmicutes|c__Bacilli|o__Bacillales|f__Paenibacillaceae|g__Paenibacillus|s__Paenibacillus physcomitrellae	0	3	0	5	0	1	0	9	0	33	0	19	12	17	0	8
d__Bacteria|p__Actinobacteria|c__Actinomycetia|o__Corynebacteriales|f__Tsukamurellaceae|g__Tsukamurella|s__Tsukamurella paurometabola	0	1	0	1	0	0	0	21	0	12	0	18	14	35	0	3
d__Bacteria|p__Actinobacteria|c__Actinomycetia|o__Streptomycetales|f__Streptomycetaceae|g__Streptacidiphilus|s__Streptacidiphilus sp. PB12-B1b	1	3	0	2	0	0	0	12	0	6	0	32	40	64	1	0
d__Bacteria|p__Firmicutes|c__Clostridia|o__Thermosediminibacterales|f__Thermosediminibacteraceae|g__Thermosediminibacter|s__Thermosediminibacter oceani	0	1	0	0	0	0	1	5	0	2	0	17	3	66	1	2
d__Bacteria|p__Actinobacteria|c__Actinomycetia|o__Pseudonocardiales|f__Pseudonocardiaceae|g__Amycolatopsis|s__Amycolatopsis sp. CA-230715	1	13	2	4	2	0	6	17	7	13	2	27	19	53	3	11
d__Bacteria|p__Proteobacteria|c__Gammaproteobacteria|o__Enterobacterales|f__Enterobacteriaceae|g__Lelliottia|s__Lelliottia amnigena	1	33	0	65	39	6	16	41	109	7	2	41	31	47	38	109
d__Bacteria|p__Proteobacteria|c__Gammaproteobacteria|o__Pseudomonadales|f__Pseudomonadaceae|g__Pseudomonas|s__Pseudomonas alcaligenes	0	4	0	11	0	0	3	8	2	3	0	17	12	52	1	0
d__Bacteria|p__Chloroflexi|c__Anaerolineae|o__Anaerolineales|f__Anaerolineaceae|g__Pelolinea|s__Pelolinea submarina	0	2	0	1	0	0	0	8	0	2	0	23	9	42	2	4
d__Bacteria|p__Actinobacteria|c__Actinomycetia|o__Pseudonocardiales|f__Pseudonocardiaceae|g__Amycolatopsis|s__Amycolatopsis sp. WQ 127309	0	3	1	3	3	0	1	17	1	11	0	25	5	46	1	4
d__Bacteria|p__Firmicutes|c__Clostridia|o__Eubacteriales|f__Peptostreptococcaceae|g__Filifactor|s__Filifactor alocis	0	11	1	28	0	1	2	17	6	3	0	17	5	31	6	22
d__Bacteria|p__Proteobacteria|c__Deltaproteobacteria|o__Desulfobacterales|f__Desulfobulbaceae|g__Desulfurivibrio|s__Desulfurivibrio alkaliphilus	0	5	0	1	0	1	0	19	0	1	0	19	1	47	0	1
d__Bacteria|p__Bacteroidetes|c__Flavobacteriia|o__Flavobacteriales|f__Weeksellaceae|g__Chryseobacterium|s__Chryseobacterium sp. cx-624	0	4	1	13	0	0	0	5	2	10	0	38	39	39	1	10
d__Bacteria|p__Cyanobacteria|o__Oscillatoriales|f__Oscillatoriaceae|g__Moorena|s__Moorena producens	0	3	0	11	0	1	0	2	0	4	1	15	9	19	9	3
d__Bacteria|p__Planctomycetes|c__Planctomycetia|o__Planctomycetales|f__Planctomycetaceae|g__Gimesia|s__Gimesia panareensis	0	3	0	3	1	0	0	4	0	5	0	17	21	52	4	4
d__Bacteria|p__Firmicutes|c__Tissierellia|o__Tissierellales|f__Peptoniphilaceae|g__Peptoniphilus|s__Peptoniphilus harei	0	2	0	43	1	0	0	6	7	2	0	18	26	36	9	94
d__Bacteria|p__Actinobacteria|c__Actinomycetia|o__Corynebacteriales|f__Nocardiaceae|g__Nocardia|s__Nocardia tengchongensis	0	4	1	2	0	0	0	11	0	8	1	25	20	20	1	1
d__Bacteria|p__Bacteroidetes|c__Flavobacteriia|o__Flavobacteriales|f__Weeksellaceae|g__Chryseobacterium|s__Chryseobacterium arthrosphaerae	0	6	0	12	2	1	1	15	3	2	0	14	25	62	10	8
d__Bacteria|p__Proteobacteria|c__Betaproteobacteria|o__Burkholderiales|f__Burkholderiaceae|g__Burkholderia|s__Burkholderia pseudomallei	0	4	1	2	0	0	0	5	0	8	0	13	12	49	0	7
d__Bacteria|p__Proteobacteria|c__Betaproteobacteria|o__Burkholderiales|f__Oxalobacteraceae|g__Herbaspirillum|s__Herbaspirillum seropedicae	0	2	0	1	0	0	0	13	1	8	0	11	5	30	1	0
d__Bacteria|p__Firmicutes|c__Clostridia|o__Eubacteriales|f__Clostridiaceae|g__Hathewaya|s__Hathewaya histolytica	0	7	1	116	2	1	20	13	6	4	0	7	1	5	43	13
d__Bacteria|p__Actinobacteria|c__Actinomycetia|o__Micromonosporales|f__Micromonosporaceae|g__Actinoplanes|s__Actinoplanes derwentensis	0	1	0	2	0	0	1	25	0	2	0	19	2	48	1	5
d__Bacteria|p__Proteobacteria|c__Alphaproteobacteria|o__Rhodobacterales|f__Roseobacteraceae|g__Pseudosulfitobacter|s__Pseudosulfitobacter pseudonitzschiae	0	2	0	3	0	0	0	17	0	1	0	53	15	70	1	5
d__Bacteria|p__Proteobacteria|c__Deltaproteobacteria|o__Desulfobacterales|f__Desulfosudaceae|g__Desulfosudis|s__Desulfosudis oleivorans	0	0	0	0	0	0	1	12	0	8	0	41	6	33	1	1
d__Bacteria|p__Chrysiogenetes|c__Chrysiogenetes|o__Chrysiogenales|f__Chrysiogenaceae|g__Desulfurispirillum|s__Desulfurispirillum indicum	0	4	1	5	0	0	0	6	0	4	0	55	15	41	0	5
d__Bacteria|p__Actinobacteria|c__Actinomycetia|o__Bifidobacteriales|f__Bifidobacteriaceae|g__Bifidobacterium|s__Bifidobacterium pullorum	0	1	0	2	0	0	1	23	0	11	0	25	13	35	1	5
d__Bacteria|p__Bacteroidetes|c__Chitinophagia|o__Chitinophagales|f__Chitinophagaceae|g__Arachidicoccus|s__Arachidicoccus ginsenosidivorans	0	4	0	11	0	0	0	5	0	7	0	26	21	41	6	6
d__Bacteria|p__Chloroflexi|c__Thermomicrobia|o__Sphaerobacterales|f__Sphaerobacteraceae|g__Sphaerobacter|s__Sphaerobacter thermophilus	0	4	0	1	0	0	1	16	0	11	0	41	7	66	1	1
d__Bacteria|p__Proteobacteria|c__Alphaproteobacteria|o__Caulobacterales|f__Caulobacteraceae|g__Asticcacaulis|s__Asticcacaulis excentricus	0	3	0	2	0	0	0	8	0	4	0	30	9	35	0	2
d__Bacteria|p__Bacteroidetes|c__Sphingobacteriia|o__Sphingobacteriales|f__Sphingobacteriaceae|g__Sphingobacterium|s__Sphingobacterium multivorum	0	6	0	9	0	0	0	7	1	2	0	27	12	26	5	4
d__Bacteria|p__Firmicutes|c__Clostridia|o__Eubacteriales|f__Peptostreptococcaceae|g__Acetoanaerobium|s__Acetoanaerobium sticklandii	0	2	1	19	0	1	1	9	9	2	0	9	4	33	14	9
d__Bacteria|p__Proteobacteria|c__Alphaproteobacteria|o__Rhodospirillales|f__Stellaceae|g__Stella|s__Stella humosa	0	0	0	1	0	0	0	12	0	3	0	28	15	96	1	5
d__Bacteria|p__Actinobacteria|c__Actinomycetia|o__Propionibacteriales|f__Propionibacteriaceae|g__Cutibacterium|s__Cutibacterium acnes	24	297	0	5	6	0	55	31	3	4	5	25	23	32	3	89
d__Bacteria|p__Firmicutes|c__Bacilli|o__Bacillales|f__Bacillaceae|g__Geobacillus|s__Geobacillus subterraneus	0	3	0	3	0	0	0	20	0	1	0	16	9	46	0	4
d__Bacteria|p__Firmicutes|c__Tissierellia|g__Ezakiella|s__Ezakiella coagulans	0	3	0	12	1	0	1	9	27	2	0	14	2	33	5	18
d__Bacteria|p__Proteobacteria|c__Deltaproteobacteria|o__Myxococcales|f__Vulgatibacteraceae|g__Vulgatibacter|s__Vulgatibacter incomptus	0	0	0	0	0	0	0	6	0	23	0	19	17	29	0	5
d__Bacteria|p__Actinobacteria|c__Actinomycetia|o__Micromonosporales|f__Micromonosporaceae|g__Actinoplanes|s__Actinoplanes ianthinogenes	0	3	0	0	0	0	0	30	0	7	0	29	11	63	0	6
d__Bacteria|p__Bacteroidetes|c__Sphingobacteriia|o__Sphingobacteriales|f__Sphingobacteriaceae|g__Mucilaginibacter|s__Mucilaginibacter rubeus	0	2	2	4	0	1	1	4	1	8	0	28	24	21	0	4
d__Bacteria|p__Bacteroidetes|c__Flavobacteriia|o__Flavobacteriales|f__Flavobacteriaceae|g__Flavobacterium|s__Flavobacterium pallidum	0	11	0	8	1	0	0	3	0	8	0	37	10	66	0	1
d__Bacteria|p__Acidobacteria|c__Acidobacteriia|o__Acidobacteriales|f__Acidobacteriaceae|g__Granulicella|s__Granulicella sp. WH15	0	3	0	2	0	0	0	9	0	1	0	22	20	51	1	2
d__Bacteria|p__Proteobacteria|c__Epsilonproteobacteria|o__Campylobacterales|f__Arcobacteraceae|g__Aliarcobacter|s__Aliarcobacter cryaerophilus	3	1	2	15	1	0	3	6	24	3	1	11	4	11	21	6
d__Bacteria|p__Actinobacteria|c__Actinomycetia|o__Micrococcales|f__Microbacteriaceae|g__Microterricola|s__Microterricola viridarii	0	1	0	5	0	0	0	37	0	7	0	35	18	42	3	4
d__Bacteria|p__Bacteroidetes|c__Chitinophagia|o__Chitinophagales|f__Chitinophagaceae|g__Flavihumibacter|s__Flavihumibacter fluminis	0	1	0	3	0	0	1	5	3	4	1	25	38	12	2	6
d__Bacteria|p__Actinobacteria|c__Actinomycetia|o__Corynebacteriales|f__Nocardiaceae|g__Rhodococcus|s__Rhodococcus equi	0	5	1	1	0	0	0	12	0	3	0	40	13	127	2	2
d__Bacteria|p__Firmicutes|c__Bacilli|o__Bacillales|f__Paenibacillaceae|g__Paenibacillus|s__Paenibacillus odorifer	0	3	1	15	0	0	2	17	2	3	0	19	6	39	3	6
d__Bacteria|p__Firmicutes|c__Bacilli|o__Bacillales|f__Paenibacillaceae|g__Paenibacillus|s__Paenibacillus sp. sptzw28	0	7	0	4	0	0	1	20	0	9	0	27	25	16	3	5
d__Bacteria|p__Bacteroidetes|c__Cytophagia|o__Cytophagales|f__Fulvivirgaceae|g__Fulvivirga|s__Fulvivirga sp. W9P-11	0	1	0	10	0	0	0	2	3	4	1	17	15	23	1	2
d__Bacteria|p__Proteobacteria|c__Deltaproteobacteria|o__Desulfovibrionales|f__Desulfovibrionaceae|g__Maridesulfovibrio|s__Maridesulfovibrio salexigens	0	1	0	1	0	0	0	9	0	5	0	28	10	30	0	2
d__Bacteria|p__Firmicutes|c__Clostridia|o__Eubacteriales|f__Clostridiaceae|g__Clostridium|s__Clostridium sp. JN-1	0	10	0	86	3	4	15	12	24	3	0	22	4	18	40	21
d__Bacteria|p__Synergistetes|c__Synergistia|o__Synergistales|f__Synergistaceae|g__Jonquetella|s__Jonquetella anthropi	0	0	0	0	0	0	0	11	0	3	0	28	6	52	0	2
d__Bacteria|p__Actinobacteria|c__Actinomycetia|o__Pseudonocardiales|f__Pseudonocardiaceae|g__Lentzea|s__Lentzea sp. HUAS12	0	0	0	1	0	0	0	11	0	8	0	22	15	56	1	3
d__Bacteria|p__Deinococcus-Thermus|c__Deinococci|o__Deinococcales|f__Deinococcaceae|g__Deinococcus|s__Deinococcus metallilatus	0	1	0	2	0	0	0	19	0	0	0	18	1	44	1	1
d__Bacteria|p__Deinococcus-Thermus|c__Deinococci|o__Thermales|f__Thermaceae|g__Oceanithermus|s__Oceanithermus profundus	0	2	0	1	0	0	0	5	1	7	0	20	2	79	1	3
d__Bacteria|p__Actinobacteria|c__Actinomycetia|o__Micromonosporales|f__Micromonosporaceae|g__Actinoplanes|s__Actinoplanes sp. OR16	0	2	0	2	0	0	2	13	0	8	1	25	14	57	0	2
d__Bacteria|p__Chlorobi|c__Chlorobia|o__Chlorobiales|f__Chlorobiaceae|g__Pelodictyon|s__Pelodictyon luteolum	0	3	0	1	0	0	0	6	1	2	0	30	10	90	2	4
d__Bacteria|p__Planctomycetes|c__Planctomycetia|o__Gemmatales|f__Gemmataceae|g__Gemmata|s__Gemmata obscuriglobus	0	4	0	0	0	1	0	9	0	10	0	20	35	32	2	4
d__Bacteria|p__Actinobacteria|c__Actinomycetia|o__Streptomycetales|f__Streptomycetaceae|g__Streptomyces|s__Streptomyces bingchenggensis	0	10	0	2	1	1	1	18	3	4	1	27	9	22	3	2
d__Bacteria|p__Proteobacteria|c__Alphaproteobacteria|o__Hyphomicrobiales|f__Methylobacteriaceae|g__Methylorubrum|s__Methylorubrum extorquens	0	0	0	4	0	0	1	7	0	2	0	21	9	59	1	2
d__Bacteria|p__Planctomycetes|c__Planctomycetia|o__Planctomycetales|f__Planctomycetaceae|g__Planctomyces|s__Planctomyces sp. SH-PL62	0	3	0	1	0	0	0	6	1	6	0	35	7	75	0	2
d__Bacteria|p__Firmicutes|c__Bacilli|o__Bacillales|f__Bacillaceae|g__Priestia|s__Priestia filamentosa	0	4	2	14	1	1	0	12	37	9	1	20	4	20	16	12
d__Bacteria|p__Proteobacteria|c__Gammaproteobacteria|o__Pseudomonadales|f__Pseudomonadaceae|g__Pseudomonas|s__Pseudomonas oryzihabitans	0	2	0	2	1	0	1	14	1	6	0	13	9	44	0	3
d__Bacteria|p__Proteobacteria|c__Betaproteobacteria|o__Burkholderiales|f__Burkholderiaceae|g__Paraburkholderia|s__Paraburkholderia pallida	0	3	0	4	0	0	0	5	0	9	0	14	26	26	1	3
d__Bacteria|p__Actinobacteria|c__Nitriliruptoria|o__Egicoccales|f__Egicoccaceae|g__Egicoccus|s__Egicoccus halophilus	0	7	0	1	0	1	0	9	0	2	0	19	5	35	0	1
d__Bacteria|p__Firmicutes|c__Bacilli|o__Bacillales|f__Thermoactinomycetaceae|g__Staphylospora|s__Staphylospora marina	0	49	0	34	0	0	0	27	0	8	1	27	6	57	2	18
d__Bacteria|p__Bacteroidetes|c__Sphingobacteriia|o__Sphingobacteriales|f__Sphingobacteriaceae|g__Olivibacter|s__Olivibacter sp. LS-1	0	5	0	18	0	1	1	8	0	4	0	42	33	57	2	4
d__Bacteria|p__Balneolaeota|g__Candidatus Cyclonatronum|s__Candidatus Cyclonatronum proteinivorum	0	8	1	9	0	0	0	7	1	8	0	39	36	18	0	3
d__Bacteria|p__Proteobacteria|c__Alphaproteobacteria|o__Maricaulales|f__Maricaulaceae|g__Hyphobacterium|s__Hyphobacterium sp. CCMP332	0	2	0	12	0	0	0	5	20	2	1	13	26	42	1	2
d__Bacteria|p__Firmicutes|c__Tissierellia|o__Tissierellales|f__Peptoniphilaceae|g__Anaerococcus|s__Anaerococcus prevotii	0	5	0	22	0	2	2	47	377	3	1	38	58	39	7	326
d__Bacteria|p__Firmicutes|c__Clostridia|o__Eubacteriales|f__Oscillospiraceae|g__Fastidiosipila|s__Fastidiosipila sanguinis	1	0	0	4	0	0	1	5	11	5	1	13	1	45	7	3
d__Bacteria|p__Proteobacteria|c__Epsilonproteobacteria|o__Campylobacterales|f__Campylobacteraceae|g__Campylobacter|s__Campylobacter fetus	0	2	0	60	0	0	1	91	5	0	1	10	9	13	8	5
d__Bacteria|p__Actinobacteria|c__Actinomycetia|o__Pseudonocardiales|f__Pseudonocardiaceae|g__Amycolatopsis|s__Amycolatopsis sp. DSM 110486	0	5	0	4	0	1	3	21	0	5	2	32	19	25	0	4
d__Bacteria|p__Actinobacteria|c__Actinomycetia|o__Micrococcales|f__Microbacteriaceae|g__Microbacterium|s__Microbacterium foliorum	0	1	0	3	0	0	1	29	0	3	0	31	1	59	2	4
d__Bacteria|p__Spirochaetes|c__Spirochaetia|o__Brachyspirales|f__Brachyspiraceae|g__Brachyspira|s__Brachyspira pilosicoli	3	6	4	32	3	3	2	10	6	4	1	13	16	28	14	15
d__Bacteria|p__Actinobacteria|c__Actinomycetia|o__Corynebacteriales|f__Gordoniaceae|g__Gordonia|s__Gordonia polyisoprenivorans	0	5	0	10	1	0	1	18	0	6	1	20	20	59	0	5
d__Bacteria|p__Actinobacteria|c__Actinomycetia|o__Corynebacteriales|f__Mycobacteriaceae|g__Mycobacteroides|s__Mycobacteroides chelonae	1	6	1	3	1	0	1	23	0	3	0	26	32	39	2	13
d__Bacteria|p__Actinobacteria|c__Actinomycetia|o__Streptosporangiales|f__Thermomonosporaceae|g__Actinomadura|s__Actinomadura sp. NAK00032	0	1	1	2	0	0	0	17	1	5	0	18	5	42	0	4
d__Bacteria|p__Proteobacteria|c__Alphaproteobacteria|o__Rhodospirillales|f__Rhodospirillaceae|g__Hypericibacter|s__Hypericibacter terrae	0	2	0	1	0	0	0	7	0	11	0	33	8	116	0	0
d__Bacteria|p__Proteobacteria|c__Gammaproteobacteria|o__Vibrionales|f__Vibrionaceae|g__Aliivibrio|s__Aliivibrio fischeri	0	11	1	21	4	0	2	16	174	7	0	10	21	13	6	18
d__Bacteria|p__Bacteroidetes|c__Sphingobacteriia|o__Sphingobacteriales|f__Sphingobacteriaceae|g__Olivibacter|s__Olivibacter sp. SDN3	0	1	0	17	0	0	1	6	24	7	0	27	29	23	1	4
d__Bacteria|p__Actinobacteria|c__Actinomycetia|o__Pseudonocardiales|f__Pseudonocardiaceae|g__Lentzea|s__Lentzea guizhouensis	2	8	5	3	3	0	0	11	1	2	0	28	8	36	5	2
d__Bacteria|p__Proteobacteria|c__Betaproteobacteria|o__Burkholderiales|f__Oxalobacteraceae|g__Massilia|s__Massilia sp. HC52	0	0	0	4	0	0	1	12	1	4	0	40	11	75	1	6
d__Bacteria|p__Actinobacteria|c__Actinomycetia|o__Actinomycetales|f__Actinomycetaceae|g__Trueperella|s__Trueperella pecoris	0	31	0	20	1	1	3	74	0	5	1	17	59	193	4	7
d__Bacteria|p__Firmicutes|c__Clostridia|o__Eubacteriales|f__Desulfitobacteriaceae|g__Desulfosporosinus|s__Desulfosporosinus acidiphilus	1	2	0	10	0	0	1	22	3	7	0	21	3	31	6	6
d__Bacteria|p__Bacteroidetes|c__Cytophagia|o__Cytophagales|f__Cytophagaceae|g__Cytophaga|s__Cytophaga hutchinsonii	0	2	1	9	0	0	1	1	0	3	0	16	16	76	5	4
d__Bacteria|p__Proteobacteria|c__Betaproteobacteria|o__Burkholderiales|f__Burkholderiaceae|g__Cupriavidus|s__Cupriavidus metallidurans	0	4	0	5	0	0	1	18	0	9	0	39	54	50	2	8
d__Bacteria|p__Actinobacteria|c__Actinomycetia|o__Pseudonocardiales|f__Pseudonocardiaceae|g__Amycolatopsis|s__Amycolatopsis sp. YIM 10	2	5	0	0	1	0	0	13	0	8	0	37	3	62	0	1
d__Bacteria|p__Proteobacteria|c__Alphaproteobacteria|o__Hyphomicrobiales|f__Methylobacteriaceae|g__Methylobacterium|s__Methylobacterium aquaticum	4	1	0	2	0	0	0	20	1	9	0	33	10	36	4	5
d__Bacteria|p__Actinobacteria|c__Thermoleophilia|o__Miltoncostaeales|f__Miltoncostaeaceae|g__Miltoncostaea|s__Miltoncostaea oceani	0	0	0	0	0	0	0	3	0	6	0	17	19	43	2	5
d__Bacteria|p__Actinobacteria|c__Actinomycetia|o__Micromonosporales|f__Micromonosporaceae|g__Actinoplanes|s__Actinoplanes sp. N902-109	0	5	0	4	0	0	0	14	0	6	0	28	15	53	1	5
d__Bacteria|p__Firmicutes|c__Bacilli|o__Bacillales|f__Paenibacillaceae|g__Paenibacillus|s__Paenibacillus psychroresistens	0	1	2	20	0	1	1	10	7	4	1	20	2	30	1	4
d__Bacteria|p__Proteobacteria|c__Alphaproteobacteria|o__Rhodospirillales|f__Acetobacteraceae|g__Rhodovastum|s__Rhodovastum atsumiense	0	4	0	3	0	0	2	3	0	1	1	17	12	69	2	1
d__Bacteria|p__Actinobacteria|c__Actinomycetia|o__Streptomycetales|f__Streptomycetaceae|g__Streptomyces|s__Streptomyces sp. NHF165	1	2	0	2	0	0	1	26	0	0	0	24	6	43	0	6
d__Bacteria|p__Proteobacteria|c__Alphaproteobacteria|o__Hyphomicrobiales|f__Methylobacteriaceae|g__Microvirga|s__Microvirga ossetica	0	2	0	0	0	0	0	3	0	4	0	20	8	22	0	0
d__Bacteria|p__Bacteroidetes|c__Cytophagia|o__Cytophagales|f__Cyclobacteriaceae|g__Algoriphagus|s__Algoriphagus sanaruensis	0	5	2	13	1	0	0	4	1	4	0	39	34	18	1	7
d__Bacteria|p__Bacteroidetes|c__Flavobacteriia|o__Flavobacteriales|f__Weeksellaceae|g__Bergeyella|s__Bergeyella cardium	0	4	0	101	0	0	0	21	2	10	0	31	17	19	1	3
d__Bacteria|p__Firmicutes|c__Bacilli|o__Bacillales|f__Bacillaceae|g__Bacillus|s__Bacillus infantis	0	0	0	0	0	3	0	10	2	4	0	19	3	39	5	6
d__Bacteria|p__Chlorobi|c__Chlorobia|o__Chlorobiales|f__Chlorobiaceae|g__Prosthecochloris|s__Prosthecochloris sp. GSB1	0	2	0	0	0	0	0	1	0	2	0	15	4	69	0	2
d__Bacteria|p__Proteobacteria|c__Gammaproteobacteria|o__Pseudomonadales|f__Pseudomonadaceae|g__Pseudomonas|s__Pseudomonas knackmussii	0	1	0	4	1	0	1	14	0	6	0	26	9	23	3	3
d__Bacteria|p__Actinobacteria|c__Actinomycetia|o__Frankiales|f__Frankiaceae|g__Frankia|s__Frankia inefficax	0	4	0	3	0	0	0	10	1	7	0	35	10	44	1	2
d__Bacteria|p__Actinobacteria|c__Actinomycetia|o__Corynebacteriales|f__Mycobacteriaceae|g__Mycolicibacterium|s__Mycolicibacterium litorale	0	1	0	2	0	0	0	9	2	1	0	26	14	59	3	2
d__Bacteria|p__Actinobacteria|c__Actinomycetia|o__Streptomycetales|f__Streptomycetaceae|g__Streptomyces|s__Streptomyces rimosus	0	4	0	4	0	0	0	13	1	5	0	25	8	47	0	2
d__Bacteria|p__Actinobacteria|c__Actinomycetia|o__Pseudonocardiales|f__Pseudonocardiaceae|g__Saccharothrix|s__Saccharothrix espanaensis	0	0	0	1	0	0	0	6	0	2	0	29	3	57	0	1
d__Bacteria|p__Bacteroidetes|c__Bacteroidia|o__Bacteroidales|f__Dysgonomonadaceae|g__Dysgonomonas|s__Dysgonomonas sp. HDW5B	0	2	0	6	0	0	1	0	3	1	0	30	43	20	4	3
d__Bacteria|p__Bacteroidetes|c__Cytophagia|o__Cytophagales|f__Hymenobacteraceae|g__Adhaeribacter|s__Adhaeribacter swui	0	1	0	15	1	1	2	3	1	3	0	22	22	20	3	3
d__Bacteria|p__Actinobacteria|c__Actinomycetia|o__Corynebacteriales|f__Gordoniaceae|g__Gordonia|s__Gordonia terrae	0	0	0	3	0	0	0	9	0	6	0	10	5	77	1	6
d__Bacteria|p__Actinobacteria|c__Actinomycetia|o__Streptomycetales|f__Streptomycetaceae|g__Kitasatospora|s__Kitasatospora sp. NA04385	0	0	0	0	0	0	0	20	0	6	0	29	7	35	0	4
d__Bacteria|p__Proteobacteria|c__Gammaproteobacteria|o__Pasteurellales|f__Pasteurellaceae|g__Frederiksenia|s__Frederiksenia canicola	0	28	0	426	12	0	1	63	1056	3	1	3	43	39	10	65
d__Bacteria|p__Firmicutes|c__Bacilli|o__Lactobacillales|f__Lactobacillaceae|g__Ligilactobacillus|s__Ligilactobacillus acidipiscis	0	2	1	0	0	0	0	3	9	0	0	9	3	0	1	1
d__Bacteria|p__Proteobacteria|c__Deltaproteobacteria|o__Desulfuromonadales|f__Desulfuromonadaceae|g__Desulfuromonas|s__Desulfuromonas sp. AOP6	0	4	0	1	0	0	2	7	0	4	0	38	6	47	0	3
d__Bacteria|p__Proteobacteria|c__Gammaproteobacteria|o__Alteromonadales|f__Pseudoalteromonadaceae|g__Pseudoalteromonas|s__Pseudoalteromonas rubra	0	1	2	11	0	0	0	7	12	3	0	34	3	11	1	1
d__Bacteria|p__Proteobacteria|c__Deltaproteobacteria|o__Desulfuromonadales|f__Geobacteraceae|g__Geomonas|s__Geomonas subterranea	0	3	1	0	0	0	0	12	0	3	0	21	7	117	0	3
d__Bacteria|p__Proteobacteria|c__Deltaproteobacteria|o__Desulfovibrionales|f__Desulfovibrionaceae|g__Desulfovibrio|s__Desulfovibrio ferrophilus	0	2	0	1	0	0	0	16	0	6	0	48	14	35	0	5
d__Bacteria|p__Proteobacteria|c__Gammaproteobacteria|o__Pseudomonadales|f__Pseudomonadaceae|g__Pseudomonas|s__Pseudomonas viridiflava	0	2	0	6	0	0	0	4	1	10	1	19	9	26	1	4
d__Bacteria|p__Actinobacteria|c__Thermoleophilia|o__Solirubrobacterales|f__Paraconexibacteraceae|g__Paraconexibacter|s__Paraconexibacter sp. 02-257	0	0	0	4	0	0	1	3	0	4	0	33	5	26	0	2
d__Bacteria|p__Firmicutes|c__Clostridia|o__Thermoanaerobacterales|f__Thermoanaerobacterales Family III. Incertae Sedis|g__Thermoanaerobacterium|s__Thermoanaerobacterium sp. RBIITD	2	4	1	15	0	0	0	15	6	3	0	13	2	23	7	5
d__Bacteria|p__Deinococcus-Thermus|c__Deinococci|o__Deinococcales|f__Deinococcaceae|g__Deinococcus|s__Deinococcus wulumuqiensis	1	4	1	5	3	0	5	27	2	7	0	24	11	15	6	8
d__Bacteria|p__Firmicutes|c__Bacilli|o__Bacillales|f__Staphylococcaceae|g__Mammaliicoccus|s__Mammaliicoccus sciuri	1	4	1	24	3	1	4	10	61	3	1	7	10	18	21	10
d__Bacteria|p__Proteobacteria|c__Epsilonproteobacteria|o__Campylobacterales|f__Sulfurovaceae|g__Nitratifractor|s__Nitratifractor salsuginis	0	2	0	3	0	0	1	4	0	6	0	11	20	52	0	2
d__Bacteria|p__Proteobacteria|c__Gammaproteobacteria|o__Moraxellales|f__Moraxellaceae|g__Acinetobacter|s__Acinetobacter indicus	0	10	2	69	2	0	0	28	63	1	0	24	16	29	14	6
d__Bacteria|p__Bacteroidetes|c__Sphingobacteriia|o__Sphingobacteriales|f__Sphingobacteriaceae|g__Mucilaginibacter|s__Mucilaginibacter ginkgonis	0	0	0	7	0	0	0	4	0	1	0	54	45	19	1	1
d__Bacteria|p__Firmicutes|c__Bacilli|o__Bacillales|f__Bacillaceae|g__Bacillus|s__Bacillus subtilis	0	3	1	17	0	0	1	11	2	4	0	16	15	16	3	5
d__Bacteria|p__Bacteroidetes|c__Chitinophagia|o__Chitinophagales|f__Chitinophagaceae|g__Chitinophaga|s__Chitinophaga alhagiae	0	7	0	3	0	0	1	3	0	11	0	58	27	54	1	3
d__Bacteria|p__Bacteroidetes|c__Sphingobacteriia|o__Sphingobacteriales|f__Sphingobacteriaceae|g__Sphingobacterium|s__Sphingobacterium hotanense	0	4	0	3	0	0	0	2	12	0	2	31	15	51	2	5
d__Bacteria|p__Bacteroidetes|c__Chitinophagia|o__Chitinophagales|f__Chitinophagaceae|g__Arachidicoccus|s__Arachidicoccus sp. BS20	0	7	1	14	1	0	1	14	0	1	0	28	31	38	7	6
d__Bacteria|p__Firmicutes|c__Bacilli|o__Bacillales|f__Bacillaceae|g__Neobacillus|s__Neobacillus mesonae	0	7	0	9	1	0	2	13	27	10	0	27	9	8	1	2
d__Bacteria|p__Firmicutes|c__Bacilli|o__Bacillales|f__Paenibacillaceae|g__Paenibacillus|s__Paenibacillus yonginensis	0	5	0	1	0	0	0	13	0	7	0	15	10	47	0	1
d__Bacteria|p__Bacteroidetes|c__Flavobacteriia|o__Flavobacteriales|f__Flavobacteriaceae|g__Muricauda|s__Muricauda sp. SCSIO 64092	0	0	0	10	1	0	0	3	1	6	0	19	25	28	2	1
d__Bacteria|p__Deferribacteres|c__Deferribacteres|o__Deferribacterales|f__Geovibrionaceae|g__Geovibrio|s__Geovibrio thiophilus	1	2	0	1	0	0	0	3	0	6	0	21	12	62	0	5
d__Bacteria|p__Firmicutes|c__Clostridia|o__Eubacteriales|f__Syntrophomonadaceae|g__Syntrophomonas|s__Syntrophomonas wolfei	1	3	0	4	0	0	1	13	0	4	0	29	15	52	1	3
d__Bacteria|p__Bacteroidetes|c__Flavobacteriia|o__Flavobacteriales|f__Flavobacteriaceae|g__Flavobacterium|s__Flavobacterium cyclinae	0	1	0	2	0	1	0	4	3	5	2	10	23	19	2	10
d__Bacteria|p__Chloroflexi|c__Anaerolineae|o__Anaerolineales|f__Anaerolineaceae|g__Anaerolinea|s__Anaerolinea thermophila	1	1	0	4	0	0	0	5	0	6	0	31	4	45	2	1
d__Bacteria|p__Firmicutes|c__Clostridia|o__Eubacteriales|f__Syntrophomonadaceae|g__Candidatus Contubernalis|s__Candidatus Contubernalis alkalaceticum	0	1	0	3	0	1	1	9	0	1	0	40	20	89	10	2
d__Bacteria|p__Proteobacteria|c__Deltaproteobacteria|o__Desulfuromonadales|f__Geobacteraceae|g__Citrifermentans|s__Citrifermentans bremense	0	2	0	4	0	0	1	11	0	8	0	28	16	45	1	7
d__Bacteria|p__Proteobacteria|c__Deltaproteobacteria|o__Myxococcales|f__Myxococcaceae|g__Myxococcus|s__Myxococcus stipitatus	0	4	0	0	0	1	0	17	0	2	0	35	2	28	2	2
d__Bacteria|p__Bacteroidetes|c__Chitinophagia|o__Chitinophagales|f__Chitinophagaceae|g__Arachidicoccus|s__Arachidicoccus terrestris	0	4	0	2	0	0	1	10	1	12	0	36	34	15	2	3
d__Bacteria|p__Bacteroidetes|c__Flavobacteriia|o__Flavobacteriales|f__Weeksellaceae|g__Chryseobacterium|s__Chryseobacterium sp. 6424	0	1	0	15	0	0	1	5	1	6	1	40	25	105	0	6
d__Bacteria|p__Calditrichaeota|c__Calditrichia|o__Calditrichales|f__Calditrichaceae|g__Caldithrix|s__Caldithrix abyssi	0	4	0	2	0	0	1	4	0	1	0	31	18	83	1	4
d__Bacteria|p__Actinobacteria|c__Thermoleophilia|o__Solirubrobacterales|f__Conexibacteraceae|g__Conexibacter|s__Conexibacter sp. SYSU D00693	0	1	0	1	0	0	0	6	0	8	0	32	9	72	1	5
d__Bacteria|p__Proteobacteria|c__Gammaproteobacteria|o__Xanthomonadales|f__Xanthomonadaceae|g__Lysobacter|s__Lysobacter soli	1	1	0	2	0	0	0	6	0	2	0	42	15	47	0	6
d__Bacteria|p__Spirochaetes|c__Spirochaetia|o__Spirochaetales|f__Breznakiellaceae|g__Gracilinema|s__Gracilinema caldarium	0	6	1	3	0	0	0	13	1	3	0	25	11	72	1	2
d__Bacteria|p__Proteobacteria|c__Gammaproteobacteria|o__Methylococcales|f__Methylococcaceae|g__Methylogaea|s__Methylogaea oryzae	0	4	0	2	0	1	0	5	0	2	0	24	19	17	1	4
d__Bacteria|p__Proteobacteria|c__Deltaproteobacteria|o__Desulfuromonadales|f__Syntrophotaleaceae|g__Syntrophotalea|s__Syntrophotalea acetylenica	0	2	0	5	0	0	0	6	0	4	0	29	7	51	0	4
d__Bacteria|p__Proteobacteria|c__Betaproteobacteria|o__Burkholderiales|f__Oxalobacteraceae|g__Massilia|s__Massilia sp. DM-R-R2A-13	0	1	0	0	0	1	1	15	0	6	0	42	29	42	1	9
d__Bacteria|p__Chloroflexi|c__Tepidiformia|o__Tepidiformales|f__Tepidiformaceae|g__Tepidiforma|s__Tepidiforma bonchosmolovskayae	0	2	0	3	0	0	1	8	0	4	0	32	21	48	2	4
d__Bacteria|p__Proteobacteria|c__Alphaproteobacteria|o__Hyphomicrobiales|f__Methylobacteriaceae|g__Microvirga|s__Microvirga sp. VF16	0	1	1	7	0	0	0	2	1	5	0	19	9	28	1	6
d__Bacteria|p__Proteobacteria|c__Betaproteobacteria|o__Burkholderiales|g__Rhizobacter|s__Rhizobacter gummiphilus	0	4	0	1	0	0	1	14	0	5	0	38	22	39	2	4
d__Bacteria|p__Acidobacteria|c__Acidobacteriia|o__Acidobacteriales|f__Acidobacteriaceae|g__Candidatus Koribacter|s__Candidatus Koribacter versatilis	0	2	0	2	0	0	1	11	1	0	0	18	5	105	0	3
d__Bacteria|p__Proteobacteria|c__Alphaproteobacteria|o__Sphingomonadales|f__Erythrobacteraceae|g__Qipengyuania|s__Qipengyuania flava	0	2	0	1	0	0	0	5	0	10	1	22	21	16	0	1
d__Bacteria|p__Actinobacteria|c__Rubrobacteria|o__Rubrobacterales|f__Rubrobacteraceae|g__Rubrobacter|s__Rubrobacter marinus	0	3	0	1	0	0	0	8	0	0	0	19	9	27	3	0
d__Bacteria|p__Firmicutes|c__Bacilli|o__Bacillales|f__Paenibacillaceae|g__Paenibacillus|s__Paenibacillus larvae	0	3	0	5	0	0	0	18	4	9	0	51	4	20	7	5
d__Bacteria|p__Proteobacteria|c__Alphaproteobacteria|o__Hyphomicrobiales|f__Methylobacteriaceae|g__Methylobacterium|s__Methylobacterium nodulans	0	2	0	4	0	0	0	8	0	0	0	21	11	70	0	0
d__Bacteria|p__Chlorobi|c__Chlorobia|o__Chlorobiales|f__Chlorobiaceae|g__Chlorobaculum|s__Chlorobaculum tepidum	0	3	0	0	0	0	0	5	0	9	0	39	13	46	0	6
d__Bacteria|p__Proteobacteria|c__Alphaproteobacteria|o__Rhodospirillales|f__Rhodospirillaceae|g__Magnetospirillum|s__Magnetospirillum gryphiswaldense	0	4	0	5	0	0	0	11	0	7	0	21	28	72	0	1
d__Bacteria|p__Proteobacteria|c__Betaproteobacteria|o__Burkholderiales|f__Oxalobacteraceae|g__Massilia|s__Massilia sp. WG5	0	3	0	4	0	0	0	11	2	1	0	32	24	50	3	4
d__Bacteria|p__Bacteroidetes|c__Cytophagia|o__Cytophagales|f__Cytophagaceae|g__Spirosoma|s__Spirosoma sp. RHs26	0	6	0	5	0	0	1	4	0	7	0	58	73	75	3	4
d__Bacteria|p__Spirochaetes|c__Spirochaetia|o__Spirochaetales|f__Spirochaetaceae|g__Salinispira|s__Salinispira pacifica	0	2	0	3	0	0	0	9	0	10	0	15	10	62	1	2
d__Bacteria|p__Proteobacteria|c__Alphaproteobacteria|o__Rhodospirillales|f__Azospirillaceae|g__Indioceanicola|s__Indioceanicola profundi	0	0	0	0	0	0	1	8	0	4	0	20	8	63	1	6
d__Bacteria|p__Proteobacteria|c__Betaproteobacteria|o__Burkholderiales|f__Oxalobacteraceae|g__Massilia|s__Massilia putida	1	1	0	2	0	0	1	12	0	5	0	38	34	36	0	2
d__Bacteria|p__Chlorobi|c__Chlorobia|o__Chlorobiales|f__Chlorobiaceae|g__Chlorobaculum|s__Chlorobaculum parvum	0	2	0	18	1	0	1	4	0	5	0	29	24	38	0	2
d__Bacteria|p__Proteobacteria|c__Deltaproteobacteria|o__Desulfovibrionales|f__Desulfovibrionaceae|g__Pseudodesulfovibrio|s__Pseudodesulfovibrio sp. zrk46	0	5	0	4	1	0	2	4	2	7	0	28	14	35	1	4
d__Bacteria|p__Firmicutes|c__Bacilli|o__Bacillales|f__Paenibacillaceae|g__Paenibacillus|s__Paenibacillus lutimineralis	0	1	1	9	0	0	0	6	3	7	1	26	7	17	1	9
d__Bacteria|p__Proteobacteria|c__Gammaproteobacteria|o__Moraxellales|f__Moraxellaceae|g__Moraxella|s__Moraxella cuniculi	1	60	1	907	0	0	13	699	40	2	0	34	7	11	113	33
d__Bacteria|p__Proteobacteria|c__Deltaproteobacteria|o__Desulfuromonadales|f__Geobacteraceae|g__Geotalea|s__Geotalea daltonii	0	3	0	3	0	0	0	14	0	4	0	40	7	40	2	5
d__Bacteria|p__Proteobacteria|c__Deltaproteobacteria|o__Desulfuromonadales|f__Geobacteraceae|g__Geobacter|s__Geobacter pickeringii	0	5	0	1	0	1	0	3	0	2	0	32	19	77	0	0
d__Bacteria|p__Bacteroidetes|c__Sphingobacteriia|o__Sphingobacteriales|f__Sphingobacteriaceae|g__Pedobacter|s__Pedobacter roseus	0	2	3	11	1	0	0	3	10	1	0	22	26	23	4	3
d__Bacteria|p__Proteobacteria|c__Deltaproteobacteria|o__Syntrophobacterales|f__Syntrophobacteraceae|g__Syntrophobacter|s__Syntrophobacter fumaroxidans	0	5	0	1	0	0	1	13	0	12	0	29	13	59	0	3
d__Bacteria|p__Firmicutes|c__Clostridia|o__Eubacteriales|f__Desulfitobacteriaceae|g__Dehalobacter|s__Dehalobacter restrictus	0	2	0	3	0	0	0	12	0	11	0	22	5	21	0	4
d__Bacteria|p__Proteobacteria|c__Alphaproteobacteria|o__Hyphomicrobiales|f__Xanthobacteraceae|g__Azorhizobium|s__Azorhizobium caulinodans	0	0	0	2	0	0	1	10	0	7	0	22	11	30	0	4
d__Bacteria|p__Bacteroidetes|c__Flavobacteriia|o__Flavobacteriales|f__Flavobacteriaceae|g__Flavobacterium|s__Flavobacterium johnsoniae	0	0	2	8	1	0	1	3	2	2	0	9	15	17	3	2
d__Bacteria|p__Proteobacteria|c__Alphaproteobacteria|o__Rhodospirillales|f__Azospirillaceae|g__Azospirillum|s__Azospirillum argentinense	0	4	0	1	0	0	0	15	0	6	0	31	14	32	0	4
d__Bacteria|p__Proteobacteria|c__Gammaproteobacteria|o__Enterobacterales|f__Morganellaceae|g__Proteus|s__Proteus vulgaris	0	20	4	73	4	1	2	17	466	3	4	44	23	16	6	27
d__Bacteria|p__Proteobacteria|c__Deltaproteobacteria|o__Desulfovibrionales|f__Desulfovibrionaceae|g__Maridesulfovibrio|s__Maridesulfovibrio hydrothermalis	0	2	0	8	0	0	0	14	0	1	0	18	13	43	0	0
d__Bacteria|p__Firmicutes|c__Bacilli|o__Bacillales|f__Paenibacillaceae|g__Paenibacillus|s__Paenibacillus sp. 19GGS1-52	0	0	0	10	0	0	1	15	0	9	0	27	4	20	5	9
d__Bacteria|p__Bacteroidetes|c__Chitinophagia|o__Chitinophagales|f__Chitinophagaceae|g__Flavisolibacter|s__Flavisolibacter tropicus	0	3	0	15	0	1	2	6	5	7	0	31	18	28	0	1
d__Bacteria|p__Bacteroidetes|c__Flavobacteriia|o__Flavobacteriales|f__Flavobacteriaceae|g__Gramella|s__Gramella flava	0	3	0	11	0	0	0	0	0	1	0	33	26	36	1	7
d__Bacteria|p__Proteobacteria|c__Alphaproteobacteria|o__Hyphomicrobiales|f__Xanthobacteraceae|g__Starkeya|s__Starkeya sp. ORNL1	0	0	0	1	0	0	0	15	0	7	0	20	1	41	1	0
d__Bacteria|p__Actinobacteria|c__Actinomycetia|o__Micromonosporales|f__Micromonosporaceae|g__Actinoplanes|s__Actinoplanes missouriensis	0	6	0	0	0	0	0	25	0	9	0	34	8	72	0	8
d__Bacteria|p__Proteobacteria|c__Alphaproteobacteria|o__Sphingomonadales|f__Sphingomonadaceae|g__Sphingomonas|s__Sphingomonas alpina	0	2	0	0	0	0	0	5	0	6	0	38	7	59	0	1
d__Bacteria|p__Proteobacteria|c__Betaproteobacteria|o__Burkholderiales|f__Sphaerotilaceae|g__Sphaerotilus|s__Sphaerotilus sulfidivorans	0	6	0	2	1	0	0	18	0	0	0	31	26	26	0	4
d__Bacteria|p__Proteobacteria|c__Gammaproteobacteria|o__Pasteurellales|f__Pasteurellaceae|g__Basfia|s__[Mannheimia] succiniciproducens	0	42	0	109	17	0	3	74	1630	0	4	2	31	5	0	105
d__Bacteria|p__Actinobacteria|c__Actinomycetia|o__Streptomycetales|f__Streptomycetaceae|g__Streptomyces|s__Streptomyces seoulensis	0	4	0	4	1	2	0	32	0	2	0	50	17	44	1	5
d__Bacteria|p__Proteobacteria|c__Alphaproteobacteria|o__Hyphomicrobiales|f__Phreatobacteraceae|g__Phreatobacter|s__Phreatobacter cathodiphilus	0	1	0	0	0	0	0	4	0	3	0	16	16	58	0	2
d__Bacteria|p__Proteobacteria|c__Deltaproteobacteria|o__Desulfovibrionales|f__Desulfovibrionaceae|g__Paradesulfovibrio (ex Waite et al. 2020)|s__Paradesulfovibrio bizertensis	0	2	0	5	0	2	0	18	0	2	0	43	3	42	0	3
d__Bacteria|p__Spirochaetes|c__Spirochaetia|o__Spirochaetales|f__Spirochaetaceae|g__Spirochaeta|s__Spirochaeta africana	0	3	0	2	1	0	0	19	0	11	0	41	12	46	0	9
d__Bacteria|p__Proteobacteria|c__Gammaproteobacteria|o__Pseudomonadales|f__Pseudomonadaceae|g__Pseudomonas|s__Pseudomonas mendocina	0	4	0	5	0	0	1	10	0	1	0	25	9	47	2	3
d__Bacteria|p__Proteobacteria|c__Betaproteobacteria|o__Burkholderiales|f__Alcaligenaceae|g__Achromobacter|s__Achromobacter deleyi	0	3	0	3	1	0	3	27	1	10	1	43	20	38	4	7
d__Bacteria|p__Actinobacteria|c__Actinomycetia|o__Pseudonocardiales|f__Pseudonocardiaceae|g__Amycolatopsis|s__Amycolatopsis mediterranei	0	5	0	3	0	0	0	8	0	7	0	21	9	33	3	3
d__Bacteria|p__Proteobacteria|c__Betaproteobacteria|o__Rhodocyclales|f__Azonexaceae|g__Dechloromonas|s__Dechloromonas denitrificans	1	5	0	10	0	0	1	12	0	5	0	32	45	52	2	7
d__Bacteria|p__Proteobacteria|c__Gammaproteobacteria|o__Chromatiales|f__Ectothiorhodospiraceae|g__Thioalkalivibrio|s__Thioalkalivibrio sulfidiphilus	0	1	0	2	0	0	0	7	0	4	0	21	9	44	0	11
d__Bacteria|p__Bacteroidetes|c__Flavobacteriia|o__Flavobacteriales|f__Flavobacteriaceae|g__Gramella|s__Gramella fulva	0	2	1	17	1	0	1	4	0	5	0	34	44	23	3	7
d__Bacteria|p__Firmicutes|c__Bacilli|o__Bacillales|f__Bacillaceae|g__Pradoshia|s__Pradoshia sp. D12	1	2	0	16	0	0	1	6	19	2	0	19	5	18	6	7
d__Bacteria|p__Actinobacteria|c__Actinomycetia|o__Streptomycetales|f__Streptomycetaceae|g__Streptomyces|s__Streptomyces griseorubiginosus	0	4	0	0	0	0	0	14	0	1	0	31	11	41	1	2
d__Bacteria|p__Proteobacteria|c__Gammaproteobacteria|o__Moraxellales|f__Moraxellaceae|g__Acinetobacter|s__Acinetobacter johnsonii	6	10	2	108	4	18	21	34	38	13	1	25	12	23	16	13
d__Bacteria|p__Firmicutes|c__Tissierellia|o__Tissierellales|f__Gottschalkiaceae|g__Gottschalkia|s__Gottschalkia acidurici	0	4	0	50	0	1	4	4	5	4	0	7	3	11	25	12
d__Bacteria|p__Proteobacteria|c__Deltaproteobacteria|o__Desulfovibrionales|f__Desulfovibrionaceae|g__Pseudodesulfovibrio|s__Pseudodesulfovibrio sediminis	0	4	1	3	0	0	0	7	0	7	0	32	13	31	1	2
d__Bacteria|p__Deinococcus-Thermus|c__Deinococci|o__Deinococcales|f__Deinococcaceae|g__Deinococcus|s__Deinococcus irradiatisoli	0	2	0	0	0	0	1	5	0	5	0	18	3	32	0	2
d__Bacteria|p__Actinobacteria|c__Actinomycetia|o__Streptomycetales|f__Streptomycetaceae|g__Streptomyces|s__Streptomyces griseus	0	0	0	0	0	0	1	7	0	6	0	20	21	75	3	10
d__Bacteria|p__Proteobacteria|c__Gammaproteobacteria|o__Pasteurellales|f__Pasteurellaceae|g__Otariodibacter|s__Otariodibacter oris	0	28	0	292	17	0	1	47	1221	5	4	3	43	6	3	68
d__Bacteria|p__Actinobacteria|c__Actinomycetia|o__Streptomycetales|f__Streptomycetaceae|g__Streptomyces|s__Streptomyces spectabilis	0	2	1	1	0	0	1	8	0	8	0	15	5	35	1	4
d__Bacteria|p__Proteobacteria|c__Alphaproteobacteria|o__Rhodospirillales|f__Acetobacteraceae|g__Roseococcus|s__Roseococcus microcysteis	0	5	0	0	0	0	0	20	0	3	0	37	10	40	0	1
d__Bacteria|p__Bacteroidetes|c__Cytophagia|o__Cytophagales|f__Spirosomaceae|g__Arcticibacterium|s__Arcticibacterium luteifluviistationis	0	1	0	3	0	1	0	8	0	2	0	9	10	39	1	6
d__Bacteria|p__Proteobacteria|c__Betaproteobacteria|o__Burkholderiales|f__Comamonadaceae|g__Kinneretia|s__Kinneretia sp. DAIF2	0	3	0	4	1	0	0	12	0	4	0	41	32	51	1	6
d__Bacteria|p__Proteobacteria|c__Gammaproteobacteria|o__Pasteurellales|f__Pasteurellaceae|g__Haemophilus|s__[Haemophilus] ducreyi	1	30	0	319	13	0	2	40	1236	3	3	11	40	58	3	58
d__Bacteria|p__Actinobacteria|c__Actinomycetia|o__Pseudonocardiales|f__Pseudonocardiaceae|g__Amycolatopsis|s__Amycolatopsis sp. Hca4	0	1	1	3	1	0	0	14	0	4	0	27	5	23	3	2
d__Bacteria|p__Proteobacteria|c__Gammaproteobacteria|o__Vibrionales|f__Vibrionaceae|g__Vibrio|s__Vibrio cholerae	1	7	1	14	1	0	1	17	65	2	1	29	11	30	2	11
d__Bacteria|p__Actinobacteria|c__Actinomycetia|o__Pseudonocardiales|f__Pseudonocardiaceae|g__Pseudonocardia|s__Pseudonocardia broussonetiae	0	2	0	0	0	0	1	13	0	3	0	15	6	33	0	5
d__Bacteria|p__Proteobacteria|c__Gammaproteobacteria|o__Methylococcales|f__Methylococcaceae|g__Methylocaldum|s__Methylocaldum marinum	2	6	19	5	22	8	5	23	20	6	0	30	41	67	18	48
d__Bacteria|p__Planctomycetes|c__Planctomycetia|o__Planctomycetales|f__Planctomycetaceae|g__Maioricimonas|s__Maioricimonas rarisocia	0	4	0	0	0	0	0	12	0	10	0	15	35	30	1	7
d__Bacteria|p__Bacteroidetes|c__Sphingobacteriia|o__Sphingobacteriales|f__Sphingobacteriaceae|g__Pedobacter|s__Pedobacter sp. HDW13	0	2	0	6	0	2	0	2	2	5	0	24	52	26	1	1
d__Bacteria|p__Proteobacteria|c__Betaproteobacteria|o__Rhodocyclales|f__Zoogloeaceae|g__Nitrogeniibacter|s__Nitrogeniibacter aestuarii	0	0	0	6	0	0	0	5	0	10	0	16	18	21	4	5
d__Bacteria|p__Proteobacteria|c__Gammaproteobacteria|o__Alteromonadales|f__Ferrimonadaceae|g__Ferrimonas|s__Ferrimonas balearica	0	4	0	7	0	1	0	10	23	10	0	25	26	58	3	1
d__Bacteria|p__Actinobacteria|c__Acidimicrobiia|o__Acidimicrobiales|f__Iamiaceae|g__Iamia|s__Iamia sp. SCSIO 61187	0	3	0	0	0	0	0	12	0	7	0	34	12	61	1	5
d__Bacteria|p__Bacteroidetes|c__Flavobacteriia|o__Flavobacteriales|f__Flavobacteriaceae|g__Flavobacterium|s__Flavobacterium sp. KBS0721	0	2	0	7	0	0	2	4	3	15	0	17	18	17	4	4
d__Bacteria|p__Bacteroidetes|c__Sphingobacteriia|o__Sphingobacteriales|f__Sphingobacteriaceae|g__Sphingobacterium|s__Sphingobacterium sp. DR205	0	5	0	6	2	0	0	5	58	6	0	49	26	31	2	7
d__Bacteria|p__Proteobacteria|c__Betaproteobacteria|o__Burkholderiales|f__Oxalobacteraceae|g__Herbaspirillum|s__Herbaspirillum rubrisubalbicans	0	4	0	2	0	0	0	12	2	6	0	37	19	57	2	3
d__Bacteria|p__Firmicutes|c__Bacilli|o__Bacillales|f__Paenibacillaceae|g__Brevibacillus|s__Brevibacillus choshinensis	0	2	0	6	0	0	0	20	0	5	1	37	15	33	3	8
d__Bacteria|p__Actinobacteria|c__Actinomycetia|o__Propionibacteriales|f__Propionibacteriaceae|g__Propionibacterium|s__Propionibacterium freudenreichii	0	3	0	7	0	0	1	17	0	11	0	31	8	38	0	6
d__Bacteria|p__Bacteroidetes|c__Cytophagia|o__Cytophagales|f__Cyclobacteriaceae|g__Echinicola|s__Echinicola sp. 20G	0	3	0	5	0	0	0	7	1	0	0	23	7	15	1	5
d__Bacteria|p__Proteobacteria|c__Betaproteobacteria|o__Burkholderiales|f__Alcaligenaceae|g__Achromobacter|s__Achromobacter denitrificans	0	2	0	0	0	0	0	14	0	5	0	15	9	26	1	7
d__Bacteria|p__Acidobacteria|c__Acidobacteriia|o__Acidobacteriales|f__Acidobacteriaceae|g__Granulicella|s__Granulicella tundricola	0	4	0	1	1	0	0	5	1	7	0	25	33	34	0	2
d__Bacteria|p__Proteobacteria|c__Betaproteobacteria|o__Burkholderiales|f__Burkholderiaceae|g__Paraburkholderia|s__Paraburkholderia phytofirmans	0	3	0	0	0	0	0	21	0	3	0	21	19	28	2	12
d__Bacteria|p__Proteobacteria|c__Deltaproteobacteria|o__Desulfobacterales|f__Desulfobacteraceae|g__Desulforapulum|s__Desulforapulum autotrophicum	0	4	0	6	1	0	0	17	15	4	0	21	17	74	1	5
d__Bacteria|p__Proteobacteria|c__Alphaproteobacteria|o__Hyphomicrobiales|f__Amorphaceae|g__Acuticoccus|s__Acuticoccus sp. I52.16.1	0	2	1	2	0	0	1	13	0	4	0	42	14	32	2	4
d__Bacteria|p__Firmicutes|c__Clostridia|o__Eubacteriales|f__Clostridiaceae|g__Alkaliphilus|s__Alkaliphilus oremlandii	0	2	0	22	0	1	1	8	5	10	0	25	3	32	5	5
d__Bacteria|p__Actinobacteria|c__Actinomycetia|o__Pseudonocardiales|f__Pseudonocardiaceae|g__Amycolatopsis|s__Amycolatopsis acidiphila	0	2	0	0	0	0	0	15	0	3	0	43	4	35	0	1
d__Bacteria|p__Firmicutes|c__Bacilli|o__Bacillales|f__Bacillaceae|g__Mesobacillus|s__Mesobacillus foraminis	0	0	1	4	0	1	1	13	5	1	0	19	24	51	7	9
d__Bacteria|p__Proteobacteria|c__Gammaproteobacteria|o__Aeromonadales|f__Aeromonadaceae|g__Zobellella|s__Zobellella denitrificans	0	2	0	3	0	0	2	21	0	3	0	45	19	52	0	5
d__Bacteria|p__Proteobacteria|c__Deltaproteobacteria|o__Desulfuromonadales|f__Geobacteraceae|g__Geomonas|s__Geomonas nitrogeniifigens	0	2	0	0	0	0	0	12	2	11	1	41	5	76	1	3
d__Bacteria|p__Bacteroidetes|c__Cytophagia|o__Cytophagales|f__Cyclobacteriaceae|g__Belliella|s__Belliella baltica	1	1	0	16	1	1	0	4	4	6	1	8	40	42	2	4
d__Bacteria|p__Chlorobi|c__Chlorobia|o__Chlorobiales|f__Chlorobiaceae|g__Chlorobaculum|s__Chlorobaculum limnaeum	0	5	0	2	0	0	1	3	0	3	0	40	11	55	0	1
d__Bacteria|p__Gemmatimonadetes|c__Gemmatimonadetes|o__Gemmatimonadales|f__Gemmatimonadaceae|g__Gemmatimonas|s__Gemmatimonas aurantiaca	0	3	0	0	0	0	0	7	0	3	0	21	8	42	1	4
d__Bacteria|p__Firmicutes|c__Clostridia|o__Thermoanaerobacterales|f__Thermoanaerobacteraceae|g__Ammonifex|s__Ammonifex degensii	0	0	0	0	1	0	0	7	0	4	1	20	3	34	1	2
d__Bacteria|p__Proteobacteria|c__Gammaproteobacteria|o__Chromatiales|f__Thioalkalispiraceae|g__Sulfurivermis|s__Sulfurivermis fontis	0	2	0	3	1	0	0	16	0	2	0	16	10	29	0	3
d__Bacteria|p__Proteobacteria|c__Deltaproteobacteria|o__Desulfovibrionales|f__Desulfovibrionaceae|g__Pseudodesulfovibrio|s__Pseudodesulfovibrio profundus	0	3	0	2	0	0	0	7	0	2	0	24	13	19	0	2
d__Bacteria|p__Proteobacteria|c__Alphaproteobacteria|o__Sphingomonadales|f__Sphingomonadaceae|g__Sphingobium|s__Sphingobium yanoikuyae	0	2	0	1	1	0	0	1	0	3	0	26	11	58	0	5
d__Bacteria|p__Deinococcus-Thermus|c__Deinococci|o__Deinococcales|f__Deinococcaceae|g__Deinococcus|s__Deinococcus ficus	0	1	0	0	0	0	1	3	0	4	0	22	18	56	0	4
d__Bacteria|p__Proteobacteria|c__Deltaproteobacteria|o__Desulfuromonadales|f__Geobacteraceae|g__Geoalkalibacter|s__Geoalkalibacter subterraneus	0	3	0	1	0	0	0	8	0	7	0	34	19	29	0	2
d__Bacteria|p__Bacteroidetes|c__Flavobacteriia|o__Flavobacteriales|f__Flavobacteriaceae|g__Aegicerativicinus|s__Aegicerativicinus sediminis	0	2	0	9	0	0	2	2	1	2	0	30	9	22	1	2
d__Bacteria|p__Planctomycetes|c__Planctomycetia|o__Pirellulales|f__Pirellulaceae|g__Rubripirellula|s__Rubripirellula lacrimiformis	0	3	0	0	0	0	0	1	0	16	0	24	8	25	0	3
d__Bacteria|p__Proteobacteria|c__Gammaproteobacteria|o__Chromatiales|f__Chromatiaceae|g__Thiocapsa|s__Thiocapsa bogorovii	0	1	0	3	0	0	0	7	0	4	0	27	5	30	0	3
d__Bacteria|p__Proteobacteria|c__Deltaproteobacteria|o__Desulfuromonadales|f__Geobacteraceae|g__Citrifermentans|s__Citrifermentans bemidjiense	0	3	0	2	0	0	0	6	3	3	0	25	22	47	0	2
d__Bacteria|p__Proteobacteria|c__Alphaproteobacteria|o__Rhodobacterales|f__Rhodobacteraceae|g__Rhodobacter|s__Rhodobacter capsulatus	0	2	0	0	1	0	1	17	0	5	2	25	6	33	0	3
d__Bacteria|p__Bacteroidetes|c__Flavobacteriia|o__Flavobacteriales|f__Flavobacteriaceae|g__Abyssalbus|s__Abyssalbus ytuae	0	2	0	6	0	0	0	5	1	0	0	36	34	7	6	4
d__Bacteria|p__Cyanobacteria|o__Nostocales|f__Calotrichaceae|g__Calothrix|s__Calothrix parasitica	0	2	2	6	1	0	0	5	11	2	0	10	15	10	7	3
d__Bacteria|p__Firmicutes|c__Bacilli|o__Bacillales|f__Bacillaceae|g__Bacillus|s__Bacillus velezensis	0	5	0	3	0	1	1	20	2	3	2	22	7	15	5	10
d__Bacteria|p__Actinobacteria|c__Actinomycetia|o__Micrococcales|f__Micrococcaceae|g__Arthrobacter|s__Arthrobacter agilis	0	2	0	10	0	0	1	65	0	2	0	19	5	50	1	11
d__Bacteria|p__Proteobacteria|c__Betaproteobacteria|o__Burkholderiales|f__Comamonadaceae|g__Variovorax|s__Variovorax sp. HW608	0	5	0	3	0	0	2	9	2	1	0	35	24	71	1	2
d__Bacteria|p__Actinobacteria|c__Actinomycetia|o__Streptosporangiales|f__Thermomonosporaceae|g__Thermomonospora|s__Thermomonospora curvata	0	0	0	3	0	0	0	10	0	10	0	15	8	70	1	7
d__Bacteria|p__Actinobacteria|c__Actinomycetia|o__Bifidobacteriales|f__Bifidobacteriaceae|g__Bifidobacterium|s__Bifidobacterium choerinum	0	3	0	4	0	0	0	7	0	1	0	96	3	28	9	8
d__Bacteria|p__Planctomycetes|c__Planctomycetia|o__Planctomycetales|f__Planctomycetaceae|g__Caulifigura|s__Caulifigura coniformis	0	3	0	0	1	0	0	12	0	3	0	33	16	52	0	1
d__Bacteria|p__Proteobacteria|c__Betaproteobacteria|o__Burkholderiales|g__Rhizobacter|s__Rhizobacter sp. AJA081-3	0	0	0	1	0	0	0	6	0	1	0	26	24	37	0	7
d__Bacteria|p__Firmicutes|c__Bacilli|o__Bacillales|f__Paenibacillaceae|g__Brevibacillus|s__Brevibacillus sp. MMS20-4M-10-Y	0	2	0	2	0	0	0	8	0	4	0	6	2	33	0	3
d__Bacteria|p__Actinobacteria|c__Actinomycetia|o__Corynebacteriales|f__Corynebacteriaceae|g__Corynebacterium|s__Corynebacterium aurimucosum	0	2	0	22	0	0	4	48	7	1	0	11	5	50	5	29
d__Bacteria|p__Bacteroidetes|c__Flavobacteriia|o__Flavobacteriales|f__Flavobacteriaceae|g__Flavobacterium|s__Flavobacterium commune	0	4	0	10	0	0	0	15	0	1	0	11	17	26	1	5
d__Bacteria|p__Proteobacteria|c__Gammaproteobacteria|o__Enterobacterales|f__Erwiniaceae|g__Pantoea|s__Pantoea ananatis	3	3	0	5	2	0	8	7	18	2	1	13	8	23	3	14
d__Bacteria|p__Actinobacteria|c__Actinomycetia|o__Streptosporangiales|f__Thermomonosporaceae|g__Thermomonospora|s__Thermomonospora amylolytica	0	1	0	1	0	0	0	15	0	6	0	24	12	82	3	0
d__Bacteria|p__Deinococcus-Thermus|c__Deinococci|o__Deinococcales|f__Deinococcaceae|g__Deinococcus|s__Deinococcus gobiensis	0	2	0	3	0	0	2	13	0	2	0	32	14	56	1	2
d__Bacteria|p__Bacteroidetes|c__Sphingobacteriia|o__Sphingobacteriales|f__Sphingobacteriaceae|g__Sphingobacterium|s__Sphingobacterium sp. PCS056	1	1	3	14	0	1	2	4	4	3	2	8	27	22	2	2
d__Bacteria|p__Actinobacteria|c__Actinomycetia|o__Propionibacteriales|f__Propionibacteriaceae|g__Acidipropionibacterium|s__Acidipropionibacterium acidipropionici	0	3	0	1	0	0	1	21	0	5	0	36	12	16	0	6
d__Bacteria|p__Bacteroidetes|c__Sphingobacteriia|o__Sphingobacteriales|f__Sphingobacteriaceae|g__Sphingobacterium|s__Sphingobacterium mizutaii	1	2	0	8	0	0	0	9	0	3	1	51	23	25	0	2
d__Bacteria|p__Actinobacteria|c__Actinomycetia|o__Pseudonocardiales|f__Pseudonocardiaceae|g__Allokutzneria|s__Allokutzneria albata	0	0	0	2	0	0	0	12	0	0	1	16	7	34	1	3
d__Bacteria|p__Bacteroidetes|c__Cytophagia|o__Cytophagales|f__Fulvivirgaceae|g__Fulvivirga|s__Fulvivirga sp. SW1-E11	0	0	0	6	0	0	0	4	0	3	0	16	4	22	2	7
d__Bacteria|p__Firmicutes|c__Bacilli|o__Bacillales|f__Bacillaceae|g__Bacillus|s__Bacillus methanolicus	0	6	0	25	1	0	0	12	19	1	0	7	3	31	3	6
d__Bacteria|p__Firmicutes|c__Bacilli|o__Lactobacillales|f__Carnobacteriaceae|g__Jeotgalibaca|s__Jeotgalibaca ciconiae	0	3	0	15	0	1	0	6	2	1	0	22	2	12	3	3
d__Bacteria|p__Proteobacteria|c__Betaproteobacteria|o__Burkholderiales|f__Burkholderiaceae|g__Burkholderia|s__Burkholderia cepacia	0	1	0	3	0	0	0	19	1	6	0	22	17	29	2	4
d__Bacteria|p__Cyanobacteria|o__Chroococcales|f__Chroococcaceae|g__Geminocystis|s__Geminocystis herdmanii	0	1	3	3	1	1	0	9	3	3	2	7	5	3	2	4
d__Bacteria|p__Proteobacteria|c__Alphaproteobacteria|o__Rhodospirillales|f__Rhodospirillaceae|g__Hypericibacter|s__Hypericibacter adhaerens	0	1	0	0	0	0	0	7	0	8	0	12	13	37	1	2
d__Bacteria|p__Proteobacteria|c__Deltaproteobacteria|o__Myxococcales|f__Myxococcaceae|g__Corallococcus|s__Corallococcus sp. EGB	0	3	0	7	0	0	0	11	0	5	0	40	3	44	1	5
d__Bacteria|p__Actinobacteria|c__Actinomycetia|o__Bifidobacteriales|f__Bifidobacteriaceae|g__Bifidobacterium|s__Bifidobacterium angulatum	0	0	0	0	0	1	1	5	0	8	0	13	16	29	0	10
d__Bacteria|p__Proteobacteria|c__Betaproteobacteria|o__Rhodocyclales|f__Zoogloeaceae|g__Azoarcus|s__Azoarcus communis	0	3	0	5	0	0	0	10	0	8	0	28	22	74	2	7
d__Bacteria|p__Proteobacteria|c__Gammaproteobacteria|o__Aeromonadales|f__Aeromonadaceae|g__Aeromonas|s__Aeromonas caviae	0	72	1	69	1	5	110	17	6	5	0	27	21	14	4	35
d__Bacteria|p__Firmicutes|c__Bacilli|o__Bacillales|f__Bacillaceae|g__Bacillus|s__Bacillus glycinifermentans	0	1	0	8	2	0	1	12	4	5	0	27	23	39	0	10
d__Bacteria|p__Planctomycetes|c__Planctomycetia|o__Isosphaerales|f__Isosphaeraceae|g__Singulisphaera|s__Singulisphaera acidiphila	1	0	0	1	1	2	0	13	0	3	0	39	10	71	0	5
d__Bacteria|p__Proteobacteria|c__Alphaproteobacteria|o__Rhodospirillales|f__Rhodospirillaceae|g__Rhodospirillum|s__Rhodospirillum centenum	0	1	1	0	0	1	0	8	0	7	0	41	6	48	0	5
d__Bacteria|p__Proteobacteria|c__Betaproteobacteria|o__Rhodocyclales|f__Zoogloeaceae|g__Azoarcus|s__Azoarcus sp. KH32C	0	2	0	4	0	0	1	8	0	4	0	21	18	69	1	5
d__Bacteria|p__Bacteroidetes|c__Flavobacteriia|o__Flavobacteriales|f__Weeksellaceae|g__Chryseobacterium|s__Chryseobacterium nepalense	0	1	1	22	0	0	1	4	0	5	0	16	6	10	3	2
d__Bacteria|p__Proteobacteria|c__Gammaproteobacteria|o__Enterobacterales|f__Enterobacteriaceae|g__Klebsiella|s__Klebsiella aerogenes	0	19	0	46	16	2	10	24	40	3	0	35	23	65	26	123
d__Bacteria|p__Proteobacteria|c__Deltaproteobacteria|o__Syntrophales|f__Syntrophaceae|g__Desulfomonile|s__Desulfomonile tiedjei	0	3	0	4	0	0	0	4	1	2	0	28	22	49	0	2
d__Bacteria|p__Actinobacteria|c__Actinomycetia|o__Micrococcales|f__Micrococcaceae|g__Arthrobacter|s__Arthrobacter crystallopoietes	1	1	1	14	0	0	2	102	1	5	0	20	15	36	1	16
d__Bacteria|p__Firmicutes|c__Tissierellia|o__Tissierellales|f__Peptoniphilaceae|g__Miniphocaeibacter|s__Miniphocaeibacter halophilus	0	0	0	35	3	1	1	9	23	5	0	8	5	13	6	10
d__Bacteria|p__Actinobacteria|c__Actinomycetia|o__Streptomycetales|f__Streptomycetaceae|g__Streptomyces|s__Streptomyces clavuligerus	0	2	0	1	0	0	0	30	1	7	0	56	8	27	1	2
d__Bacteria|p__Actinobacteria|c__Actinomycetia|o__Streptomycetales|f__Streptomycetaceae|g__Streptomyces|s__Streptomyces sp. CB01881	1	8	0	2	0	0	1	16	0	1	0	37	15	21	2	5
d__Bacteria|p__Proteobacteria|c__Epsilonproteobacteria|o__Campylobacterales|f__Helicobacteraceae|g__Helicobacter|s__Helicobacter pullorum	0	1	0	36	0	0	0	2	2	3	1	14	1	42	4	4
d__Bacteria|p__Bacteroidetes|c__Flavobacteriia|o__Flavobacteriales|f__Weeksellaceae|g__Chryseobacterium|s__Chryseobacterium sp.	0	3	1	19	0	0	0	7	1	0	0	24	50	45	4	1
d__Bacteria|p__Firmicutes|c__Tissierellia|o__Tissierellales|f__Peptoniphilaceae|g__Helcococcus|s__Helcococcus kunzii	1	2	0	36	0	2	3	5	30	1	0	12	5	24	10	7
d__Bacteria|p__Proteobacteria|c__Alphaproteobacteria|o__Hyphomicrobiales|f__Kaistiaceae|g__Kaistia|s__Kaistia sp. 32K	0	1	0	6	0	1	0	13	0	6	0	27	9	39	0	5
d__Bacteria|p__Firmicutes|c__Erysipelotrichia|o__Erysipelotrichales|f__Turicibacteraceae|g__Turicibacter|s__Turicibacter sp. TJ11	1	5	1	35	0	0	5	11	8	2	0	13	4	21	23	8
d__Bacteria|p__Actinobacteria|c__Actinomycetia|o__Pseudonocardiales|f__Pseudonocardiaceae|g__Amycolatopsis|s__Amycolatopsis albispora	0	4	0	3	0	1	0	15	2	1	1	36	5	36	0	1
d__Bacteria|p__Cyanobacteria|o__Pseudanabaenales|f__Leptolyngbyaceae|g__Leptolyngbya|s__Leptolyngbya sp. 7M	0	6	0	0	1	0	0	9	0	3	0	11	8	49	3	3
d__Bacteria|p__Firmicutes|c__Bacilli|o__Lactobacillales|f__Enterococcaceae|g__Tetragenococcus|s__Tetragenococcus halophilus	2	5	3	14	1	0	3	9	29	1	0	9	4	49	7	9
d__Bacteria|p__Bacteroidetes|c__Cytophagia|o__Cytophagales|f__Spirosomaceae|g__Dyadobacter|s__Dyadobacter sp. NIV53	0	4	1	7	0	1	1	8	2	0	0	22	22	22	7	6
d__Bacteria|p__Chlorobi|c__Chlorobia|o__Chlorobiales|f__Chlorobiaceae|g__Chlorobium|s__Chlorobium limicola	0	2	0	1	0	0	0	5	1	1	0	12	7	63	4	3
d__Bacteria|p__Firmicutes|c__Bacilli|o__Bacillales|f__Paenibacillaceae|g__Paenibacillus|s__Paenibacillus sabinae	0	3	0	6	0	0	1	6	0	5	0	12	13	24	0	2
d__Bacteria|p__Proteobacteria|c__Betaproteobacteria|o__Burkholderiales|g__Xylophilus|s__Xylophilus rhododendri	0	0	0	4	0	0	0	12	0	2	1	40	14	47	0	5
d__Bacteria|p__Firmicutes|c__Bacilli|o__Lactobacillales|f__Carnobacteriaceae|g__Dolosigranulum|s__Dolosigranulum pigrum	0	4	1	13	0	1	0	3	5	0	0	14	7	44	8	7
d__Bacteria|p__Actinobacteria|c__Actinomycetia|o__Micrococcales|f__Micrococcaceae|g__Rothia|s__Rothia sp. ZJ932	1	9	0	118	2	0	0	923	0	9	0	17	52	29	47	140
d__Bacteria|p__Proteobacteria|c__Deltaproteobacteria|o__Desulfuromonadales|f__Geobacteraceae|g__Geomonas|s__Geomonas oryzisoli	0	1	0	0	0	0	0	15	0	8	0	32	23	87	0	7
d__Bacteria|p__Actinobacteria|c__Actinomycetia|o__Streptomycetales|f__Streptomycetaceae|g__Streptomyces|s__Streptomyces xanthii	1	3	1	1	0	0	0	12	1	4	0	12	6	31	0	3
d__Bacteria|p__Proteobacteria|c__Betaproteobacteria|o__Burkholderiales|f__Burkholderiaceae|g__Burkholderia|s__Burkholderia pyrrocinia	0	1	0	0	0	0	0	4	0	4	0	14	7	20	2	2
d__Bacteria|p__Bacteroidetes|c__Chitinophagia|o__Chitinophagales|f__Chitinophagaceae|g__Ferruginibacter|s__Ferruginibacter lapsinanis	0	1	0	3	1	0	0	1	5	8	0	10	36	14	2	4
d__Bacteria|p__Proteobacteria|c__Deltaproteobacteria|o__Desulfobacterales|f__Desulfocapsaceae|g__Desulfosediminicola|s__Desulfosediminicola ganghwensis	0	7	0	3	0	0	0	15	0	2	0	23	8	68	0	3
d__Bacteria|p__Proteobacteria|c__Alphaproteobacteria|o__Hyphomicrobiales|f__Hyphomicrobiaceae|g__Aquabacter|s__Aquabacter sp. L1I39	0	2	0	1	0	0	0	7	0	11	0	27	11	44	1	1
d__Bacteria|p__Bacteroidetes|c__Sphingobacteriia|o__Sphingobacteriales|f__Sphingobacteriaceae|g__Mucilaginibacter|s__Mucilaginibacter xinganensis	0	0	0	10	0	0	0	3	0	17	1	46	38	38	4	8
d__Bacteria|p__Proteobacteria|c__Gammaproteobacteria|o__Chromatiales|f__Ectothiorhodospiraceae|g__Spiribacter|s__Spiribacter sp. E85	0	5	0	1	0	0	1	3	0	5	0	25	16	43	2	5
d__Bacteria|p__Bacteroidetes|c__Chitinophagia|o__Chitinophagales|f__Chitinophagaceae|g__Chitinophaga|s__Chitinophaga caeni	0	5	0	13	0	0	0	3	12	2	0	42	6	24	3	3
d__Bacteria|p__Proteobacteria|c__Alphaproteobacteria|o__Hyphomicrobiales|f__Hyphomicrobiaceae|g__Rhodoplanes|s__Rhodoplanes sp. Z2-YC6860	0	1	0	4	0	0	0	9	0	5	0	27	7	46	0	2
d__Bacteria|p__Actinobacteria|c__Actinomycetia|o__Pseudonocardiales|f__Pseudonocardiaceae|g__Saccharopolyspora|s__Saccharopolyspora spinosa	0	0	0	1	0	0	1	9	15	3	1	6	7	19	1	5
d__Bacteria|p__Proteobacteria|c__Alphaproteobacteria|o__Hyphomicrobiales|g__Nordella|s__Nordella sp. HKS 07	0	1	0	3	0	0	0	10	0	8	0	34	10	37	1	10
d__Bacteria|p__Proteobacteria|c__Deltaproteobacteria|o__Desulfuromonadales|f__Geobacteraceae|g__Geobacter|s__Geobacter benzoatilyticus	0	2	0	2	1	0	1	12	0	4	0	39	1	29	2	3
d__Bacteria|p__Actinobacteria|c__Actinomycetia|o__Corynebacteriales|f__Mycobacteriaceae|g__Mycolicibacterium|s__Mycolicibacterium fortuitum	0	0	0	0	0	1	0	15	0	5	0	30	13	138	1	4
d__Bacteria|p__Proteobacteria|c__Betaproteobacteria|o__Burkholderiales|f__Comamonadaceae|g__Delftia|s__Delftia acidovorans	0	6	0	39	1	1	0	9	0	2	2	42	14	23	2	8
d__Bacteria|p__Proteobacteria|c__Gammaproteobacteria|o__Moraxellales|f__Moraxellaceae|g__Acinetobacter|s__Acinetobacter lwoffii	2	5	1	31	1	3	2	7	4	5	1	12	0	2	12	4
d__Bacteria|p__Actinobacteria|c__Actinomycetia|o__Propionibacteriales|f__Nocardioidaceae|g__Nocardioides|s__Nocardioides anomalus	0	7	0	0	0	0	0	16	0	4	0	34	22	52	1	10
d__Bacteria|p__Proteobacteria|c__Deltaproteobacteria|o__Myxococcales|f__Myxococcaceae|g__Myxococcus|s__Myxococcus hansupus	2	3	0	0	0	0	0	27	0	5	0	33	14	20	0	5
d__Bacteria|p__Proteobacteria|c__Alphaproteobacteria|o__Hyphomicrobiales|f__Stappiaceae|g__Stappia|s__Stappia indica	0	2	0	2	0	0	0	7	1	4	1	30	14	16	0	3
d__Bacteria|p__Firmicutes|c__Bacilli|o__Bacillales|f__Staphylococcaceae|g__Macrococcus|s__Macrococcus canis	4	3	0	27	0	0	2	15	4	7	0	25	6	21	13	17
d__Bacteria|p__Firmicutes|c__Bacilli|o__Lactobacillales|f__Aerococcaceae|g__Aerococcus|s__Aerococcus urinaeequi	8	9	5	27	2	2	38	5	9	6	0	2	2	10	26	24
d__Bacteria|p__Proteobacteria|c__Gammaproteobacteria|o__Aeromonadales|f__Aeromonadaceae|g__Aeromonas|s__Aeromonas media	1	6	0	6	2	4	5	10	9	6	0	34	34	29	0	9
d__Bacteria|p__Verrucomicrobia|c__Opitutae|o__Opitutales|f__Opitutaceae|g__Oleiharenicola|s__Oleiharenicola sp. KSB-15	0	4	0	3	0	0	0	2	0	3	0	17	10	37	0	0
d__Bacteria|p__Actinobacteria|c__Actinomycetia|o__Micrococcales|f__Micrococcaceae|g__Rothia|s__Rothia terrae	0	10	0	138	1	0	8	914	1	8	0	28	44	20	50	176
d__Bacteria|p__Proteobacteria|c__Betaproteobacteria|o__Neisseriales|f__Chromobacteriaceae|g__Chromobacterium|s__Chromobacterium violaceum	0	1	0	6	0	0	1	9	0	2	0	21	14	60	0	5
d__Bacteria|p__Proteobacteria|c__Betaproteobacteria|o__Rhodocyclales|f__Rhodocyclaceae|g__Azospira|s__Azospira restricta	0	1	0	1	0	0	0	2	0	7	0	24	27	39	1	10
d__Bacteria|p__Bacteroidetes|c__Bacteroidia|o__Bacteroidales|f__Bacteroidaceae|g__Bacteroides|s__Bacteroides sp. HF-162	0	3	0	161	0	0	5	55	1	88	0	66	406	347	0	31
d__Bacteria|p__Proteobacteria|c__Betaproteobacteria|o__Neisseriales|f__Chromobacteriaceae|g__Chromobacterium|s__Chromobacterium vaccinii	0	8	0	2	0	0	0	12	12	4	0	12	15	12	2	3
d__Bacteria|p__Proteobacteria|c__Gammaproteobacteria|o__Enterobacterales|f__Yersiniaceae|g__Serratia|s__Serratia plymuthica	1	2	1	12	1	0	1	20	17	3	0	43	8	77	1	10
d__Bacteria|p__Firmicutes|c__Bacilli|o__Lactobacillales|f__Streptococcaceae|g__Streptococcus|s__Streptococcus pasteurianus	0	425	0	14	6	0	2	12	1	52	0	93	1	5	46	79
d__Bacteria|p__Actinobacteria|c__Actinomycetia|o__Propionibacteriales|f__Propionibacteriaceae|g__Auraticoccus|s__Auraticoccus monumenti	0	4	0	2	0	0	1	9	1	8	0	18	7	68	1	3
d__Bacteria|p__Bacteroidetes|c__Sphingobacteriia|o__Sphingobacteriales|f__Sphingobacteriaceae|g__Pseudopedobacter|s__Pseudopedobacter saltans	0	2	0	11	2	0	0	11	0	1	1	19	16	26	3	4
d__Bacteria|p__Proteobacteria|c__Alphaproteobacteria|o__Hyphomicrobiales|f__Devosiaceae|g__Devosia|s__Devosia sp. A16	0	0	0	3	0	0	1	5	1	9	0	14	23	32	2	6
d__Bacteria|p__Bacteroidetes|c__Cytophagia|o__Cytophagales|f__Cytophagaceae|g__Rhodocytophaga|s__Rhodocytophaga rosea	0	5	0	14	1	0	0	9	1	7	0	54	39	26	4	3
d__Bacteria|p__Firmicutes|c__Bacilli|o__Lactobacillales|f__Lactobacillaceae|g__Lacticaseibacillus|s__Lacticaseibacillus rhamnosus	0	1	0	4	0	0	1	10	0	1	0	19	16	15	1	4
d__Bacteria|p__Actinobacteria|c__Actinomycetia|o__Pseudonocardiales|f__Pseudonocardiaceae|g__Pseudonocardia|s__Pseudonocardia dioxanivorans	0	1	0	2	0	0	0	13	0	4	0	26	16	37	3	9
d__Bacteria|p__Firmicutes|c__Bacilli|o__Bacillales|f__Paenibacillaceae|g__Paenibacillus|s__Paenibacillus sp. JZ16	0	2	0	7	0	0	1	11	0	3	0	16	13	52	0	3
d__Bacteria|p__Planctomycetes|c__Planctomycetia|o__Planctomycetales|f__Planctomycetaceae|g__Gimesia|s__Gimesia aquarii	0	2	0	6	0	0	1	7	6	5	1	17	9	36	1	4
d__Bacteria|p__Proteobacteria|c__Alphaproteobacteria|o__Rhodobacterales|f__Roseobacteraceae|g__Pseudosulfitobacter|s__Pseudosulfitobacter sp. DSM 107133	0	0	0	0	0	0	1	5	0	0	0	11	4	8	0	0
d__Bacteria|p__Bacteroidetes|c__Flavobacteriia|o__Flavobacteriales|f__Weeksellaceae|g__Chryseobacterium|s__Chryseobacterium gallinarum	0	3	0	68	1	0	0	26	0	6	0	11	13	55	0	3
d__Bacteria|p__Bacteroidetes|c__Cytophagia|o__Cytophagales|f__Marivirgaceae|g__Marivirga|s__Marivirga tractuosa	0	0	0	6	1	0	1	4	3	5	0	28	16	34	1	2
d__Bacteria|p__Proteobacteria|c__Alphaproteobacteria|o__Hyphomicrobiales|f__Xanthobacteraceae|g__Xanthobacter|s__Xanthobacter dioxanivorans	0	4	0	1	0	0	0	15	0	5	0	35	4	52	1	4
d__Bacteria|p__Actinobacteria|c__Actinomycetia|o__Corynebacteriales|f__Nocardiaceae|g__Nocardia|s__Nocardia yunnanensis	0	3	0	2	0	0	1	8	0	5	0	19	12	28	3	4
d__Bacteria|p__Firmicutes|c__Bacilli|o__Bacillales|f__Paenibacillaceae|g__Paenibacillus|s__Paenibacillus swuensis	0	4	0	6	1	0	1	10	6	10	0	35	20	14	1	3
d__Bacteria|p__Bacteroidetes|c__Cytophagia|o__Cytophagales|f__Mangrovivirgaceae|g__Mangrovivirga|s__Mangrovivirga cuniculi	1	1	2	5	1	0	1	4	1	0	1	23	6	12	2	5
d__Bacteria|p__Proteobacteria|c__Betaproteobacteria|o__Rhodocyclales|f__Zoogloeaceae|g__Nitrogeniibacter|s__Nitrogeniibacter mangrovi	0	1	0	0	0	0	0	16	0	2	0	20	14	32	3	1
d__Bacteria|p__Bacteroidetes|c__Chitinophagia|o__Chitinophagales|f__Chitinophagaceae|g__Arachidicoccus|s__Arachidicoccus sp. B3-10	1	2	1	17	0	0	0	4	4	0	0	8	29	41	2	5
d__Bacteria|p__Firmicutes|c__Bacilli|o__Bacillales|f__Bacillaceae|g__Metabacillus|s__Metabacillus sp. cB07	1	2	0	7	0	0	1	10	0	7	0	25	6	16	1	5
d__Bacteria|p__Firmicutes|c__Clostridia|o__Eubacteriales|f__Clostridiaceae|g__Clostridium|s__Clostridium cochlearium	1	10	1	85	3	3	12	17	6	2	0	8	6	7	46	20
d__Bacteria|p__Proteobacteria|c__Gammaproteobacteria|o__Pasteurellales|f__Pasteurellaceae|g__Pasteurella|s__Pasteurella skyensis	0	22	0	111	6	0	2	18	816	1	4	5	17	3	6	33
d__Bacteria|p__Actinobacteria|c__Actinomycetia|o__Streptomycetales|f__Streptomycetaceae|g__Streptomyces|s__Streptomyces rectiverticillatus	0	1	0	3	0	0	0	16	0	1	0	28	5	76	1	4
d__Bacteria|p__Proteobacteria|c__Deltaproteobacteria|o__Desulfobacterales|f__Desulfobacteraceae|g__Desulfonema|s__Desulfonema limicola	0	5	0	5	0	0	0	11	6	5	0	19	7	41	7	3
d__Bacteria|p__Bacteroidetes|c__Flavobacteriia|o__Flavobacteriales|f__Flavobacteriaceae|g__Gramella|s__Gramella sp. MT6	1	0	1	5	0	0	1	2	0	4	0	25	10	45	2	2
d__Bacteria|p__Actinobacteria|c__Actinomycetia|o__Streptomycetales|f__Streptomycetaceae|g__Streptomyces|s__Streptomyces asoensis	0	1	1	1	0	0	1	12	0	1	0	14	8	47	1	2
d__Bacteria|p__Proteobacteria|c__Alphaproteobacteria|o__Rhodospirillales|f__Acetobacteraceae|g__Roseomonas|s__Roseomonas marmotae	0	0	0	0	0	0	0	11	0	2	0	41	6	52	0	1
d__Bacteria|p__Proteobacteria|c__Gammaproteobacteria|o__Moraxellales|f__Moraxellaceae|g__Moraxella|s__Moraxella catarrhalis	1	85	0	749	0	0	11	501	52	4	0	30	6	9	90	33
d__Bacteria|p__Bacteroidetes|c__Cytophagia|o__Cytophagales|f__Spirosomaceae|g__Dyadobacter|s__Dyadobacter sp. LJ419	0	3	0	1	0	0	0	4	1	3	0	16	43	44	2	1
d__Bacteria|p__Proteobacteria|c__Gammaproteobacteria|o__Acidiferrobacterales|f__Acidiferrobacteraceae|g__Sulfurifustis|s__Sulfurifustis variabilis	0	1	0	0	0	0	0	4	0	4	0	27	11	52	2	1
d__Bacteria|p__Firmicutes|c__Bacilli|o__Bacillales|f__Paenibacillaceae|g__Paenibacillus|s__Paenibacillus albus	1	5	0	8	0	0	0	8	3	1	0	20	17	63	1	2
d__Bacteria|p__Bacteroidetes|c__Flavobacteriia|o__Flavobacteriales|f__Weeksellaceae|g__Epilithonimonas|s__Epilithonimonas vandammei	0	4	0	37	1	1	0	9	0	1	0	21	20	32	4	5
d__Bacteria|p__Proteobacteria|c__Gammaproteobacteria|o__Cardiobacteriales|f__Cardiobacteriaceae|g__Cardiobacterium|s__Cardiobacterium sp. Marseille-Q4385	0	7	0	12	0	0	0	7	0	6	0	37	33	22	1	5
d__Bacteria|p__Actinobacteria|c__Actinomycetia|o__Streptomycetales|f__Streptomycetaceae|g__Streptacidiphilus|s__Streptacidiphilus bronchialis	0	2	0	3	0	0	3	17	1	2	0	37	9	72	2	2
d__Bacteria|p__Actinobacteria|c__Actinomycetia|o__Streptosporangiales|f__Thermomonosporaceae|g__Actinomadura|s__Actinomadura sp. WMMA1423	0	1	0	1	0	0	0	11	0	5	0	23	4	35	2	2
d__Bacteria|p__Proteobacteria|c__Deltaproteobacteria|o__Desulfobacterales|f__Desulfocapsaceae|g__Desulfosediminicola|s__Desulfosediminicola flagellatus	0	3	1	5	0	0	0	5	2	1	0	18	21	15	1	3
d__Bacteria|p__Chloroflexi|c__Chloroflexia|o__Chloroflexales|f__Roseiflexaceae|g__Roseiflexus|s__Roseiflexus sp. RS-1	0	1	2	0	0	0	0	8	0	5	0	16	10	31	1	3
d__Bacteria|p__Firmicutes|c__Clostridia|o__Eubacteriales|f__Peptococcaceae|g__Desulforamulus|s__Desulforamulus reducens	0	3	0	16	0	0	1	15	2	4	0	22	4	20	3	2
d__Bacteria|p__Firmicutes|c__Clostridia|o__Eubacteriales|f__Peptostreptococcaceae|g__Clostridioides|s__Clostridioides sp. ES-S-0054-01	1	4	0	43	3	1	8	18	30	3	1	17	21	8	40	38
d__Bacteria|p__Bacteroidetes|c__Sphingobacteriia|o__Sphingobacteriales|f__Sphingobacteriaceae|g__Sphingobacterium|s__Sphingobacterium sp. E70	0	2	0	9	0	0	0	2	0	4	0	18	8	40	2	1
d__Bacteria|p__Proteobacteria|c__Betaproteobacteria|o__Burkholderiales|f__Alcaligenaceae|g__Pigmentiphaga|s__Pigmentiphaga sp. H8	0	3	0	4	0	0	0	6	0	5	0	22	30	44	2	8
d__Bacteria|p__Proteobacteria|c__Betaproteobacteria|o__Burkholderiales|f__Oxalobacteraceae|g__Collimonas|s__Collimonas fungivorans	0	2	0	7	0	0	0	9	0	14	0	19	29	35	0	3
d__Bacteria|p__Proteobacteria|c__Betaproteobacteria|o__Burkholderiales|f__Oxalobacteraceae|g__Massilia|s__Massilia umbonata	1	3	1	0	2	0	1	13	2	7	0	20	18	40	6	5
d__Bacteria|p__Bacteroidetes|c__Sphingobacteriia|o__Sphingobacteriales|f__Sphingobacteriaceae|g__Pedobacter|s__Pedobacter heparinus	0	1	0	4	0	0	0	3	0	6	0	29	34	98	2	0
d__Bacteria|p__Actinobacteria|c__Actinomycetia|o__Propionibacteriales|f__Propionibacteriaceae|g__Microlunatus|s__Microlunatus soli	0	0	0	1	0	0	0	15	0	2	0	29	6	67	3	2
d__Bacteria|p__Proteobacteria|c__Alphaproteobacteria|o__Caulobacterales|f__Caulobacteraceae|g__Phenylobacterium|s__Phenylobacterium sp. LH3H17	0	3	0	1	0	0	0	10	0	2	0	22	2	45	1	0
d__Bacteria|p__Firmicutes|c__Bacilli|o__Bacillales|f__Bacillaceae|g__Cytobacillus|s__Cytobacillus oceanisediminis	0	10	0	19	1	1	1	25	21	5	1	13	23	11	4	9
d__Bacteria|p__Proteobacteria|c__Alphaproteobacteria|o__Sphingomonadales|f__Zymomonadaceae|g__Zymomonas|s__Zymomonas mobilis	0	1	0	4	0	0	0	3	0	5	0	10	25	22	0	6
d__Bacteria|p__Proteobacteria|c__Epsilonproteobacteria|o__Campylobacterales|f__Campylobacteraceae|g__Campylobacter|s__Campylobacter ureolyticus	0	3	1	13	0	1	1	8	12	1	1	3	8	15	2	7
d__Bacteria|p__Planctomycetes|c__Planctomycetia|o__Pirellulales|f__Pirellulaceae|g__Roseimaritima|s__Roseimaritima ulvae	0	5	0	3	1	0	0	7	0	4	0	44	19	34	0	2
d__Bacteria|p__Proteobacteria|c__Gammaproteobacteria|o__Alteromonadales|f__Pseudoalteromonadaceae|g__Pseudoalteromonas|s__Pseudoalteromonas luteoviolacea	0	6	0	48	0	0	1	4	57	4	0	10	8	25	2	5
d__Bacteria|p__Actinobacteria|c__Actinomycetia|o__Streptomycetales|f__Streptomycetaceae|g__Yinghuangia|s__Yinghuangia sp. ASG 101	0	0	0	3	0	0	0	14	0	8	0	33	9	46	0	4
d__Bacteria|p__Firmicutes|c__Clostridia|o__Eubacteriales|f__Desulfitobacteriaceae|g__Desulfitobacterium|s__Desulfitobacterium metallireducens	0	3	0	10	0	0	0	9	4	6	0	9	4	35	10	6
d__Bacteria|p__Actinobacteria|c__Actinomycetia|o__Streptomycetales|f__Streptomycetaceae|g__Streptomyces|s__Streptomyces sp. ST1015	0	2	0	2	1	0	3	21	1	6	0	36	11	46	1	3
d__Bacteria|p__Firmicutes|c__Bacilli|o__Lactobacillales|f__Enterococcaceae|g__Enterococcus|s__Enterococcus mundtii	1	7	1	10	0	0	0	16	4	2	1	34	9	10	11	16
d__Bacteria|p__Bacteroidetes|c__Cytophagia|o__Cytophagales|f__Fulvivirgaceae|g__Fulvivirga|s__Fulvivirga lutea	1	1	0	4	0	0	0	1	2	2	0	20	6	10	3	6
d__Bacteria|p__Proteobacteria|c__Alphaproteobacteria|o__Hyphomicrobiales|f__Devosiaceae|g__Youhaiella|s__Youhaiella tibetensis	0	4	0	1	0	0	0	18	0	13	0	32	4	65	0	1
d__Bacteria|p__Proteobacteria|c__Gammaproteobacteria|o__Enterobacterales|f__Enterobacteriaceae|g__Plesiomonas|s__Plesiomonas shigelloides	0	9	0	24	6	1	3	20	111	5	1	16	20	43	6	20
d__Bacteria|p__Cyanobacteria|o__Nostocales|f__Calotrichaceae|g__Calothrix|s__Calothrix sp. PCC 7716	0	2	0	3	0	0	0	11	2	7	0	20	6	28	7	2
d__Bacteria|p__Bacteroidetes|c__Flavobacteriia|o__Flavobacteriales|f__Flavobacteriaceae|g__Flavobacterium|s__Flavobacterium sp. CS20	0	4	0	8	0	0	1	0	3	6	1	37	26	15	1	1
d__Bacteria|p__Bacteroidetes|c__Cytophagia|o__Cytophagales|f__Cytophagaceae|g__Spirosoma|s__Spirosoma sp. KCTC 72228	0	5	0	11	0	0	1	4	1	11	0	20	35	18	2	5
d__Bacteria|p__Firmicutes|c__Bacilli|o__Lactobacillales|f__Enterococcaceae|g__Enterococcus|s__Enterococcus raffinosus	0	21	0	9	1	0	1	20	33	1	0	16	2	18	3	9
d__Bacteria|p__Bacteroidetes|c__Chitinophagia|o__Chitinophagales|f__Chitinophagaceae|g__Niabella|s__Niabella soli	0	4	1	8	0	0	0	7	0	3	0	29	47	10	1	3
d__Bacteria|p__Proteobacteria|c__Epsilonproteobacteria|o__Campylobacterales|f__Campylobacteraceae|g__Campylobacter|s__Campylobacter iguaniorum	0	0	0	15	0	0	1	21	0	0	0	17	10	6	0	0
d__Bacteria|p__Spirochaetes|c__Spirochaetia|o__Spirochaetales|f__Spirochaetaceae|g__Oceanispirochaeta|s__Oceanispirochaeta crateris	0	6	0	8	0	0	0	9	4	4	0	20	5	34	0	3
d__Bacteria|p__Firmicutes|c__Bacilli|o__Bacillales|f__Bacillaceae|g__Heyndrickxia|s__Heyndrickxia oleronia	0	3	1	17	0	0	1	9	32	2	0	9	3	19	4	6
d__Bacteria|p__Firmicutes|c__Bacilli|o__Lactobacillales|f__Streptococcaceae|g__Streptococcus|s__Streptococcus lactarius	1	2	0	30	1	0	0	8	2	0	1	12	1	6	2	20
d__Bacteria|p__Bacteroidetes|c__Flavobacteriia|o__Flavobacteriales|f__Schleiferiaceae|g__Owenweeksia|s__Owenweeksia hongkongensis	0	2	0	8	0	0	1	5	0	4	0	35	10	27	0	0
d__Bacteria|p__Bacteroidetes|c__Cytophagia|o__Cytophagales|f__Hymenobacteraceae|g__Hymenobacter|s__Hymenobacter sp. DG25A	0	7	0	6	0	0	0	4	0	3	0	56	32	32	0	3
d__Bacteria|p__Firmicutes|c__Bacilli|o__Bacillales|f__Paenibacillaceae|g__Paenibacillus|s__Paenibacillus barcinonensis	0	0	1	10	0	0	0	18	2	3	0	24	13	21	5	8
d__Bacteria|p__Firmicutes|c__Bacilli|o__Bacillales|f__Thermoactinomycetaceae|g__Kroppenstedtia|s__Kroppenstedtia eburnea	0	1	0	1	0	1	0	11	0	4	0	26	7	39	0	2
d__Bacteria|p__Bacteroidetes|c__Cytophagia|o__Cytophagales|f__Spirosomaceae|g__Dyadobacter|s__Dyadobacter sp. CY399	0	4	0	12	1	1	0	0	2	8	0	27	55	28	2	2
d__Bacteria|p__Actinobacteria|c__Actinomycetia|o__Propionibacteriales|f__Propionibacteriaceae|g__Tessaracoccus|s__Tessaracoccus sp. J1M15	0	1	0	2	0	0	1	19	0	6	0	23	7	45	1	7
d__Bacteria|p__Bacteroidetes|c__Flavobacteriia|o__Flavobacteriales|f__Weeksellaceae|g__Chryseobacterium|s__Chryseobacterium sp. MEBOG06	0	0	0	12	0	0	0	6	3	1	1	23	18	12	3	3
d__Bacteria|p__Bacteroidetes|c__Flavobacteriia|o__Flavobacteriales|f__Flavobacteriaceae|g__Muricauda|s__Muricauda sp. SCSIO 65647	0	1	0	18	0	0	0	6	1	6	0	27	27	49	0	2
d__Bacteria|p__Actinobacteria|c__Actinomycetia|o__Micromonosporales|f__Micromonosporaceae|g__Actinoplanes|s__Actinoplanes teichomyceticus	0	2	0	1	0	0	1	14	0	4	0	13	6	73	0	1
d__Bacteria|p__Proteobacteria|c__Epsilonproteobacteria|o__Campylobacterales|f__Helicobacteraceae|g__Helicobacter|s__Helicobacter bilis	1	0	1	3	1	1	1	7	1	0	0	1	1	107	1	2
d__Bacteria|p__Firmicutes|c__Bacilli|o__Lactobacillales|f__Carnobacteriaceae|g__Jeotgalibaca|s__Jeotgalibaca porci	1	1	0	4	0	1	0	13	3	2	0	28	1	26	1	4
d__Bacteria|p__Actinobacteria|c__Actinomycetia|o__Propionibacteriales|f__Propionibacteriaceae|g__Tessaracoccus|s__Tessaracoccus defluvii	0	1	0	4	0	0	1	19	0	1	0	22	4	40	0	4
d__Bacteria|p__Proteobacteria|c__Betaproteobacteria|o__Burkholderiales|f__Oxalobacteraceae|g__Collimonas|s__Collimonas arenae	0	6	0	6	0	1	0	18	7	11	0	5	33	26	1	6
d__Bacteria|p__Bacteroidetes|c__Flavobacteriia|o__Flavobacteriales|f__Weeksellaceae|g__Chryseobacterium|s__Chryseobacterium balustinum	0	14	9	19	26	1	12	9	0	2	0	21	18	18	12	10
d__Bacteria|p__Proteobacteria|c__Betaproteobacteria|o__Burkholderiales|f__Burkholderiaceae|g__Paraburkholderia|s__Paraburkholderia acidisoli	0	7	0	0	0	0	0	17	0	8	0	24	24	33	1	10
d__Bacteria|p__Firmicutes|c__Bacilli|o__Bacillales|f__Bacillaceae|g__Bacillus|s__Bacillus sp. FJAT-18017	0	2	0	5	0	0	1	4	1	3	0	13	4	19	2	7
d__Bacteria|p__Actinobacteria|c__Actinomycetia|o__Micrococcales|f__Intrasporangiaceae|g__Arsenicicoccus|s__Arsenicicoccus sp. oral taxon 190	0	0	0	2	0	0	1	10	0	6	0	22	5	54	2	1
d__Bacteria|p__Proteobacteria|c__Alphaproteobacteria|o__Hyphomicrobiales|f__Phyllobacteriaceae|g__Nitratireductor|s__Nitratireductor sp. OM-1	0	1	1	1	0	0	0	9	9	6	0	18	12	27	1	2
d__Bacteria|p__Bacteroidetes|c__Flavobacteriia|o__Flavobacteriales|f__Flavobacteriaceae|g__Antarcticibacterium|s__Antarcticibacterium flavum	0	39	0	19	0	0	2	20	0	7	0	24	18	56	0	18
d__Bacteria|p__Firmicutes|c__Bacilli|o__Bacillales|f__Bacillaceae|g__Salisediminibacterium|s__Salisediminibacterium selenitireducens	0	0	0	3	0	0	0	11	5	3	0	26	3	18	3	0
d__Bacteria|p__Actinobacteria|c__Actinomycetia|o__Streptomycetales|f__Streptomycetaceae|g__Streptomyces|s__Streptomyces sp. SN-593	0	2	0	0	0	0	0	5	0	3	0	23	4	33	0	0
d__Bacteria|p__Planctomycetes|c__Planctomycetia|o__Planctomycetales|f__Planctomycetaceae|g__Symmachiella|s__Symmachiella dynata	0	3	0	4	0	0	0	9	1	3	0	23	5	60	0	4
d__Bacteria|p__Firmicutes|c__Tissierellia|o__Tissierellales|f__Thermohalobacteraceae|g__Caloranaerobacter|s__Caloranaerobacter azorensis	2	2	1	28	4	1	4	11	10	2	1	7	17	10	14	12
d__Bacteria|p__Firmicutes|c__Clostridia|o__Thermoanaerobacterales|f__Zhaonellaceae|g__Zhaonella|s__Zhaonella formicivorans	0	1	0	12	0	0	0	10	0	0	0	33	7	25	2	1
d__Bacteria|p__Armatimonadetes|c__Fimbriimonadia|o__Fimbriimonadales|f__Fimbriimonadaceae|g__Fimbriimonas|s__Fimbriimonas ginsengisoli	0	1	1	0	1	1	1	3	0	1	0	12	12	55	1	2
d__Bacteria|p__Nitrospirae|c__Nitrospira|o__Nitrospirales|f__Nitrospiraceae|g__Nitrospira|s__Nitrospira moscoviensis	0	1	0	0	0	0	1	10	0	2	0	23	15	32	4	2
d__Bacteria|p__Proteobacteria|c__Deltaproteobacteria|o__Syntrophobacterales|f__Syntrophobacteraceae|g__Desulfoglaeba|s__Desulfoglaeba alkanexedens	0	2	0	1	0	0	0	5	0	2	0	19	22	41	0	2
d__Bacteria|p__Actinobacteria|c__Actinomycetia|o__Propionibacteriales|f__Kribbellaceae|g__Kribbella|s__Kribbella qitaiheensis	0	2	0	3	0	0	1	18	0	1	0	25	1	41	1	3
d__Bacteria|p__Firmicutes|c__Bacilli|o__Bacillales|f__Bacillaceae|g__Alkalihalobacillus|s__Alkalihalobacillus clausii	0	4	0	12	0	0	0	8	2	6	0	48	6	22	1	4
d__Bacteria|p__Proteobacteria|c__Alphaproteobacteria|o__Hyphomicrobiales|f__Nitrobacteraceae|g__Bradyrhizobium|s__Bradyrhizobium japonicum	0	5	0	1	0	0	1	7	0	3	0	8	9	59	0	2
d__Bacteria|p__Proteobacteria|c__Betaproteobacteria|o__Burkholderiales|f__Sphaerotilaceae|g__Schlegelella|s__Schlegelella thermodepolymerans	26	36	31	11	34	25	19	95	32	47	23	37	45	56	12	15
d__Bacteria|p__Actinobacteria|c__Actinomycetia|o__Corynebacteriales|f__Nocardiaceae|g__Nocardia|s__Nocardia wallacei	6	6	8	1	15	1	3	54	12	23	0	52	22	87	10	8
d__Bacteria|p__Actinobacteria|c__Actinomycetia|o__Streptomycetales|f__Streptomycetaceae|g__Streptomyces|s__Streptomyces armeniacus	0	0	0	0	0	0	0	7	3	2	0	5	2	25	1	0
d__Bacteria|p__Bacteroidetes|c__Flavobacteriia|o__Flavobacteriales|f__Flavobacteriaceae|g__Capnocytophaga|s__Capnocytophaga endodontalis	0	0	0	6	1	0	0	1	1	1	0	27	10	12	4	4
d__Bacteria|p__Firmicutes|c__Bacilli|o__Bacillales|f__Sporolactobacillaceae|g__Sporolactobacillus|s__Sporolactobacillus terrae	0	1	0	1	0	1	0	3	2	2	0	7	3	25	8	3
d__Bacteria|p__Bacteroidetes|c__Sphingobacteriia|o__Sphingobacteriales|f__Sphingobacteriaceae|g__Pedobacter|s__Pedobacter sp. SW-16	0	0	0	5	0	2	0	1	3	7	1	12	15	12	1	4
d__Bacteria|p__Bacteroidetes|c__Flavobacteriia|o__Flavobacteriales|f__Flavobacteriaceae|g__Aureibaculum|s__Aureibaculum algae	0	3	1	12	0	1	1	4	9	2	0	13	6	14	1	9
d__Bacteria|p__Proteobacteria|c__Betaproteobacteria|o__Burkholderiales|f__Burkholderiaceae|g__Cupriavidus|s__Cupriavidus campinensis	0	4	0	3	0	0	1	16	1	4	0	35	18	39	2	2
d__Bacteria|p__Actinobacteria|c__Actinomycetia|o__Bifidobacteriales|f__Bifidobacteriaceae|g__Bifidobacterium|s__Bifidobacterium eulemuris	0	1	0	1	0	0	1	11	0	8	0	18	9	21	0	6
d__Bacteria|p__Firmicutes|c__Bacilli|o__Lactobacillales|f__Enterococcaceae|g__Enterococcus|s__Enterococcus casseliflavus	0	52	1	17	0	3	4	6	3	2	0	18	4	8	6	31
d__Bacteria|p__Firmicutes|c__Bacilli|o__Lactobacillales|f__Enterococcaceae|g__Vagococcus|s__Vagococcus fluvialis	0	11	0	28	0	0	6	12	6	1	0	10	15	18	4	7
d__Bacteria|p__Proteobacteria|c__Gammaproteobacteria|o__Pseudomonadales|f__Pseudomonadaceae|g__Azotobacter|s__Azotobacter chroococcum	0	1	0	0	0	0	0	13	0	7	0	35	7	27	1	2
d__Bacteria|p__Bacteroidetes|c__Flavobacteriia|o__Flavobacteriales|f__Weeksellaceae|g__Chryseobacterium|s__Chryseobacterium daecheongense	0	1	0	20	0	0	0	6	0	2	2	11	9	11	2	5
d__Bacteria|p__Proteobacteria|c__Alphaproteobacteria|o__Hyphomicrobiales|f__Rhizobiaceae|g__Shinella|s__Shinella sp. XGS7	0	2	0	2	0	0	1	13	1	7	0	33	15	65	0	3
d__Bacteria|p__Proteobacteria|c__Betaproteobacteria|o__Burkholderiales|f__Oxalobacteraceae|g__Massilia|s__Massilia albidiflava	0	2	0	1	0	0	0	6	0	3	0	14	18	80	0	2
d__Bacteria|p__Actinobacteria|c__Actinomycetia|o__Micromonosporales|f__Micromonosporaceae|g__Phytohabitans|s__Phytohabitans flavus	0	1	0	4	0	0	0	21	0	6	0	35	5	144	0	5
d__Bacteria|p__Fusobacteria|c__Fusobacteriia|o__Fusobacteriales|f__Leptotrichiaceae|g__Sebaldella|s__Sebaldella termitidis	0	3	0	12	0	0	5	12	4	7	0	19	13	15	9	5
d__Bacteria|p__Fusobacteria|c__Fusobacteriia|o__Fusobacteriales|f__Fusobacteriaceae|g__Ilyobacter|s__Ilyobacter polytropus	2	3	0	12	2	0	1	5	27	5	1	7	138	68	17	12
d__Bacteria|p__Actinobacteria|c__Actinomycetia|o__Propionibacteriales|f__Propionibacteriaceae|g__Acidipropionibacterium|s__Acidipropionibacterium jensenii	0	2	0	3	0	0	0	21	0	4	0	12	18	37	0	2
d__Bacteria|p__Bacteroidetes|c__Chitinophagia|o__Chitinophagales|f__Chitinophagaceae|g__Panacibacter|s__Panacibacter ginsenosidivorans	0	2	0	10	1	0	0	6	12	2	1	23	10	7	1	4
d__Bacteria|p__Proteobacteria|c__Betaproteobacteria|o__Burkholderiales|f__Sphaerotilaceae|g__Roseateles|s__Roseateles depolymerans	0	4	0	2	0	0	0	7	0	0	0	20	12	50	0	1
d__Bacteria|p__Proteobacteria|c__Epsilonproteobacteria|o__Campylobacterales|f__Campylobacteraceae|g__Campylobacter|s__Campylobacter sputorum	0	0	0	13	0	1	0	9	4	3	1	3	9	19	6	3
d__Bacteria|p__Actinobacteria|c__Actinomycetia|o__Corynebacteriales|f__Nocardiaceae|g__Nocardia|s__Nocardia arthritidis	0	0	0	3	0	0	0	13	1	2	0	29	11	46	0	3
d__Bacteria|p__Actinobacteria|c__Actinomycetia|o__Jiangellales|f__Jiangellaceae|g__Jiangella|s__Jiangella alkaliphila	0	3	0	4	0	0	0	24	0	4	0	25	5	40	1	6
d__Bacteria|p__Proteobacteria|c__Gammaproteobacteria|o__Enterobacterales|f__Enterobacteriaceae|g__Pluralibacter|s__Pluralibacter gergoviae	1	10	0	19	3	0	9	14	23	6	1	27	8	40	11	28
d__Bacteria|p__Actinobacteria|c__Actinomycetia|o__Nakamurellales|f__Nakamurellaceae|g__Nakamurella|s__Nakamurella sp. PAMC28650	0	2	0	2	0	0	1	11	0	0	0	8	1	32	2	4
d__Bacteria|p__Firmicutes|c__Bacilli|o__Bacillales|f__Alicyclobacillaceae|g__Tumebacillus|s__Tumebacillus algifaecis	0	1	0	3	0	0	0	0	1	3	0	10	3	52	0	2
d__Bacteria|p__Planctomycetes|c__Planctomycetia|o__Pirellulales|f__Pirellulaceae|g__Stieleria|s__Stieleria maiorica	0	1	0	2	0	1	0	4	0	1	0	15	6	56	0	4
d__Bacteria|p__Actinobacteria|c__Actinomycetia|o__Streptomycetales|f__Streptomycetaceae|g__Streptomyces|s__Streptomyces sp. So13.3	0	1	0	2	0	0	0	14	2	1	0	29	25	40	0	2
d__Bacteria|p__Firmicutes|c__Clostridia|o__Thermosediminibacterales|f__Tepidanaerobacteraceae|g__Tepidanaerobacter|s__Tepidanaerobacter acetatoxydans	0	2	0	1	0	0	1	14	2	2	0	20	7	19	6	11
d__Bacteria|p__Spirochaetes|c__Spirochaetia|o__Brachyspirales|f__Brachyspiraceae|g__Brachyspira|s__Brachyspira murdochii	3	5	1	13	3	1	0	2	4	1	0	13	9	18	4	4
d__Bacteria|p__Firmicutes|c__Bacilli|o__Bacillales|f__Bacillaceae|g__Cytobacillus|s__Cytobacillus firmus	0	4	0	6	0	1	0	8	37	10	1	16	7	29	1	7
d__Bacteria|p__Proteobacteria|c__Betaproteobacteria|o__Burkholderiales|f__Oxalobacteraceae|g__Duganella|s__Duganella dendranthematis	0	4	0	2	0	0	0	11	1	4	0	43	13	36	2	6
d__Bacteria|p__Bacteroidetes|c__Flavobacteriia|o__Flavobacteriales|f__Flavobacteriaceae|g__Mariniflexile|s__Mariniflexile sp. TRM1-10	0	1	0	12	0	1	1	4	1	0	0	23	7	6	3	5
d__Bacteria|p__Bacteroidetes|c__Sphingobacteriia|o__Sphingobacteriales|f__Sphingobacteriaceae|g__Pedobacter|s__Pedobacter aquae	2	3	1	16	0	0	1	1	10	1	0	26	14	19	1	2
d__Bacteria|p__Firmicutes|c__Tissierellia|o__Tissierellales|f__Tissierellaceae|g__Keratinibaculum|s__Keratinibaculum paraultunense	1	0	0	40	0	3	3	11	3	2	0	6	8	11	17	8
d__Bacteria|p__Proteobacteria|c__Betaproteobacteria|o__Neisseriales|f__Chromobacteriaceae|g__Vogesella|s__Vogesella sp. LIG4	0	1	0	3	0	0	0	14	0	2	0	26	15	42	0	2
d__Bacteria|p__Proteobacteria|c__Deltaproteobacteria|o__Desulfuromonadales|f__Geobacteraceae|g__Geobacter|s__Geobacter metallireducens	0	2	0	5	0	0	0	8	0	3	0	25	16	46	0	2
d__Bacteria|p__Proteobacteria|c__Deltaproteobacteria|o__Desulfuromonadales|f__Syntrophotaleaceae|g__Syntrophotalea|s__Syntrophotalea carbinolica	0	1	0	5	0	0	0	5	0	2	0	16	16	23	2	6
d__Bacteria|p__Proteobacteria|c__Gammaproteobacteria|o__Vibrionales|f__Vibrionaceae|g__Vibrio|s__Vibrio mimicus	1	9	0	27	3	1	0	6	144	3	0	10	6	12	9	8
d__Bacteria|p__Proteobacteria|c__Alphaproteobacteria|o__Hyphomicrobiales|f__Rhizobiaceae|g__Rhizobium|s__Rhizobium jaguaris	0	1	0	1	0	0	0	1	0	2	0	31	38	47	0	3
d__Bacteria|p__Bacteroidetes|c__Flavobacteriia|o__Flavobacteriales|f__Flavobacteriaceae|g__Zobellia|s__Zobellia galactanivorans	0	3	0	6	0	0	0	3	0	9	0	53	39	15	2	3
d__Bacteria|p__Proteobacteria|c__Epsilonproteobacteria|o__Campylobacterales|f__Helicobacteraceae|g__Helicobacter|s__Helicobacter cinaedi	1	1	0	11	1	0	0	3	0	3	0	4	10	203	0	1
d__Bacteria|p__Actinobacteria|c__Rubrobacteria|o__Rubrobacterales|f__Rubrobacteraceae|g__Rubrobacter|s__Rubrobacter tropicus	0	1	0	5	0	0	1	2	0	14	0	47	5	26	0	2
d__Bacteria|p__Proteobacteria|c__Alphaproteobacteria|o__Hyphomicrobiales|f__Hyphomicrobiaceae|g__Hyphomicrobium|s__Hyphomicrobium denitrificans	0	5	0	3	0	0	0	1	0	2	0	15	13	67	0	1
d__Bacteria|p__Proteobacteria|c__Betaproteobacteria|o__Nitrosomonadales|f__Usitatibacteraceae|g__Usitatibacter|s__Usitatibacter rugosus	0	5	0	1	0	0	0	7	0	5	0	26	27	25	1	6
d__Bacteria|p__Firmicutes|c__Bacilli|o__Bacillales|f__Paenibacillaceae|g__Paenibacillus|s__Paenibacillus guangzhouensis	0	3	0	2	0	1	0	4	1	10	0	14	5	19	0	1
d__Bacteria|p__Actinobacteria|c__Actinomycetia|o__Streptomycetales|f__Streptomycetaceae|g__Streptomyces|s__Streptomyces cattleya	1	2	0	0	0	0	0	15	1	3	0	29	11	22	1	5
d__Bacteria|p__Firmicutes|c__Bacilli|o__Bacillales|f__Bacillaceae|g__Evansella|s__Evansella sp. LMS18	0	5	1	15	2	0	2	11	0	5	0	11	12	22	0	5
d__Bacteria|p__Actinobacteria|c__Actinomycetia|o__Micromonosporales|f__Micromonosporaceae|g__Plantactinospora|s__Plantactinospora sp. KBS50	9	10	9	1	12	9	6	48	6	11	2	54	23	37	3	14
d__Bacteria|p__Proteobacteria|c__Betaproteobacteria|o__Rhodocyclales|f__Rhodocyclaceae|g__Niveibacterium|s__Niveibacterium microcysteis	0	2	0	3	0	0	0	5	1	2	0	26	19	51	0	5
d__Bacteria|p__Bacteroidetes|c__Flavobacteriia|o__Flavobacteriales|f__Weeksellaceae|g__Elizabethkingia|s__Elizabethkingia meningoseptica	0	6	0	22	0	3	0	4	5	2	0	6	31	17	3	2
d__Bacteria|p__Planctomycetes|c__Planctomycetia|o__Pirellulales|f__Lacipirellulaceae|g__Aeoliella|s__Aeoliella mucimassa	0	6	0	5	0	0	1	8	0	8	0	35	9	40	4	5
d__Bacteria|p__Firmicutes|c__Bacilli|o__Bacillales|f__Paenibacillaceae|g__Cohnella|s__Cohnella cholangitidis	0	3	0	3	0	0	0	9	0	2	0	19	7	35	5	0
d__Bacteria|p__Proteobacteria|c__Betaproteobacteria|o__Burkholderiales|g__Leptothrix|s__Leptothrix cholodnii	0	2	0	0	0	0	0	10	0	3	0	41	22	41	2	3
d__Bacteria|p__Bacteroidetes|c__Cytophagia|o__Cytophagales|f__Flammeovirgaceae|g__Flammeovirga|s__Flammeovirga kamogawensis	1	0	0	10	2	1	3	7	0	7	0	21	13	15	10	2
d__Bacteria|p__Bacteroidetes|c__Flavobacteriia|o__Flavobacteriales|f__Flavobacteriaceae|g__Flavobacterium|s__Flavobacterium sp. K5-23	0	0	0	6	0	0	0	16	2	1	0	3	17	15	2	2
d__Bacteria|p__Proteobacteria|c__Alphaproteobacteria|o__Rhodospirillales|f__Azospirillaceae|g__Niveispirillum|s__Niveispirillum cyanobacteriorum	1	5	0	2	0	0	0	24	0	10	0	51	7	58	2	8
d__Bacteria|p__Bacteroidetes|c__Chitinophagia|o__Chitinophagales|f__Chitinophagaceae|g__Arachidicoccus|s__Arachidicoccus soli	2	2	0	7	0	1	1	1	4	4	0	15	10	34	0	3
d__Bacteria|p__Firmicutes|c__Bacilli|o__Lactobacillales|f__Lactobacillaceae|g__Amylolactobacillus|s__Amylolactobacillus amylophilus	0	0	0	5	0	0	0	3	1	2	0	3	3	9	0	1
d__Bacteria|p__Proteobacteria|c__Alphaproteobacteria|o__Rhodospirillales|f__Acetobacteraceae|g__Komagataeibacter|s__Komagataeibacter xylinus	0	2	0	6	0	0	0	4	0	3	0	20	9	29	0	1
d__Bacteria|p__Firmicutes|c__Bacilli|o__Bacillales|f__Bacillaceae|g__Neobacillus|s__Neobacillus drentensis	0	3	0	6	0	0	1	12	7	1	0	10	3	15	8	2
d__Bacteria|p__Bacteroidetes|c__Sphingobacteriia|o__Sphingobacteriales|f__Sphingobacteriaceae|g__Sphingobacterium|s__Sphingobacterium sp. UDSM-2020	1	0	2	11	0	0	1	1	0	3	1	13	7	15	3	5
d__Bacteria|p__Proteobacteria|c__Gammaproteobacteria|o__Xanthomonadales|f__Xanthomonadaceae|g__Xanthomonas|s__Xanthomonas arboricola	0	5	0	0	1	0	1	7	2	0	0	14	23	49	1	3
d__Bacteria|p__Bacteroidetes|c__Flavobacteriia|o__Flavobacteriales|f__Flavobacteriaceae|g__Aequorivita|s__Aequorivita sp. H23M31	0	1	0	12	0	0	0	3	4	1	0	20	8	19	2	2
d__Bacteria|p__Actinobacteria|c__Actinomycetia|o__Streptomycetales|f__Streptomycetaceae|g__Streptomyces|s__Streptomyces sp. SCUT-3	0	0	0	2	0	0	0	8	0	2	0	17	5	24	0	5
d__Bacteria|p__Bacteroidetes|c__Flavobacteriia|o__Flavobacteriales|f__Flavobacteriaceae|g__Capnocytophaga|s__Capnocytophaga stomatis	0	1	0	41	0	0	2	9	3	1	0	28	12	44	2	1
d__Bacteria|p__Firmicutes|c__Clostridia|o__Halanaerobiales|g__Anoxybacter|s__Anoxybacter fermentans	0	1	0	8	0	1	2	7	17	0	0	15	0	25	1	6
d__Bacteria|p__Proteobacteria|c__Alphaproteobacteria|o__Rhodospirillales|f__Acetobacteraceae|g__Roseomonas|s__Roseomonas sp. S08	0	4	0	2	1	0	0	16	0	7	0	31	10	81	0	3
d__Bacteria|p__Proteobacteria|c__Betaproteobacteria|o__Burkholderiales|f__Alcaligenaceae|g__Advenella|s__Advenella kashmirensis	0	1	0	8	0	1	0	11	4	1	0	14	1	17	0	3
d__Bacteria|p__Proteobacteria|c__Deltaproteobacteria|o__Bradymonadales|f__Bradymonadaceae|g__Bradymonas|s__Bradymonas sediminis	0	3	0	4	0	0	1	6	0	0	0	10	2	42	0	0
d__Bacteria|p__Bacteroidetes|c__Flavobacteriia|o__Flavobacteriales|f__Flavobacteriaceae|g__Zunongwangia|s__Zunongwangia sp. SCSIO 43204	0	2	1	9	0	0	0	3	3	0	1	5	8	35	2	3
d__Bacteria|p__Proteobacteria|c__Betaproteobacteria|o__Burkholderiales|f__Oxalobacteraceae|g__Oxalobacter|s__Oxalobacter formigenes	0	1	0	6	1	0	0	4	0	1	0	16	14	73	2	5
d__Bacteria|p__Proteobacteria|c__Deltaproteobacteria|o__Desulfovibrionales|f__Desulfovibrionaceae|g__Desulfovibrio|s__Candidatus Desulfovibrio trichonymphae	0	0	0	1	0	0	0	15	0	5	0	47	7	105	1	8
d__Bacteria|p__Proteobacteria|c__Betaproteobacteria|o__Rhodocyclales|f__Zoogloeaceae|g__Azoarcus|s__Azoarcus sp. DD4	0	0	0	1	0	0	1	14	0	5	0	27	24	48	2	8
d__Bacteria|p__Actinobacteria|c__Actinomycetia|o__Propionibacteriales|f__Nocardioidaceae|g__Micropruina|s__Micropruina glycogenica	0	4	1	1	0	0	1	18	1	1	0	25	7	25	1	2
d__Bacteria|p__Bacteroidetes|c__Flavobacteriia|o__Flavobacteriales|f__Weeksellaceae|g__Chryseobacterium|s__Chryseobacterium sp. G0186	0	2	0	15	0	0	1	2	3	3	1	15	2	13	4	14
d__Bacteria|p__Planctomycetes|c__Planctomycetia|o__Pirellulales|f__Pirellulaceae|g__Rosistilla|s__Rosistilla oblonga	0	1	0	0	0	1	0	2	1	3	0	10	4	39	0	0
d__Bacteria|p__Acidobacteria|c__Acidobacteriia|o__Acidobacteriales|f__Acidobacteriaceae|g__Terriglobus|s__Terriglobus albidus	0	2	0	5	0	0	0	1	0	2	0	37	8	55	0	3
d__Bacteria|p__Firmicutes|c__Bacilli|o__Lactobacillales|f__Lactobacillaceae|g__Lactobacillus|s__Lactobacillus iners	2	4	0	7	0	1	1	13	23	5	0	13	2	15	4	23
d__Bacteria|p__Firmicutes|c__Bacilli|o__Lactobacillales|f__Streptococcaceae|g__Streptococcus|s__Streptococcus constellatus	2	8	0	28	26	0	2	95	48	2	0	36	2	29	7	201
d__Bacteria|p__Bacteroidetes|c__Flavobacteriia|o__Flavobacteriales|f__Flavobacteriaceae|g__Arenibacter|s__Arenibacter algicola	0	2	0	16	0	0	0	12	0	2	0	33	32	24	0	6
d__Bacteria|p__Bacteroidetes|c__Saprospiria|o__Saprospirales|f__Saprospiraceae|g__Saprospira|s__Saprospira grandis	0	3	1	10	1	0	0	4	31	0	0	25	15	48	0	3
d__Bacteria|p__Actinobacteria|c__Actinomycetia|o__Streptomycetales|f__Streptomycetaceae|g__Streptomyces|s__Streptomyces liliifuscus	0	0	0	3	0	0	0	21	0	3	0	10	3	19	0	2
d__Bacteria|p__Actinobacteria|c__Coriobacteriia|o__Coriobacteriales|f__Atopobiaceae|g__Lancefieldella|s__Lancefieldella parvula	0	2	0	3	0	0	0	8	0	9	0	18	15	37	1	3
d__Bacteria|p__Bacteroidetes|c__Sphingobacteriia|o__Sphingobacteriales|f__Sphingobacteriaceae|g__Sphingobacterium|s__Sphingobacterium sp. CZ-2	0	3	0	4	0	0	1	1	0	0	0	21	18	20	2	0
d__Bacteria|p__Actinobacteria|c__Actinomycetia|o__Streptomycetales|f__Streptomycetaceae|g__Streptomyces|s__Streptomyces roseirectus	0	4	0	0	0	0	0	5	0	7	0	42	5	58	0	6
d__Bacteria|p__Chlorobi|c__Chlorobia|o__Chlorobiales|f__Chlorobiaceae|g__Pelodictyon|s__Pelodictyon phaeoclathratiforme	0	1	0	2	0	0	1	5	1	0	0	22	1	17	0	2
d__Bacteria|p__Proteobacteria|c__Betaproteobacteria|o__Burkholderiales|f__Comamonadaceae|g__Delftia|s__Delftia tsuruhatensis	0	2	0	0	0	0	0	12	0	2	0	15	13	17	0	3
d__Bacteria|p__Proteobacteria|c__Betaproteobacteria|o__Burkholderiales|f__Oxalobacteraceae|g__Herbaspirillum|s__Herbaspirillum frisingense	0	1	0	8	0	0	0	18	1	3	0	21	13	55	1	3
d__Bacteria|p__Actinobacteria|c__Actinomycetia|o__Streptosporangiales|f__Nocardiopsaceae|g__Nocardiopsis|s__Nocardiopsis exhalans	0	1	1	0	1	0	0	19	0	4	0	29	4	20	0	2
d__Bacteria|p__Proteobacteria|c__Alphaproteobacteria|o__Caulobacterales|f__Caulobacteraceae|g__Caulobacter|s__Caulobacter mirabilis	0	2	0	4	0	0	1	6	0	4	0	41	9	46	1	2
d__Bacteria|p__Actinobacteria|c__Actinomycetia|o__Streptomycetales|f__Streptomycetaceae|g__Streptomyces|s__Streptomyces sp. 3025	0	1	0	0	0	1	0	14	3	2	0	25	7	40	1	4
d__Bacteria|p__Proteobacteria|c__Alphaproteobacteria|o__Caulobacterales|f__Caulobacteraceae|g__Caulobacter|s__Caulobacter sp. S6	0	3	0	3	0	0	0	15	0	6	0	33	17	58	1	1
d__Bacteria|p__Proteobacteria|c__Betaproteobacteria|o__Burkholderiales|f__Oxalobacteraceae|g__Massilia|s__Massilia lutea	0	4	0	2	0	0	0	15	0	8	0	35	12	24	1	1
d__Bacteria|p__Proteobacteria|c__Alphaproteobacteria|o__Rhodospirillales|f__Rhodospirillaceae|g__Magnetospirillum|s__Magnetospirillum magneticum	0	1	0	2	0	0	0	9	0	1	0	10	11	20	0	4
d__Bacteria|p__Proteobacteria|c__Gammaproteobacteria|o__Chromatiales|f__Chromatiaceae|g__Thioflavicoccus|s__Thioflavicoccus mobilis	0	1	0	4	0	0	2	16	0	2	0	42	13	46	1	3
d__Bacteria|p__Bacteroidetes|c__Flavobacteriia|o__Flavobacteriales|f__Flavobacteriaceae|g__Costertonia|s__Costertonia aggregata	0	2	1	6	1	0	4	1	4	8	0	17	5	14	4	1
d__Bacteria|p__Bacteroidetes|c__Sphingobacteriia|o__Sphingobacteriales|f__Sphingobacteriaceae|g__Pedobacter|s__Pedobacter sp. D749	0	0	0	3	2	0	0	0	0	6	2	43	9	36	2	5
d__Bacteria|p__Firmicutes|c__Negativicutes|o__Veillonellales|f__Veillonellaceae|g__Veillonella|s__Veillonella dispar	0	1	0	9	2	0	1	27	766	47	0	6	17	25	36	190
d__Bacteria|p__Cyanobacteria|o__Pseudanabaenales|f__Leptolyngbyaceae|g__Leptolyngbya|s__Leptolyngbya sp. BL0902	0	1	0	4	1	0	1	9	0	1	0	51	0	54	0	3
d__Bacteria|p__Bacteroidetes|c__Flavobacteriia|o__Flavobacteriales|f__Flavobacteriaceae|g__Flavobacterium|s__Flavobacterium sp. MDT1-60	0	9	0	1	1	0	0	1	13	0	0	33	245	4	0	3
d__Bacteria|p__Firmicutes|c__Bacilli|o__Bacillales|f__Bacillaceae|g__Niallia|s__Niallia sp. Man26	0	2	1	11	0	0	1	5	16	2	2	11	6	16	5	2
d__Bacteria|p__Proteobacteria|c__Betaproteobacteria|o__Burkholderiales|f__Sphaerotilaceae|g__Sphaerotilus|s__Sphaerotilus sp. FB-5	0	1	0	0	0	0	0	8	0	2	0	21	12	20	1	2
d__Bacteria|p__Proteobacteria|c__Alphaproteobacteria|o__Rhodobacterales|f__Roseobacteraceae|g__Sagittula|s__Sagittula sp. P11	0	0	0	5	1	0	0	18	1	3	0	16	3	30	0	2
d__Bacteria|p__Planctomycetes|c__Planctomycetia|o__Pirellulales|f__Pirellulaceae|g__Stieleria|s__Stieleria neptunia	0	2	0	3	0	0	0	11	0	2	0	17	10	36	0	0
d__Bacteria|p__Acidobacteria|c__Acidobacteriia|o__Acidobacteriales|f__Acidobacteriaceae|g__Granulicella|s__Granulicella mallensis	0	2	0	0	0	1	0	5	1	9	0	24	6	56	1	2
d__Bacteria|p__Bacteroidetes|c__Flavobacteriia|o__Flavobacteriales|f__Flavobacteriaceae|g__Antarcticibacterium|s__Antarcticibacterium arcticum	0	1	0	4	0	0	1	1	19	10	0	16	4	21	2	1
d__Bacteria|p__Bacteroidetes|c__Flavobacteriia|o__Flavobacteriales|f__Flavobacteriaceae|g__Winogradskyella|s__Winogradskyella forsetii	0	0	0	10	0	1	0	11	3	7	0	7	12	51	2	3
d__Bacteria|p__Proteobacteria|c__Betaproteobacteria|o__Burkholderiales|f__Burkholderiaceae|g__Paraburkholderia|s__Paraburkholderia caribensis	0	3	0	4	0	0	0	16	1	4	1	24	24	32	2	3
d__Bacteria|p__Proteobacteria|c__Betaproteobacteria|o__Burkholderiales|f__Sphaerotilaceae|g__Mitsuaria|s__Mitsuaria sp. 7	0	4	0	1	0	0	0	14	0	3	0	17	13	28	3	7
d__Bacteria|p__Actinobacteria|c__Actinomycetia|o__Corynebacteriales|f__Corynebacteriaceae|g__Corynebacterium|s__Corynebacterium glucuronolyticum	0	4	0	1	1	0	0	27	2	2	0	32	15	46	6	4
d__Bacteria|p__Bacteroidetes|c__Flavobacteriia|o__Flavobacteriales|f__Flavobacteriaceae|g__Marixanthomonas|s__Marixanthomonas sp. SCSIO 43207	0	3	0	4	1	0	0	3	4	12	1	11	33	3	8	6
d__Bacteria|p__Firmicutes|c__Bacilli|o__Bacillales|f__Bacillaceae|g__Peribacillus|s__Peribacillus simplex	0	2	0	6	0	2	0	2	24	4	1	7	8	60	5	6
d__Bacteria|p__Proteobacteria|c__Betaproteobacteria|o__Nitrosomonadales|f__Sulfuricellaceae|g__Sulfurimicrobium|s__Sulfurimicrobium lacus	0	0	0	2	0	0	0	4	0	3	0	21	30	45	2	2
d__Bacteria|p__Proteobacteria|c__Alphaproteobacteria|o__Hyphomicrobiales|f__Rhizobiaceae|g__Rhizobium|s__Rhizobium sp. TH2	0	0	0	3	0	0	1	11	0	0	0	25	36	10	0	5
d__Bacteria|p__Proteobacteria|c__Alphaproteobacteria|o__Rhodospirillales|f__Acetobacteraceae|g__Sediminicoccus|s__Sediminicoccus rosea	0	0	0	2	0	0	0	15	0	3	0	33	24	31	0	1
d__Bacteria|p__Proteobacteria|c__Alphaproteobacteria|o__Sphingomonadales|f__Sphingomonadaceae|g__Sphingomonas|s__Sphingomonas sp. KRR8	0	0	0	3	0	0	0	3	0	0	0	16	3	14	0	0
d__Bacteria|p__Proteobacteria|c__Gammaproteobacteria|o__Xanthomonadales|f__Xanthomonadaceae|g__Lysobacter|s__Lysobacter solisilvae	0	0	0	0	0	0	0	3	0	4	0	19	9	65	1	3
d__Bacteria|p__Actinobacteria|c__Actinomycetia|o__Streptomycetales|f__Streptomycetaceae|g__Streptomyces|s__Streptomyces sp. NA02950	3	3	2	3	1	0	0	28	0	11	0	33	12	34	2	6
d__Bacteria|p__Chloroflexi|c__Candidatus Thermofonsia|o__Phototrophicales|f__Phototrophicaceae|g__Phototrophicus|s__Phototrophicus methaneseepsis	0	0	0	0	1	0	0	5	2	7	0	19	6	16	5	2
d__Bacteria|p__Proteobacteria|c__Betaproteobacteria|o__Burkholderiales|f__Alcaligenaceae|g__Bordetella|s__Bordetella bronchialis	0	3	0	2	0	0	0	8	0	4	0	29	23	29	2	1
d__Bacteria|p__Proteobacteria|c__Gammaproteobacteria|o__Pseudomonadales|f__Pseudomonadaceae|g__Pseudomonas|s__Pseudomonas entomophila	0	2	0	3	1	0	0	8	1	1	1	46	6	61	2	6
d__Bacteria|p__Proteobacteria|c__Betaproteobacteria|o__Burkholderiales|f__Oxalobacteraceae|g__Massilia|s__Massilia forsythiae	0	1	0	1	0	0	0	6	0	5	0	33	24	34	2	14
d__Bacteria|p__Actinobacteria|c__Actinomycetia|o__Pseudonocardiales|f__Pseudonocardiaceae|g__Saccharopolyspora|s__Saccharopolyspora gregorii	0	1	0	1	0	0	0	20	0	3	0	11	4	38	0	3
d__Bacteria|p__Deinococcus-Thermus|c__Deinococci|o__Deinococcales|f__Deinococcaceae|g__Deinococcus|s__Deinococcus sp. KNUC1210	0	2	0	5	1	0	0	14	0	3	0	28	10	23	0	2
d__Bacteria|p__Firmicutes|c__Bacilli|o__Bacillales|f__Paenibacillaceae|g__Paenibacillus|s__Paenibacillus alvei	0	2	0	7	0	0	2	8	6	7	0	16	17	17	2	3
d__Bacteria|p__Proteobacteria|c__Gammaproteobacteria|o__Chromatiales|f__Thioalkalibacteraceae|g__Guyparkeria|s__Guyparkeria halophila	0	1	0	3	0	0	0	6	0	4	1	15	7	57	1	2
d__Bacteria|p__Acidobacteria|c__Acidobacteriia|o__Acidobacteriales|f__Acidobacteriaceae|g__Acidisarcina|s__Acidisarcina polymorpha	0	0	0	0	0	0	0	9	0	4	0	26	13	46	0	4
d__Bacteria|p__Firmicutes|c__Bacilli|o__Lactobacillales|f__Enterococcaceae|g__Enterococcus|s__Enterococcus gallinarum	0	1357	0	18	0	0	0	6	0	0	0	6	0	31	5	1
d__Bacteria|p__Actinobacteria|c__Actinomycetia|o__Streptomycetales|f__Streptomycetaceae|g__Streptomyces|s__Streptomyces sp. NA04227	0	1	1	2	1	0	0	4	0	5	0	26	10	16	1	6
d__Bacteria|p__Bacteroidetes|c__Sphingobacteriia|o__Sphingobacteriales|f__Sphingobacteriaceae|g__Pedobacter|s__Pedobacter mucosus	0	1	2	8	0	2	0	4	1	3	1	11	8	8	1	3
d__Bacteria|p__Proteobacteria|c__Betaproteobacteria|o__Burkholderiales|f__Comamonadaceae|g__Rhodoferax|s__Rhodoferax koreense	0	3	0	1	1	0	0	11	0	6	0	31	23	58	0	5
d__Bacteria|p__Planctomycetes|c__Planctomycetia|o__Pirellulales|f__Pirellulaceae|g__Aureliella|s__Aureliella helgolandensis	0	5	0	2	0	0	1	1	23	5	0	23	16	27	0	4
d__Bacteria|p__Firmicutes|c__Clostridia|o__Halanaerobiales|f__Halanaerobiaceae|g__Iocasia|s__Iocasia fonsfrigidae	0	3	2	10	2	0	1	21	3	5	0	24	16	13	5	2
d__Bacteria|p__Actinobacteria|c__Actinomycetia|o__Propionibacteriales|f__Propionibacteriaceae|g__Cutibacterium|s__Cutibacterium avidum	0	3	0	2	0	0	0	57	0	3	1	24	20	39	2	2
d__Bacteria|p__Actinobacteria|c__Actinomycetia|o__Streptomycetales|f__Streptomycetaceae|g__Streptomyces|s__Streptomyces antibioticus	0	3	0	0	0	0	0	9	0	13	0	19	12	27	2	4
d__Bacteria|p__Bacteroidetes|c__Flavobacteriia|o__Flavobacteriales|f__Flavobacteriaceae|g__Zhouia|s__Zhouia spongiae	0	6	2	11	2	0	0	4	0	11	1	30	30	48	8	6
d__Bacteria|p__Proteobacteria|c__Alphaproteobacteria|o__Caulobacterales|f__Caulobacteraceae|g__Caulobacter|s__Caulobacter rhizosphaerae	0	3	0	0	0	0	0	3	0	2	0	24	10	74	0	7
d__Bacteria|p__Actinobacteria|c__Acidimicrobiia|o__Acidimicrobiales|f__Ilumatobacteraceae|g__Ilumatobacter|s__Ilumatobacter coccineus	0	4	0	1	0	0	1	9	0	3	0	24	37	19	0	6
d__Bacteria|p__Bacteroidetes|c__Flavobacteriia|o__Flavobacteriales|f__Flavobacteriaceae|g__Aequorivita|s__Aequorivita sublithincola	0	3	0	7	0	0	1	4	0	3	0	9	14	34	3	1
d__Bacteria|p__Proteobacteria|c__Alphaproteobacteria|o__Hyphomicrobiales|f__Pleomorphomonadaceae|g__Hartmannibacter|s__Hartmannibacter diazotrophicus	0	2	0	1	0	0	0	16	0	8	0	19	26	26	0	6
d__Bacteria|p__Proteobacteria|c__Gammaproteobacteria|o__Enterobacterales|f__Yersiniaceae|g__Rahnella|s__Rahnella aquatilis	0	6	0	22	3	0	4	14	60	9	0	31	32	35	0	9
d__Bacteria|p__Proteobacteria|c__Gammaproteobacteria|o__Enterobacterales|f__Yersiniaceae|g__Nissabacter|s__Nissabacter sp. SGAir0207	0	4	0	4	0	1	1	14	6	0	0	19	12	44	0	5
d__Bacteria|p__Spirochaetes|c__Spirochaetia|o__Spirochaetales|f__Treponemataceae|g__Treponema|s__Treponema putidum	0	0	1	8	0	0	0	3	1	3	0	7	13	22	11	4
d__Bacteria|p__Firmicutes|c__Bacilli|o__Bacillales|f__Paenibacillaceae|g__Paenibacillus|s__Paenibacillus sp. YPD9-1	0	2	0	8	0	0	0	15	2	3	0	15	2	24	0	4
d__Bacteria|p__Bacteroidetes|c__Flavobacteriia|o__Flavobacteriales|f__Flavobacteriaceae|g__Flavobacterium|s__Flavobacterium inviolabile	0	4	1	7	0	0	0	4	1	9	0	32	50	37	3	3
d__Bacteria|p__Acidobacteria|c__Acidobacteriia|o__Acidobacteriales|f__Acidobacteriaceae|g__Granulicella|s__Granulicella sp. 5B5	0	3	0	1	0	0	0	4	0	1	0	23	9	16	0	1
d__Bacteria|p__Proteobacteria|c__Gammaproteobacteria|o__Pseudomonadales|f__Pseudomonadaceae|g__Pseudomonas|s__Pseudomonas lalkuanensis	0	2	0	3	0	0	3	4	1	6	0	25	29	60	0	5
d__Bacteria|p__Firmicutes|c__Bacilli|o__Lactobacillales|f__Lactobacillaceae|g__Lactobacillus|s__Lactobacillus acidophilus	1	2	0	3	0	0	0	4	1	7	1	7	2	6	4	4
d__Bacteria|p__Proteobacteria|c__Alphaproteobacteria|o__Hyphomicrobiales|f__Xanthobacteraceae|g__Labrys|s__Labrys sp. KNU-23	0	1	0	0	0	1	0	11	0	7	0	14	11	48	0	1
d__Bacteria|p__Actinobacteria|c__Actinomycetia|o__Streptomycetales|f__Streptomycetaceae|g__Kitasatospora|s__Kitasatospora setae	0	2	0	1	0	0	0	13	0	3	0	22	18	37	1	1
d__Bacteria|p__Chloroflexi|c__Dehalococcoidia|g__Dehalogenimonas|s__Dehalogenimonas formicexedens	0	3	0	1	0	0	0	7	0	2	0	12	1	29	0	1
d__Bacteria|p__Cyanobacteria|o__Synechococcales|f__Synechococcaceae|g__Synechococcus|s__Synechococcus elongatus	0	3	1	7	0	0	0	3	0	0	0	19	6	40	0	1
d__Bacteria|p__Fusobacteria|c__Fusobacteriia|o__Fusobacteriales|f__Leptotrichiaceae|g__Leptotrichia|s__Leptotrichia wadei	0	5	1	6	1	1	1	8	13	3	0	20	3	25	7	11
d__Bacteria|p__Proteobacteria|c__Deltaproteobacteria|o__Desulfovibrionales|f__Desulfovibrionaceae|g__Solidesulfovibrio|s__Solidesulfovibrio magneticus	0	0	0	0	1	0	1	7	0	2	0	31	4	38	0	6
d__Bacteria|p__Proteobacteria|c__Gammaproteobacteria|o__Pseudomonadales|f__Pseudomonadaceae|g__Azotobacter|s__Azotobacter vinelandii	0	2	0	1	0	0	0	6	0	7	1	14	11	41	0	7
d__Bacteria|p__Proteobacteria|c__Alphaproteobacteria|o__Sphingomonadales|f__Sphingomonadaceae|g__Novosphingobium|s__Novosphingobium sp. P6W	0	0	0	1	0	0	0	13	0	3	0	19	5	34	1	4
d__Bacteria|p__Proteobacteria|c__Gammaproteobacteria|o__Oceanospirillales|f__Halomonadaceae|g__Halomonas|s__Halomonas huangheensis	0	1	0	3	0	0	0	8	0	8	0	13	8	25	0	3
d__Bacteria|p__Actinobacteria|c__Actinomycetia|o__Pseudonocardiales|f__Pseudonocardiaceae|g__Kutzneria|s__Kutzneria albida	0	5	1	2	1	0	0	19	0	1	0	43	26	63	2	0
d__Bacteria|p__Firmicutes|c__Bacilli|o__Bacillales|f__Bacillaceae|g__Bacillus|s__Bacillus sp. NSP9.1	0	3	0	4	0	0	0	8	0	7	0	16	4	33	1	7
d__Bacteria|p__Firmicutes|c__Bacilli|o__Bacillales|f__Paenibacillaceae|g__Paenibacillus|s__Paenibacillus xylanilyticus	0	4	2	6	0	0	1	8	0	2	0	24	29	16	3	3
d__Bacteria|p__Firmicutes|c__Clostridia|o__Eubacteriales|f__Clostridiaceae|g__Serpentinicella|s__Serpentinicella alkaliphila	1	0	3	32	1	1	3	13	11	5	0	10	1	13	12	9
d__Bacteria|p__Firmicutes|c__Clostridia|o__Eubacteriales|f__Desulfitobacteriaceae|g__Desulfosporosinus|s__Desulfosporosinus meridiei	0	0	0	3	0	1	0	4	1	4	0	10	2	11	1	7
d__Bacteria|p__Proteobacteria|c__Alphaproteobacteria|o__Sphingomonadales|f__Sphingomonadaceae|g__Sphingopyxis|s__Sphingopyxis terrae	0	2	0	1	0	1	0	0	0	3	0	25	6	41	2	2
d__Bacteria|p__Cyanobacteria|o__Nostocales|f__Nostocaceae|g__Nostoc|s__Nostoc sp. MS1	1	2	0	2	0	0	0	6	0	7	0	8	11	17	1	1
d__Bacteria|p__Proteobacteria|c__Alphaproteobacteria|o__Hyphomicrobiales|f__Phyllobacteriaceae|g__Aquibium|s__Aquibium microcysteis	0	4	0	0	0	0	0	8	0	2	0	23	17	28	0	6
d__Bacteria|p__Proteobacteria|c__Alphaproteobacteria|o__Hyphomicrobiales|f__Xanthobacteraceae|g__Pseudolabrys|s__Pseudolabrys taiwanensis	0	1	0	0	0	0	0	9	0	5	0	21	7	48	1	2
d__Bacteria|p__Bacteroidetes|c__Flavobacteriia|o__Flavobacteriales|f__Flavobacteriaceae|g__Flavobacterium|s__Flavobacterium nackdongense	0	2	0	10	2	0	1	8	4	3	0	32	28	18	1	2
d__Bacteria|p__Firmicutes|c__Bacilli|o__Lactobacillales|f__Streptococcaceae|g__Streptococcus|s__Streptococcus marmotae	1	3	0	55	1	0	1	24	4	1	0	12	2	10	4	34
d__Bacteria|p__Proteobacteria|c__Betaproteobacteria|o__Burkholderiales|f__Comamonadaceae|g__Variovorax|s__Variovorax sp. PAMC26660	1	0	0	3	1	0	0	12	0	3	0	27	13	16	1	2
d__Bacteria|p__Actinobacteria|c__Actinomycetia|o__Streptomycetales|f__Streptomycetaceae|g__Streptomyces|s__Streptomyces olivoreticuli	0	1	0	1	2	0	0	16	0	4	0	40	17	24	1	0
d__Bacteria|p__Cyanobacteria|c__Gloeobacteria|o__Gloeobacterales|f__Gloeobacteraceae|g__Gloeobacter|s__Gloeobacter kilaueensis	0	5	0	1	0	0	1	10	0	6	0	39	3	28	0	3
d__Bacteria|p__Proteobacteria|c__Alphaproteobacteria|o__Rhodobacterales|f__Rhodobacteraceae|g__Neotabrizicola|s__Neotabrizicola shimadae	0	3	0	0	0	0	1	7	0	2	0	12	1	62	0	1
d__Bacteria|p__Actinobacteria|c__Actinomycetia|o__Bifidobacteriales|f__Bifidobacteriaceae|g__Parascardovia|s__Parascardovia denticolens	0	0	0	4	0	0	0	9	0	4	0	9	7	61	1	4
d__Bacteria|p__Bacteroidetes|c__Flavobacteriia|o__Flavobacteriales|f__Flavobacteriaceae|g__Nonlabens|s__Nonlabens spongiae	0	3	0	8	1	0	0	3	1	5	0	27	18	2	3	5
d__Bacteria|p__Proteobacteria|c__Gammaproteobacteria|s__endosymbiont of unidentified scaly snail isolate Monju	0	0	0	6	0	0	3	7	0	6	0	7	9	51	2	2
d__Bacteria|p__Actinobacteria|c__Actinomycetia|o__Micrococcales|f__Kytococcaceae|g__Kytococcus|s__Kytococcus sedentarius	1	1	0	3	0	0	0	22	0	3	1	19	6	66	1	3
d__Bacteria|p__Bacteroidetes|c__Cytophagia|o__Cytophagales|f__Flammeovirgaceae|g__Flammeovirga|s__Flammeovirga pectinis	1	5	2	21	1	2	0	3	1	0	0	21	5	14	6	6
d__Bacteria|p__Proteobacteria|c__Gammaproteobacteria|o__Pasteurellales|f__Pasteurellaceae|g__Pasteurella|s__Pasteurella atlantica	1	35	0	161	12	2	1	29	989	0	7	1	31	2	8	35
d__Bacteria|p__Proteobacteria|c__Gammaproteobacteria|o__Enterobacterales|f__Enterobacteriaceae|g__Shigella|s__Shigella dysenteriae	1	125	0	366	85	22	130	121	165	2	5	3	60	2	237	493
d__Bacteria|p__Proteobacteria|c__Betaproteobacteria|o__Burkholderiales|f__Alcaligenaceae|g__Alcaligenes|s__Alcaligenes faecalis	0	5	0	10	1	0	2	19	8	1	0	23	14	27	5	5
d__Bacteria|p__Firmicutes|c__Bacilli|o__Bacillales|f__Bacillaceae|g__Lysinibacillus|s__Lysinibacillus sphaericus	0	1	0	7	0	1	0	3	3	3	0	17	4	30	5	6
d__Bacteria|p__Proteobacteria|c__Alphaproteobacteria|o__Rhodobacterales|f__Rhodobacteraceae|g__Paracoccus|s__Paracoccus zhejiangensis	0	4	0	0	0	0	0	6	1	5	0	20	12	21	0	5
d__Bacteria|p__Actinobacteria|c__Actinomycetia|o__Corynebacteriales|f__Corynebacteriaceae|g__Corynebacterium|s__Corynebacterium freneyi	0	2	0	1	1	0	4	11	3	1	0	16	7	18	0	7
d__Bacteria|p__Planctomycetes|c__Planctomycetia|o__Pirellulales|f__Lacipirellulaceae|g__Lacipirellula|s__Lacipirellula parvula	0	2	0	1	0	0	0	7	0	9	0	43	15	27	2	3
d__Bacteria|p__Firmicutes|c__Tissierellia|o__Tissierellales|f__Tissierellaceae|g__Schnuerera|s__Schnuerera ultunensis	0	4	0	34	1	0	1	14	6	4	0	20	4	15	10	12
d__Bacteria|p__Actinobacteria|c__Actinomycetia|o__Glycomycetales|f__Glycomycetaceae|g__Stackebrandtia|s__Stackebrandtia nassauensis	1	4	0	3	0	0	0	19	0	10	0	24	6	65	0	5
d__Bacteria|p__Proteobacteria|c__Betaproteobacteria|o__Burkholderiales|f__Burkholderiaceae|g__Lautropia|s__Lautropia mirabilis	0	3	0	1	0	0	0	6	0	7	0	21	24	17	1	5
d__Bacteria|p__Proteobacteria|c__Gammaproteobacteria|o__Pseudomonadales|f__Pseudomonadaceae|g__Pseudomonas|s__Pseudomonas orientalis	0	0	0	5	2	0	1	15	0	3	1	19	7	29	0	1
d__Bacteria|p__Proteobacteria|c__Gammaproteobacteria|o__Salinisphaerales|f__Salinisphaeraceae|g__Salinisphaera|s__Salinisphaera sp. LB1	0	3	0	2	0	0	0	11	0	1	0	25	6	26	1	2
d__Bacteria|p__Proteobacteria|c__Betaproteobacteria|o__Burkholderiales|f__Burkholderiaceae|g__Burkholderia|s__Burkholderia glumae	0	2	0	1	0	0	0	0	1	4	0	24	19	57	8	6
d__Bacteria|p__Actinobacteria|c__Actinomycetia|o__Geodermatophilales|f__Geodermatophilaceae|g__Geodermatophilus|s__Geodermatophilus obscurus	0	1	0	0	0	0	0	20	1	3	0	9	4	22	1	5
d__Bacteria|p__Proteobacteria|c__Betaproteobacteria|o__Rhodocyclales|f__Rhodocyclaceae|g__Aromatoleum|s__Aromatoleum petrolei	0	4	0	3	1	0	1	7	0	3	0	30	15	33	0	2
d__Bacteria|p__Proteobacteria|c__Alphaproteobacteria|o__Hyphomicrobiales|f__Phyllobacteriaceae|g__Mesorhizobium|s__Mesorhizobium loti	55	56	34	23	64	34	28	160	35	73	30	46	67	83	19	19
d__Bacteria|p__Proteobacteria|c__Betaproteobacteria|o__Burkholderiales|f__Oxalobacteraceae|g__Noviherbaspirillum|s__Noviherbaspirillum sp. UKPF54	0	6	0	0	0	0	2	10	8	3	0	48	17	29	3	7
d__Bacteria|p__Proteobacteria|c__Alphaproteobacteria|o__Hyphomicrobiales|f__Boseaceae|g__Bosea|s__Bosea sp. Tri-49	0	0	0	8	0	0	0	7	0	2	0	20	3	35	0	3
d__Bacteria|p__Proteobacteria|c__Alphaproteobacteria|o__Rhodospirillales|f__Rhodospirillaceae|g__Rhodospirillum|s__Rhodospirillum rubrum	0	9	0	0	0	0	0	19	0	4	0	24	14	54	0	5
d__Bacteria|p__Proteobacteria|c__Betaproteobacteria|o__Burkholderiales|f__Comamonadaceae|g__Polaromonas|s__Polaromonas sp. JS666	0	1	0	3	0	0	0	11	1	4	0	27	6	59	1	3
d__Bacteria|p__Firmicutes|c__Bacilli|o__Lactobacillales|f__Streptococcaceae|g__Streptococcus|s__Streptococcus intermedius	0	5	0	35	0	1	0	34	52	3	0	11	2	4	2	53
d__Bacteria|p__Actinobacteria|c__Actinomycetia|o__Streptomycetales|f__Streptomycetaceae|g__Streptomyces|s__Streptomyces sp. MA3_2.13	0	0	0	0	0	0	0	8	0	2	0	12	6	61	0	3
d__Bacteria|p__Bacteroidetes|c__Sphingobacteriia|o__Sphingobacteriales|f__Sphingobacteriaceae|g__Sphingobacterium|s__Sphingobacterium daejeonense	0	3	0	6	2	1	1	3	10	6	0	18	13	24	1	1
d__Bacteria|p__Proteobacteria|c__Epsilonproteobacteria|o__Campylobacterales|f__Campylobacteraceae|g__Campylobacter|s__Campylobacter lari	0	3	0	21	3	1	0	14	1	5	0	8	8	20	2	3
d__Bacteria|p__Actinobacteria|c__Actinomycetia|o__Pseudonocardiales|f__Pseudonocardiaceae|g__Amycolatopsis|s__Amycolatopsis thermalba	0	2	0	0	0	0	0	11	0	2	0	24	7	43	1	1
d__Bacteria|p__Firmicutes|c__Bacilli|o__Lactobacillales|f__Lactobacillaceae|g__Levilactobacillus|s__Levilactobacillus brevis	0	8	4	13	5	1	5	12	26	1	0	36	13	53	10	10
d__Bacteria|p__Bacteroidetes|c__Sphingobacteriia|o__Sphingobacteriales|f__Sphingobacteriaceae|g__Pedobacter|s__Pedobacter sp. G11	1	2	0	7	0	0	2	8	1	4	0	7	14	7	3	1
d__Bacteria|p__Actinobacteria|c__Actinomycetia|o__Corynebacteriales|f__Corynebacteriaceae|g__Corynebacterium|s__Corynebacterium striatum	0	4	0	7	0	0	3	57	30	2	0	25	10	17	3	20
d__Bacteria|p__Deinococcus-Thermus|c__Deinococci|o__Thermales|f__Thermaceae|g__Thermus|s__Thermus thermophilus	1	1	2	3	0	0	1	16	0	6	0	24	6	36	1	3
d__Bacteria|p__Actinobacteria|c__Actinomycetia|o__Corynebacteriales|f__Corynebacteriaceae|g__Corynebacterium|s__Corynebacterium tuberculostearicum	1	6	0	6	0	0	1	44	5	1	0	30	7	24	2	6
d__Bacteria|p__Bacteroidetes|c__Flavobacteriia|o__Flavobacteriales|f__Flavobacteriaceae|g__Flavobacterium|s__Flavobacterium sediminilitoris	0	4	0	9	2	1	0	5	7	3	0	7	7	12	11	6
d__Bacteria|p__Proteobacteria|c__Gammaproteobacteria|o__Alteromonadales|f__Shewanellaceae|g__Shewanella|s__Shewanella algae	1	3	2	10	1	0	0	9	113	1	0	24	9	20	1	5
d__Bacteria|p__Actinobacteria|c__Actinomycetia|o__Pseudonocardiales|f__Pseudonocardiaceae|g__Amycolatopsis|s__Amycolatopsis aidingensis	0	0	0	2	0	0	0	14	1	5	0	22	2	53	0	1
d__Bacteria|p__Acidobacteria|c__Acidobacteriia|o__Acidobacteriales|f__Acidobacteriaceae|g__Alloacidobacterium|s__Alloacidobacterium dinghuense	0	1	0	3	0	0	1	5	0	2	0	16	3	44	0	3
d__Bacteria|p__Proteobacteria|c__Gammaproteobacteria|o__Alteromonadales|f__Pseudoalteromonadaceae|g__Pseudoalteromonas|s__Pseudoalteromonas spongiae	0	3	0	10	2	0	0	2	59	3	0	12	3	6	2	7
d__Bacteria|p__Bacteroidetes|c__Flavobacteriia|o__Flavobacteriales|f__Flavobacteriaceae|g__Capnocytophaga|s__Capnocytophaga cynodegmi	0	1	0	3	0	0	1	4	20	0	0	15	3	7	3	4
d__Bacteria|p__Proteobacteria|c__Betaproteobacteria|o__Neisseriales|f__Chromobacteriaceae|g__Jeongeupia|s__Jeongeupia sp. USM3	0	2	0	2	0	0	0	5	0	2	0	41	5	91	1	5
d__Bacteria|p__Proteobacteria|c__Gammaproteobacteria|o__Vibrionales|f__Vibrionaceae|g__Vibrio|s__Vibrio fluvialis	1	13	0	7	1	0	0	6	74	1	1	14	18	6	6	4
d__Bacteria|p__Proteobacteria|c__Alphaproteobacteria|o__Sphingomonadales|f__Sphingomonadaceae|g__Sphingopyxis|s__Sphingopyxis macrogoltabida	0	1	0	1	0	0	0	4	0	0	0	9	9	12	2	3
d__Bacteria|p__Proteobacteria|c__Gammaproteobacteria|o__Oceanospirillales|f__Halomonadaceae|g__Halomonas|s__Halomonas sp. DN3	0	0	0	3	1	0	0	5	15	3	0	14	4	34	1	4
d__Bacteria|p__Actinobacteria|c__Actinomycetia|o__Micromonosporales|f__Micromonosporaceae|g__Polymorphospora|s__Polymorphospora rubra	0	3	0	1	0	0	1	10	0	5	0	32	18	18	1	1
d__Bacteria|p__Proteobacteria|c__Deltaproteobacteria|o__Bradymonadales|f__Microvenatoraceae|g__Microvenator|s__Microvenator marinus	0	3	0	2	0	0	0	1	0	4	0	22	16	43	1	7
d__Bacteria|p__Proteobacteria|c__Gammaproteobacteria|o__Enterobacterales|f__Bruguierivoracaceae|g__Sodalis|s__Sodalis ligni	0	4	0	9	0	0	0	9	27	3	0	30	32	57	0	7
d__Bacteria|p__Actinobacteria|c__Actinomycetia|o__Sporichthyales|f__Sporichthyaceae|g__Epidermidibacterium|s__Epidermidibacterium keratini	0	2	0	2	0	0	3	19	0	3	0	23	13	48	0	2
d__Bacteria|p__Bacteroidetes|c__Cytophagia|o__Cytophagales|f__Hymenobacteraceae|g__Hymenobacter|s__Hymenobacter sp. HDW8	0	2	0	7	0	0	0	4	0	3	0	54	19	36	1	2
d__Bacteria|p__Firmicutes|c__Clostridia|o__Eubacteriales|f__Heliobacteriaceae|g__Heliorestis|s__Heliorestis convoluta	1	1	0	8	1	2	1	4	3	2	0	25	25	33	3	3
d__Bacteria|p__Actinobacteria|c__Actinomycetia|o__Micrococcales|f__Micrococcaceae|g__Rothia|s__Rothia kristinae	0	6	0	37	0	0	2	337	0	3	0	15	13	38	10	56
d__Bacteria|p__Planctomycetes|c__Planctomycetia|o__Gemmatales|f__Gemmataceae|g__Tuwongella|s__Tuwongella immobilis	0	4	1	5	0	0	0	5	0	1	0	14	11	68	1	2
d__Bacteria|p__Cyanobacteria|o__Synechococcales|f__Prochlorococcaceae|g__Cyanobium|s__Cyanobium gracile	0	2	0	1	0	0	0	8	0	1	0	15	5	59	0	2
d__Bacteria|p__Planctomycetes|c__Phycisphaerae|o__Sedimentisphaerales|f__Sedimentisphaeraceae|g__Limihaloglobus|s__Limihaloglobus sulfuriphilus	0	3	0	4	0	0	0	3	0	0	0	18	3	17	1	1
d__Bacteria|p__Proteobacteria|c__Alphaproteobacteria|o__Hyphomicrobiales|f__Nitrobacteraceae|g__Bradyrhizobium|s__Bradyrhizobium sp. A19	0	1	0	2	0	0	0	5	0	1	0	20	7	90	0	1
d__Bacteria|p__Actinobacteria|c__Actinomycetia|o__Micromonosporales|f__Micromonosporaceae|g__Natronosporangium|s__Natronosporangium hydrolyticum	0	0	0	1	0	0	0	8	0	3	0	22	3	36	0	3
d__Bacteria|p__Actinobacteria|c__Actinomycetia|o__Streptosporangiales|f__Nocardiopsaceae|g__Nocardiopsis|s__Nocardiopsis alba	0	2	0	3	0	0	0	16	0	1	0	24	7	49	0	5
d__Bacteria|p__Bacteroidetes|c__Cytophagia|o__Cytophagales|f__Flammeovirgaceae|g__Flammeovirga|s__Flammeovirga sp. MY04	0	0	0	2	0	0	1	11	0	7	0	23	7	43	5	0
d__Bacteria|p__Proteobacteria|c__Alphaproteobacteria|o__Hyphomicrobiales|f__Methylobacteriaceae|g__Methylobacterium|s__Methylobacterium durans	0	4	1	1	0	0	1	12	0	7	0	16	16	36	1	6
d__Bacteria|p__Firmicutes|c__Clostridia|o__Thermoanaerobacterales|f__Thermoanaerobacteraceae|g__Caldanaerobacter|s__Caldanaerobacter subterraneus	0	0	0	6	0	0	2	8	1	4	0	6	1	14	2	4
d__Bacteria|p__Actinobacteria|c__Actinomycetia|o__Propionibacteriales|f__Kribbellaceae|g__Kribbella|s__Kribbella flavida	0	3	0	4	0	0	0	20	0	4	0	38	13	57	1	4
d__Bacteria|p__Proteobacteria|c__Betaproteobacteria|o__Burkholderiales|f__Oxalobacteraceae|g__Janthinobacterium|s__Janthinobacterium agaricidamnosum	0	0	0	4	0	0	0	2	0	1	0	4	14	18	1	1
d__Bacteria|p__Actinobacteria|c__Actinomycetia|o__Corynebacteriales|f__Mycobacteriaceae|g__Mycolicibacterium|s__Mycolicibacterium arabiense	0	1	0	0	0	0	0	17	0	2	0	12	6	19	0	6
d__Bacteria|p__Bacteroidetes|c__Cytophagia|o__Cytophagales|f__Cyclobacteriaceae|g__Cyclobacterium|s__Cyclobacterium amurskyense	0	3	0	12	0	1	0	3	1	4	0	18	15	15	4	3
d__Bacteria|p__Ignavibacteriae|c__Ignavibacteria|o__Ignavibacteriales|f__Melioribacteraceae|g__Melioribacter|s__Melioribacter roseus	0	2	0	10	1	0	1	3	0	2	0	23	13	45	0	0
d__Bacteria|p__Bacteroidetes|c__Flavobacteriia|o__Flavobacteriales|f__Flavobacteriaceae|g__Flavobacterium|s__Flavobacterium sp. 140616W15	1	1	2	11	1	1	2	1	0	7	0	7	1	55	8	3
d__Bacteria|p__Deinococcus-Thermus|c__Deinococci|o__Deinococcales|f__Deinococcaceae|g__Deinococcus|s__Deinococcus psychrotolerans	6	5	3	5	2	1	0	28	1	5	0	15	3	37	1	2
d__Bacteria|p__Proteobacteria|c__Alphaproteobacteria|o__Hyphomicrobiales|f__Parvibaculaceae|g__Kaustia|s__Kaustia mangrovi	0	1	0	0	0	0	0	10	0	2	0	32	18	35	0	3
d__Bacteria|p__Proteobacteria|c__Alphaproteobacteria|o__Rhodobacterales|f__Rhodobacteraceae|g__Pontivivens|s__Pontivivens ytuae	0	1	0	0	1	0	0	2	0	3	0	14	3	29	0	3
d__Bacteria|p__Proteobacteria|c__Betaproteobacteria|o__Burkholderiales|f__Comamonadaceae|g__Diaphorobacter|s__Diaphorobacter aerolatus	0	1	0	2	0	0	0	5	0	2	0	17	8	38	0	2
d__Bacteria|p__Actinobacteria|c__Actinomycetia|o__Streptomycetales|f__Streptomycetaceae|g__Streptomyces|s__Streptomyces sp. CdTB01	0	3	1	2	0	0	0	13	1	3	3	20	2	68	0	3
d__Bacteria|p__Firmicutes|c__Clostridia|o__Eubacteriales|f__Proteinivoraceae|g__Alkalicella|s__Alkalicella caledoniensis	1	5	0	16	0	1	1	8	3	5	0	16	1	23	9	9
d__Bacteria|p__Proteobacteria|c__Betaproteobacteria|o__Burkholderiales|f__Alcaligenaceae|g__Castellaniella|s__Castellaniella defragrans	0	1	0	3	0	0	0	11	0	1	0	22	31	34	0	5
d__Bacteria|p__Deinococcus-Thermus|c__Deinococci|o__Deinococcales|f__Deinococcaceae|g__Deinococcus|s__Deinococcus sp. NW-56	0	0	0	1	0	0	1	5	0	10	0	14	9	37	0	1
d__Bacteria|p__Firmicutes|c__Bacilli|o__Bacillales|f__Bacillaceae|g__Bacillus|s__Bacillus sp. KH172YL63	2	5	0	3	0	0	0	16	0	2	0	21	8	92	1	1
d__Bacteria|p__Proteobacteria|c__Betaproteobacteria|o__Rhodocyclales|f__Rhodocyclaceae|g__Azospira|s__Azospira inquinata	0	1	0	6	0	0	0	9	0	1	0	15	15	24	1	4
d__Bacteria|p__Proteobacteria|c__Epsilonproteobacteria|o__Campylobacterales|f__Helicobacteraceae|g__Helicobacter|s__Helicobacter apodemus	0	3	0	11	0	0	3	4	10	2	0	3	5	23	0	5
d__Bacteria|p__Proteobacteria|c__Gammaproteobacteria|o__Pseudomonadales|f__Pseudomonadaceae|g__Stutzerimonas|s__Stutzerimonas balearica	0	0	0	3	0	0	0	5	10	2	0	4	3	29	0	0
d__Bacteria|p__Spirochaetes|c__Spirochaetia|o__Spirochaetales|f__Spirochaetaceae|g__Thiospirochaeta|s__Thiospirochaeta perfilievii	0	3	1	13	0	0	1	1	4	2	1	6	1	23	7	10
d__Bacteria|p__Tenericutes|c__Mollicutes|o__Acholeplasmatales|f__Acholeplasmataceae|g__Haploplasma|s__Haploplasma axanthum	0	2	0	8	1	0	1	4	6	1	0	3	3	46	6	4
d__Bacteria|p__Bacteroidetes|c__Flavobacteriia|o__Flavobacteriales|f__Weeksellaceae|g__Chryseobacterium|s__Chryseobacterium shandongense	0	0	1	22	0	0	0	23	2	3	0	10	8	21	3	2
d__Bacteria|p__Bacteroidetes|c__Sphingobacteriia|o__Sphingobacteriales|f__Sphingobacteriaceae|g__Sphingobacterium|s__Sphingobacterium psychroaquaticum	0	3	0	15	0	0	0	3	2	5	0	30	35	53	0	6
d__Bacteria|p__Proteobacteria|c__Alphaproteobacteria|o__Hyphomicrobiales|f__Rhizobiaceae|g__Rhizobium|s__Rhizobium gallicum	0	0	0	1	1	0	1	5	0	5	0	13	2	25	0	2
d__Bacteria|p__Proteobacteria|c__Betaproteobacteria|o__Burkholderiales|f__Sphaerotilaceae|g__Ideonella|s__Ideonella dechloratans	0	1	0	0	0	0	3	16	1	0	0	17	25	62	1	6
d__Bacteria|p__Actinobacteria|c__Thermoleophilia|o__Miltoncostaeales|f__Miltoncostaeaceae|g__Miltoncostaea|s__Miltoncostaea marina	0	0	0	2	0	0	0	8	0	1	0	22	5	20	0	2
d__Bacteria|p__Proteobacteria|c__Alphaproteobacteria|o__Hyphomicrobiales|f__Aurantimonadaceae|g__Aureimonas|s__Aureimonas sp. AU20	0	0	0	1	0	0	0	5	1	5	0	28	4	31	0	2
d__Bacteria|p__Proteobacteria|c__Alphaproteobacteria|o__Rhodospirillales|f__Azospirillaceae|g__Azospirillum|s__Azospirillum sp. B510	0	0	0	2	0	0	0	11	0	2	0	15	4	19	1	0
d__Bacteria|p__Firmicutes|c__Tissierellia|g__Ezakiella|s__Ezakiella massiliensis	1	1	0	14	0	0	2	5	0	1	1	16	2	12	2	10
d__Bacteria|p__Proteobacteria|c__Deltaproteobacteria|o__Desulfovibrionales|f__Desulfovibrionaceae|g__Solidesulfovibrio|s__Solidesulfovibrio carbinolicus	0	2	0	4	0	0	0	19	0	10	0	62	17	57	1	6
d__Bacteria|p__Bacteroidetes|c__Flavobacteriia|o__Flavobacteriales|f__Flavobacteriaceae|g__Nonlabens|s__Nonlabens dokdonensis	0	2	0	8	0	0	0	2	0	1	0	4	9	6	3	0
d__Bacteria|p__Spirochaetes|c__Spirochaetia|o__Leptospirales|f__Leptospiraceae|g__Leptospira|s__Leptospira noguchii	0	0	0	5	0	1	0	1	3	7	0	5	9	39	2	5
d__Bacteria|p__Bacteroidetes|c__Flavobacteriia|o__Flavobacteriales|f__Flavobacteriaceae|g__Muricauda|s__Muricauda ruestringensis	0	4	0	7	0	0	0	2	1	3	0	17	20	53	0	1
d__Bacteria|p__Firmicutes|c__Bacilli|o__Lactobacillales|f__Lactobacillaceae|g__Lacticaseibacillus|s__Lacticaseibacillus paracasei	1	6	0	7	0	0	0	9	23	4	0	12	61	42	6	7
d__Bacteria|p__Actinobacteria|c__Actinomycetia|o__Nakamurellales|f__Nakamurellaceae|g__Nakamurella|s__Nakamurella multipartita	0	0	0	2	0	0	1	11	0	2	0	16	3	33	0	2
d__Bacteria|p__Proteobacteria|c__Alphaproteobacteria|o__Hyphomicrobiales|f__Boseaceae|g__Bosea|s__Bosea sp. RAC05	0	1	0	0	0	0	2	11	0	4	0	22	6	11	0	1
d__Bacteria|p__Actinobacteria|c__Actinomycetia|o__Propionibacteriales|f__Propionibacteriaceae|g__Brevilactibacter|s__Brevilactibacter sp. MC1595	0	2	0	1	1	0	0	16	0	1	0	21	3	39	1	1
d__Bacteria|p__Proteobacteria|c__Gammaproteobacteria|o__Xanthomonadales|f__Rhodanobacteraceae|g__Dokdonella|s__Dokdonella koreensis	0	2	0	2	0	0	0	5	0	1	0	24	2	54	0	2
d__Bacteria|p__Acidobacteria|c__Acidobacteriia|o__Acidobacteriales|f__Acidobacteriaceae|g__Acidobacterium|s__Acidobacterium capsulatum	0	0	0	3	0	0	0	6	0	2	0	21	10	25	0	0
d__Bacteria|p__Proteobacteria|c__Betaproteobacteria|o__Neisseriales|f__Chromobacteriaceae|g__Laribacter|s__Laribacter hongkongensis	0	1	0	3	0	0	0	9	0	5	0	25	16	48	1	3
d__Bacteria|p__Firmicutes|c__Bacilli|o__Bacillales|g__Gemella|s__Gemella haemolysans	1	4	2	24	3	0	1	12	14	1	1	15	9	16	6	7
d__Bacteria|p__Proteobacteria|c__Alphaproteobacteria|o__Rhodospirillales|f__Rhodospirillaceae|g__Ferrovibrio|s__Ferrovibrio terrae	0	1	0	2	0	0	0	13	0	5	0	34	7	27	0	1
d__Bacteria|p__Actinobacteria|c__Actinomycetia|o__Propionibacteriales|f__Actinopolymorphaceae|g__Actinopolymorpha|s__Actinopolymorpha singaporensis	0	0	0	2	0	0	0	9	1	6	0	13	15	21	1	3
d__Bacteria|p__Proteobacteria|c__Alphaproteobacteria|o__Hyphomicrobiales|f__Xanthobacteraceae|g__Ancylobacter|s__Ancylobacter polymorphus	0	2	0	3	0	0	0	19	0	3	0	25	7	12	0	1
d__Bacteria|p__Proteobacteria|c__Epsilonproteobacteria|o__Campylobacterales|f__Campylobacteraceae|g__Campylobacter|s__Campylobacter pinnipediorum	0	1	1	14	0	0	1	6	37	0	2	11	11	19	2	6
d__Bacteria|p__Firmicutes|c__Bacilli|o__Bacillales|f__Paenibacillaceae|g__Paenibacillus|s__Paenibacillus bovis	0	4	0	4	0	0	0	13	6	6	0	14	20	33	0	6
d__Bacteria|p__Firmicutes|c__Bacilli|o__Bacillales|f__Paenibacillaceae|g__Paenibacillus|s__Paenibacillus sp. YPG26	0	4	0	6	0	0	0	4	3	3	0	19	9	16	2	5
d__Bacteria|p__Proteobacteria|c__Alphaproteobacteria|o__Hyphomicrobiales|f__Nitrobacteraceae|g__Bradyrhizobium|s__Bradyrhizobium sp. BTAi1	0	3	0	1	0	0	1	10	0	2	0	20	8	29	0	4
d__Bacteria|p__Proteobacteria|c__Betaproteobacteria|o__Burkholderiales|f__Oxalobacteraceae|g__Massilia|s__Massilia plicata	0	3	0	0	0	0	0	5	0	3	0	15	16	19	0	2
d__Bacteria|p__Bacteroidetes|c__Flavobacteriia|o__Flavobacteriales|f__Flavobacteriaceae|g__Flavobacterium|s__Flavobacterium sp. F-29	0	0	0	14	0	0	0	2	2	8	0	17	8	64	0	0
d__Bacteria|p__Firmicutes|c__Clostridia|o__Eubacteriales|f__Clostridiaceae|g__Clostridium|s__Clostridium sp. 'deep sea'	0	0	0	18	0	0	0	4	10	7	0	14	2	31	7	4
d__Bacteria|p__Proteobacteria|c__Betaproteobacteria|o__Rhodocyclales|f__Rhodocyclaceae|g__Oryzomicrobium|s__Oryzomicrobium terrae	0	7	0	8	0	0	0	14	0	9	0	30	26	30	3	10
d__Bacteria|p__Bacteroidetes|c__Flavobacteriia|o__Flavobacteriales|f__Flavobacteriaceae|g__Flavobacterium|s__Flavobacterium enshiense	0	2	0	7	0	0	0	5	1	5	0	21	17	28	1	5
d__Bacteria|p__Firmicutes|c__Bacilli|o__Lactobacillales|f__Enterococcaceae|g__Vagococcus|s__Vagococcus lutrae	0	241	0	11	0	4	2	13	14	0	1	34	2	11	5	6
d__Bacteria|p__Proteobacteria|c__Deltaproteobacteria|o__Desulfovibrionales|f__Desulfomicrobiaceae|g__Desulfomicrobium|s__Desulfomicrobium baculatum	0	2	0	0	0	0	1	5	0	2	0	34	12	59	5	5
d__Bacteria|p__Actinobacteria|c__Acidimicrobiia|o__Acidimicrobiales|f__Iamiaceae|g__Actinomarinicola|s__Actinomarinicola tropica	0	2	0	0	0	0	0	6	0	3	0	5	9	29	0	3
d__Bacteria|p__Deinococcus-Thermus|c__Deinococci|o__Deinococcales|f__Deinococcaceae|g__Deinococcus|s__Deinococcus maricopensis	0	1	0	1	0	0	0	6	0	0	0	23	1	37	1	2
d__Bacteria|p__Proteobacteria|c__Alphaproteobacteria|o__Rhodobacterales|f__Roseobacteraceae|g__Phaeobacter|s__Phaeobacter gallaeciensis	1	5	0	1	0	0	1	29	0	5	1	45	8	20	1	5
d__Bacteria|p__Proteobacteria|c__Betaproteobacteria|o__Burkholderiales|f__Comamonadaceae|g__Verminephrobacter|s__Verminephrobacter eiseniae	0	0	0	6	0	0	1	4	0	3	0	19	17	41	0	3
d__Bacteria|p__Actinobacteria|c__Nitriliruptoria|o__Egibacterales|f__Egibacteraceae|g__Egibacter|s__Egibacter rhizosphaerae	0	5	0	2	0	0	0	10	0	2	0	21	3	48	1	2
d__Bacteria|p__Bacteroidetes|c__Flavobacteriia|o__Flavobacteriales|f__Flavobacteriaceae|g__Flavivirga|s__Flavivirga eckloniae	0	3	0	11	0	0	0	5	1	0	0	13	8	21	5	5
d__Bacteria|p__Proteobacteria|c__Alphaproteobacteria|o__Hyphomicrobiales|f__Breoghaniaceae|g__Breoghania|s__Breoghania sp. L-A4	0	0	0	0	1	0	0	4	0	6	0	16	8	27	0	0
d__Bacteria|p__Proteobacteria|c__Alphaproteobacteria|o__Hyphomicrobiales|f__Rhizobiaceae|g__Shinella|s__Shinella sp. HZN7	0	2	0	1	0	0	2	9	0	6	0	23	6	41	0	12
d__Bacteria|p__Actinobacteria|c__Actinomycetia|o__Kineosporiales|f__Kineosporiaceae|g__Kineococcus|s__Kineococcus radiotolerans	1	5	0	1	3	1	1	21	1	4	1	36	28	22	0	5
d__Bacteria|p__Actinobacteria|c__Actinomycetia|o__Pseudonocardiales|f__Pseudonocardiaceae|g__Amycolatopsis|s__Amycolatopsis sp. AA4	0	0	0	1	2	0	4	11	0	5	0	14	23	47	2	4
d__Bacteria|p__Bacteroidetes|c__Flavobacteriia|o__Flavobacteriales|f__Flavobacteriaceae|g__Changchengzhania|s__Changchengzhania lutea	0	1	0	5	0	0	2	3	2	0	0	12	10	11	2	4
d__Bacteria|p__Actinobacteria|c__Actinomycetia|o__Streptomycetales|f__Streptomycetaceae|g__Streptomyces|s__Streptomyces anulatus	0	2	0	0	0	0	0	4	0	3	0	18	6	40	0	1
d__Bacteria|p__Firmicutes|c__Bacilli|o__Bacillales|f__Paenibacillaceae|g__Paenibacillus|s__Paenibacillus baekrokdamisoli	0	5	0	3	0	0	1	14	3	2	0	19	9	11	2	2
d__Bacteria|p__Proteobacteria|c__Gammaproteobacteria|o__Acidiferrobacterales|f__Acidiferrobacteraceae|g__Sulfuricaulis|s__Sulfuricaulis limicola	0	3	0	3	0	1	0	5	0	6	0	12	21	28	0	2
d__Bacteria|p__Proteobacteria|c__Gammaproteobacteria|o__Xanthomonadales|f__Xanthomonadaceae|g__Xanthomonas|s__Xanthomonas hortorum	0	2	0	2	0	0	0	6	15	13	0	12	19	26	2	4
d__Bacteria|p__Proteobacteria|c__Gammaproteobacteria|o__Aeromonadales|f__Aeromonadaceae|g__Oceanimonas|s__Oceanimonas sp. GK1	0	2	0	1	0	0	0	17	1	2	0	15	18	25	1	3
d__Bacteria|p__Proteobacteria|c__Alphaproteobacteria|o__Rhodobacterales|f__Rhodobacteraceae|g__Rhodovulum|s__Rhodovulum sulfidophilum	1	1	0	0	0	1	0	7	0	3	0	19	13	23	0	3
d__Bacteria|p__Actinobacteria|c__Actinomycetia|o__Streptomycetales|f__Streptomycetaceae|g__Streptomyces|s__Streptomyces sp. 891-h	0	2	0	0	4	0	0	10	0	2	0	9	12	55	2	6
d__Bacteria|p__Firmicutes|c__Bacilli|o__Lactobacillales|f__Streptococcaceae|g__Streptococcus|s__Streptococcus troglodytae	0	2	0	9	3	0	0	8	4	0	0	7	1	14	1	24
d__Bacteria|p__Proteobacteria|c__Alphaproteobacteria|o__Hyphomicrobiales|f__Nitrobacteraceae|g__Bradyrhizobium|s__Bradyrhizobium sp. WD16	0	1	0	0	1	0	0	6	0	1	0	9	7	29	4	4
d__Bacteria|p__Bacteroidetes|c__Flavobacteriia|o__Flavobacteriales|f__Schleiferiaceae|g__Croceimicrobium|s__Croceimicrobium hydrocarbonivorans	0	0	0	10	0	0	0	1	0	2	0	27	23	6	1	2
d__Bacteria|p__Firmicutes|c__Bacilli|o__Bacillales|f__Bacillaceae|g__Salisediminibacterium|s__Salisediminibacterium beveridgei	1	5	0	4	0	0	0	5	4	2	0	9	5	16	0	7
d__Bacteria|p__Firmicutes|c__Bacilli|o__Bacillales|f__Planococcaceae|g__Planococcus|s__Planococcus lenghuensis	0	3	0	7	0	0	0	18	2	6	0	49	2	12	0	2
d__Bacteria|p__Firmicutes|c__Bacilli|o__Lactobacillales|f__Lactobacillaceae|g__Latilactobacillus|s__Latilactobacillus sakei	0	4	0	10	1	3	0	6	10	4	1	9	3	32	3	5
d__Bacteria|p__Proteobacteria|c__Gammaproteobacteria|o__Vibrionales|f__Vibrionaceae|g__Vibrio|s__Vibrio campbellii	0	5	0	30	3	0	7	6	58	1	0	29	16	25	3	5
d__Bacteria|p__Bacteroidetes|c__Flavobacteriia|o__Flavobacteriales|f__Weeksellaceae|g__Chryseobacterium|s__Chryseobacterium faecale	0	3	0	16	0	0	1	10	1	9	0	24	16	25	0	3
d__Bacteria|p__Actinobacteria|c__Actinomycetia|o__Pseudonocardiales|f__Pseudonocardiaceae|g__Amycolatopsis|s__Amycolatopsis sp. FU40	0	2	0	0	1	0	0	16	0	0	0	22	8	22	1	2
d__Bacteria|p__Proteobacteria|c__Betaproteobacteria|o__Burkholderiales|f__Comamonadaceae|g__Diaphorobacter|s__Diaphorobacter sp. HDW4A	2	1	0	6	11	2	1	14	2	6	1	25	11	122	4	3
d__Bacteria|p__Actinobacteria|c__Actinomycetia|o__Streptomycetales|f__Streptomycetaceae|g__Streptomyces|s__Streptomyces sp. P3	0	1	0	1	0	0	1	22	0	4	0	33	12	38	1	1
d__Bacteria|p__Firmicutes|c__Bacilli|o__Bacillales|f__Bacillaceae|g__Priestia|s__Priestia flexa	0	4	0	17	1	0	1	8	1	5	0	14	2	8	12	6
d__Bacteria|p__Proteobacteria|c__Betaproteobacteria|o__Burkholderiales|f__Comamonadaceae|g__Serpentinimonas|s__Serpentinimonas raichei	0	2	0	1	0	0	0	6	3	0	0	13	2	7	0	2
d__Bacteria|p__Proteobacteria|c__Gammaproteobacteria|o__Pasteurellales|f__Pasteurellaceae|g__Actinobacillus|s__Actinobacillus delphinicola	0	29	0	89	14	0	3	30	1025	1	1	0	32	4	1	34
d__Bacteria|p__Actinobacteria|c__Actinomycetia|o__Geodermatophilales|f__Geodermatophilaceae|g__Modestobacter|s__Modestobacter sp. L9-4	0	0	0	3	0	0	1	11	0	2	0	12	5	33	1	1
d__Bacteria|p__Bacteroidetes|c__Flavobacteriia|o__Flavobacteriales|f__Weeksellaceae|g__Chryseobacterium|s__Chryseobacterium sp. ADR-1	1	2	0	32	0	0	1	8	0	5	0	8	3	14	0	1
d__Bacteria|p__Firmicutes|c__Clostridia|o__Koleobacterales|f__Koleobacteraceae|g__Koleobacter|s__Koleobacter methoxysyntrophicus	1	0	0	11	0	0	2	8	1	4	0	18	2	16	2	6
d__Bacteria|p__Proteobacteria|c__Betaproteobacteria|f__Casimicrobiaceae|g__Casimicrobium|s__Casimicrobium huifangae	0	2	0	2	0	0	0	4	0	4	0	21	17	41	4	4
d__Bacteria|p__Actinobacteria|c__Actinomycetia|o__Propionibacteriales|f__Propionibacteriaceae|g__Propionibacterium|s__Propionibacterium australiense	0	3	0	7	0	0	0	13	0	5	0	17	6	14	1	5
d__Bacteria|p__Proteobacteria|c__Alphaproteobacteria|o__Rhodospirillales|f__Acetobacteraceae|g__Asaia|s__Asaia bogorensis	0	1	0	0	0	0	1	11	0	2	0	21	5	27	1	3
d__Bacteria|p__Proteobacteria|c__Betaproteobacteria|o__Burkholderiales|f__Comamonadaceae|g__Comamonas|s__Comamonas testosteroni	1	1	0	6	1	1	1	8	2	6	0	37	6	23	2	9
d__Bacteria|p__Firmicutes|c__Bacilli|o__Bacillales|f__Bacillaceae|g__Gracilibacillus|s__Gracilibacillus salitolerans	2	2	1	16	2	0	2	6	33	3	1	14	5	22	7	5
d__Bacteria|p__Bacteroidetes|c__Sphingobacteriia|o__Sphingobacteriales|f__Sphingobacteriaceae|g__Sphingobacterium|s__Sphingobacterium sp. ML3W	0	2	0	5	0	0	0	7	1	9	1	24	30	26	9	4
d__Bacteria|p__Bacteroidetes|c__Sphingobacteriia|o__Sphingobacteriales|f__Sphingobacteriaceae|g__Sphingobacterium|s__Sphingobacterium sp. LZ7M1	0	3	0	6	0	0	0	10	0	1	0	21	32	39	4	1
d__Bacteria|p__Proteobacteria|c__Gammaproteobacteria|o__Pseudomonadales|f__Pseudomonadaceae|g__Pseudomonas|s__Pseudomonas synxantha	0	3	0	2	0	0	1	7	18	7	0	15	10	28	1	3
d__Bacteria|p__Bacteroidetes|c__Flavobacteriia|o__Flavobacteriales|f__Flavobacteriaceae|g__Zunongwangia|s__Zunongwangia profunda	0	0	1	5	0	0	1	18	4	2	1	17	8	9	3	2
d__Bacteria|p__Proteobacteria|c__Gammaproteobacteria|o__Xanthomonadales|f__Xanthomonadaceae|g__Pseudoxanthomonas|s__Pseudoxanthomonas mexicana	0	5	0	2	0	0	0	15	0	2	0	34	13	20	2	2
d__Bacteria|p__Bacteroidetes|c__Flavobacteriia|o__Flavobacteriales|f__Flavobacteriaceae|g__Flavobacterium|s__Flavobacterium kingsejongi	0	0	0	4	2	0	0	3	9	1	0	13	44	29	1	3
d__Bacteria|p__Proteobacteria|c__Betaproteobacteria|o__Nitrosomonadales|f__Usitatibacteraceae|g__Usitatibacter|s__Usitatibacter palustris	0	3	0	2	0	0	0	4	0	2	0	16	20	35	0	4
d__Bacteria|p__Actinobacteria|c__Actinomycetia|o__Micromonosporales|f__Micromonosporaceae|g__Micromonospora|s__Micromonospora carbonacea	0	1	0	1	0	0	1	13	0	3	0	17	5	20	1	2
d__Bacteria|p__Planctomycetes|c__Planctomycetia|o__Pirellulales|f__Lacipirellulaceae|g__Lacipirellula|s__Lacipirellula limnantheis	0	3	0	1	0	0	0	4	0	3	0	48	22	18	1	2
d__Bacteria|p__Proteobacteria|c__Gammaproteobacteria|o__Xanthomonadales|f__Rhodanobacteraceae|g__Luteibacter|s__Luteibacter anthropi	0	1	0	2	0	0	0	3	0	5	0	21	7	37	1	1
d__Bacteria|p__Bacteroidetes|c__Flavobacteriia|o__Flavobacteriales|f__Flavobacteriaceae|g__Nonlabens|s__Nonlabens ponticola	0	2	0	7	0	2	0	2	0	3	0	15	19	26	1	8
d__Bacteria|p__Firmicutes|c__Bacilli|o__Bacillales|f__Bacillaceae|g__Fictibacillus|s__Fictibacillus arsenicus	0	4	0	15	1	1	2	2	18	3	0	7	3	37	6	5
d__Bacteria|p__Proteobacteria|c__Betaproteobacteria|o__Burkholderiales|f__Alcaligenaceae|g__Bordetella|s__Bordetella genomosp. 8	0	3	0	2	0	0	0	4	1	3	0	22	15	50	0	1
d__Bacteria|p__Actinobacteria|c__Actinomycetia|o__Pseudonocardiales|f__Pseudonocardiaceae|g__Alloactinosynnema|s__Alloactinosynnema sp. L-07	0	2	0	1	0	0	0	11	0	3	0	23	16	38	0	2
d__Bacteria|p__Cyanobacteria|o__Nostocales|f__Rivulariaceae|g__Rivularia|s__Rivularia sp. PCC 7116	1	2	2	4	1	0	1	3	9	0	0	5	6	12	0	5
d__Bacteria|p__Firmicutes|c__Bacilli|o__Bacillales|f__Bacillaceae|g__Caldalkalibacillus|s__Caldalkalibacillus thermarum	0	2	0	3	0	0	0	11	1	3	0	25	14	21	0	1
d__Bacteria|p__Actinobacteria|c__Actinomycetia|o__Corynebacteriales|f__Corynebacteriaceae|g__Corynebacterium|s__Corynebacterium jeikeium	0	2	0	15	1	1	2	120	0	1	0	10	15	48	7	14
d__Bacteria|p__Proteobacteria|c__Gammaproteobacteria|o__Pasteurellales|f__Pasteurellaceae|g__Vespertiliibacter|s__Vespertiliibacter pulmonis	2	36	0	264	9	0	2	27	1038	2	1	4	29	3	14	65
d__Bacteria|p__Bacteroidetes|c__Cytophagia|o__Cytophagales|f__Cytophagaceae|g__Spirosoma|s__Spirosoma endbachense	0	6	1	5	0	0	1	4	0	4	0	37	31	49	0	2
d__Bacteria|p__Planctomycetes|c__Planctomycetia|o__Pirellulales|f__Pirellulaceae|g__Mariniblastus|s__Mariniblastus fucicola	0	3	0	1	0	0	0	1	0	0	0	1	3	27	1	2
d__Bacteria|p__Proteobacteria|c__Alphaproteobacteria|o__Sphingomonadales|f__Sphingomonadaceae|g__Sphingomonas|s__Sphingomonas profundi	0	2	0	1	0	0	0	8	0	2	0	5	14	41	0	2
d__Bacteria|p__Proteobacteria|c__Alphaproteobacteria|o__Rhodospirillales|f__Rhodospirillaceae|g__Magnetospirillum|s__Magnetospirillum sp. ME-1	1	4	0	1	0	0	0	13	0	1	0	20	2	17	2	2
d__Bacteria|p__Actinobacteria|c__Actinomycetia|o__Streptomycetales|f__Streptomycetaceae|g__Streptomyces|s__Streptomyces rapamycinicus	0	2	1	5	1	0	1	30	2	2	0	30	11	15	2	5
d__Bacteria|p__Actinobacteria|c__Actinomycetia|o__Streptomycetales|f__Streptomycetaceae|g__Streptomyces|s__Streptomyces sp. ST13-2-2	0	0	0	0	1	0	0	12	0	2	0	28	3	24	0	3
d__Bacteria|p__Firmicutes|c__Clostridia|o__Eubacteriales|f__Lachnospiraceae|g__Cellulosilyticum|s__Cellulosilyticum lentocellum	0	4	0	217	1	1	18	17	0	1	2	23	0	11	16	27
d__Bacteria|p__Proteobacteria|c__Alphaproteobacteria|o__Hyphomicrobiales|f__Phyllobacteriaceae|g__Mesorhizobium|s__Mesorhizobium sp. 8	0	0	0	0	0	0	0	12	0	6	0	20	10	32	1	1
d__Bacteria|p__Firmicutes|c__Bacilli|o__Lactobacillales|f__Lactobacillaceae|g__Lactobacillus|s__Lactobacillus paragasseri	0	0	0	9	0	0	0	7	0	0	0	1	2	3	3	2
d__Bacteria|p__Bacteroidetes|c__Flavobacteriia|o__Flavobacteriales|f__Flavobacteriaceae|g__Flavobacterium|s__Flavobacterium gilvum	1	2	0	24	0	1	2	5	28	0	1	11	39	5	4	4
d__Bacteria|p__Actinobacteria|c__Actinomycetia|o__Streptomycetales|f__Streptomycetaceae|g__Streptomyces|s__Streptomyces genisteinicus	0	0	1	0	0	0	1	8	0	5	1	15	2	23	0	1
d__Bacteria|p__Bacteroidetes|c__Bacteroidia|o__Bacteroidales|f__Dysgonomonadaceae|g__Dysgonomonas|s__Dysgonomonas sp. HDW5A	0	3	0	11	0	0	1	6	1	6	0	17	48	20	2	0
d__Bacteria|p__Firmicutes|c__Bacilli|o__Bacillales|f__Alicyclobacillaceae|g__Effusibacillus|s__Effusibacillus dendaii	0	0	0	4	0	0	0	6	16	5	1	22	3	15	2	0
d__Bacteria|p__Proteobacteria|c__Alphaproteobacteria|o__Hyphomicrobiales|f__Rhizobiaceae|g__Agrobacterium|s__Agrobacterium vaccinii	0	1	0	4	0	0	0	4	0	1	0	11	4	32	0	2
d__Bacteria|p__Proteobacteria|c__Betaproteobacteria|o__Burkholderiales|f__Alcaligenaceae|g__Bordetella|s__Bordetella sp. N	0	0	0	1	0	0	0	8	0	6	1	34	14	23	1	2
d__Bacteria|p__Actinobacteria|c__Actinomycetia|o__Propionibacteriales|f__Propionibacteriaceae|g__Tessaracoccus|s__Tessaracoccus sp. MC1865	0	2	0	2	0	0	1	14	0	0	0	17	8	29	0	3
d__Bacteria|p__Proteobacteria|c__Betaproteobacteria|o__Burkholderiales|f__Burkholderiaceae|g__Paraburkholderia|s__Paraburkholderia tropica	0	4	0	1	0	0	1	6	0	2	0	21	20	60	0	2
d__Bacteria|p__Actinobacteria|c__Actinomycetia|o__Streptomycetales|f__Streptomycetaceae|g__Kitasatospora|s__Kitasatospora aureofaciens	0	0	0	0	0	1	1	7	0	0	0	15	3	39	1	1
d__Bacteria|p__Bacteroidetes|c__Flavobacteriia|o__Flavobacteriales|f__Flavobacteriaceae|g__Nonlabens|s__Nonlabens sp. Hel1_33_55	0	3	0	4	0	0	0	1	12	5	0	24	10	6	5	4
d__Bacteria|p__Proteobacteria|c__Betaproteobacteria|o__Burkholderiales|f__Burkholderiaceae|g__Burkholderia|s__Burkholderia contaminans	0	2	0	1	0	0	0	3	0	6	0	25	8	48	2	2
d__Bacteria|p__Proteobacteria|c__Gammaproteobacteria|o__Cardiobacteriales|f__Cardiobacteriaceae|g__Cardiobacterium|s__Cardiobacterium hominis	1	8	0	5	0	0	0	6	9	8	0	28	19	43	0	10
d__Bacteria|p__Proteobacteria|c__Gammaproteobacteria|o__Cellvibrionales|f__Halieaceae|g__Kineobactrum|s__Kineobactrum salinum	0	1	0	6	0	2	0	10	19	3	0	27	7	25	2	2
d__Bacteria|p__Actinobacteria|c__Actinomycetia|o__Micrococcales|f__Microbacteriaceae|g__Curtobacterium|s__Curtobacterium flaccumfaciens	0	4	0	0	0	0	0	6	0	5	0	31	16	55	0	3
d__Bacteria|p__Proteobacteria|c__Deltaproteobacteria|o__Desulfuromonadales|f__Syntrophotaleaceae|g__Syntrophotalea|s__Syntrophotalea acetylenivorans	0	1	2	0	0	0	0	8	0	4	0	36	9	31	2	2
d__Bacteria|p__Actinobacteria|c__Actinomycetia|o__Streptomycetales|f__Streptomycetaceae|g__Streptomyces|s__Streptomyces cadmiisoli	0	4	1	2	0	0	0	15	0	1	0	24	12	32	2	3
d__Bacteria|p__Actinobacteria|c__Actinomycetia|o__Streptomycetales|f__Streptomycetaceae|g__Streptomyces|s__Streptomyces lincolnensis	0	4	0	2	0	0	0	6	1	2	0	11	5	23	1	7
d__Bacteria|p__Proteobacteria|c__Gammaproteobacteria|o__Enterobacterales|f__Pectobacteriaceae|g__Dickeya|s__Dickeya chrysanthemi	0	2	0	14	4	1	0	9	87	1	1	15	14	21	3	7
d__Bacteria|p__Proteobacteria|c__Gammaproteobacteria|o__Oceanospirillales|f__Halomonadaceae|g__Halomonas|s__Halomonas meridiana	0	6	0	3	0	0	1	16	21	8	0	18	30	13	3	7
d__Bacteria|p__Proteobacteria|c__Gammaproteobacteria|o__Xanthomonadales|f__Xanthomonadaceae|g__Lysobacter|s__Lysobacter sp. KIS68-7	0	4	0	0	0	0	1	5	0	6	0	36	13	20	1	4
d__Bacteria|p__Firmicutes|c__Bacilli|o__Lactobacillales|f__Streptococcaceae|g__Streptococcus|s__Streptococcus parasanguinis	1	2	0	30	2	0	1	23	18	2	0	9	1	9	6	31
d__Bacteria|p__Spirochaetes|c__Spirochaetia|o__Leptospirales|f__Leptospiraceae|g__Turneriella|s__Turneriella parva	0	1	0	3	0	0	0	2	1	9	0	21	22	57	0	1
d__Bacteria|p__Actinobacteria|c__Actinomycetia|o__Geodermatophilales|f__Geodermatophilaceae|g__Blastococcus|s__Blastococcus sp. PRF04-17	0	33	0	10	0	0	2	19	0	7	0	21	13	36	1	5
d__Bacteria|p__Bacteroidetes|c__Flavobacteriia|o__Flavobacteriales|f__Weeksellaceae|g__Empedobacter|s__Empedobacter brevis	0	0	0	22	2	0	1	1	0	2	1	14	11	11	5	4
d__Bacteria|p__Ignavibacteriae|c__Ignavibacteria|o__Ignavibacteriales|f__Ignavibacteriaceae|g__Ignavibacterium|s__Ignavibacterium album	1	0	0	3	0	0	1	3	1	2	0	7	7	27	2	1
d__Bacteria|p__Proteobacteria|c__Gammaproteobacteria|o__Xanthomonadales|f__Xanthomonadaceae|g__Xanthomonas|s__Xanthomonas citri	0	1	0	6	2	0	0	9	38	1	0	17	15	63	3	3
d__Bacteria|p__Proteobacteria|c__Alphaproteobacteria|o__Hyphomicrobiales|f__Phyllobacteriaceae|g__Aquibium|s__Aquibium oceanicum	0	0	0	1	0	0	0	2	0	8	1	11	20	33	0	0
d__Bacteria|p__Actinobacteria|c__Actinomycetia|o__Propionibacteriales|f__Propionibacteriaceae|g__Tessaracoccus|s__Tessaracoccus timonensis	0	1	0	1	0	0	0	9	0	1	0	12	5	22	0	4
d__Bacteria|p__Proteobacteria|c__Betaproteobacteria|o__Neisseriales|f__Neisseriaceae|g__Paralysiella|s__Paralysiella testudinis	0	6	1	39	4	0	2	12	40	1	0	10	7	8	0	8
d__Bacteria|p__Actinobacteria|c__Actinomycetia|o__Corynebacteriales|f__Mycobacteriaceae|g__Mycobacterium|s__Mycobacterium avium	0	1	0	1	0	0	0	14	0	1	0	15	2	33	0	0
d__Bacteria|p__Bacteroidetes|c__Flavobacteriia|o__Flavobacteriales|f__Flavobacteriaceae|g__Antarcticibacterium|s__Antarcticibacterium sp. 1MA-6-2	1	1	3	8	0	0	0	2	1	4	3	10	5	25	2	3
d__Bacteria|p__Proteobacteria|c__Betaproteobacteria|o__Burkholderiales|f__Oxalobacteraceae|g__Massilia|s__Massilia sp. PAMC28688	0	1	0	2	0	0	0	10	0	8	0	28	10	20	0	4
d__Bacteria|p__Proteobacteria|c__Gammaproteobacteria|o__Moraxellales|f__Moraxellaceae|g__Acinetobacter|s__Acinetobacter pittii	0	5	0	45	0	1	2	17	26	8	2	13	6	28	2	2
d__Bacteria|p__Actinobacteria|c__Actinomycetia|o__Streptomycetales|f__Streptomycetaceae|g__Streptomyces|s__Streptomyces paludis	0	5	0	2	0	0	2	6	0	0	0	15	6	39	0	3
d__Bacteria|p__Proteobacteria|c__Deltaproteobacteria|o__Myxococcales|f__Myxococcaceae|g__Myxococcus|s__Myxococcus sp. SCHIC003	0	3	0	1	0	0	1	11	0	5	0	46	7	39	2	3
d__Bacteria|p__Actinobacteria|c__Actinomycetia|o__Streptomycetales|f__Streptomycetaceae|g__Streptomyces|s__Streptomyces lunaelactis	0	3	0	1	0	0	0	4	0	2	0	22	17	20	2	3
d__Bacteria|p__Actinobacteria|c__Actinomycetia|o__Streptomycetales|f__Streptomycetaceae|g__Streptomyces|s__Streptomyces sp. SM18	0	1	0	0	0	0	0	11	0	7	0	20	5	58	0	6
d__Bacteria|p__Proteobacteria|c__Alphaproteobacteria|o__Sphingomonadales|f__Erythrobacteraceae|g__Croceicoccus|s__Croceicoccus marinus	0	5	1	0	0	0	0	4	0	0	0	15	10	21	0	1
d__Bacteria|p__Proteobacteria|c__Betaproteobacteria|o__Burkholderiales|f__Comamonadaceae|g__Ottowia|s__Ottowia testudinis	0	4	0	2	0	0	0	2	0	2	0	32	13	42	0	6
d__Bacteria|p__Proteobacteria|c__Alphaproteobacteria|o__Rhodospirillales|f__Azospirillaceae|g__Azospirillum|s__Azospirillum sp. TSH100	0	0	0	2	0	0	0	10	0	3	0	19	13	28	0	1
d__Bacteria|p__Proteobacteria|c__Gammaproteobacteria|o__Oceanospirillales|f__Oceanospirillaceae|g__Marinobacterium|s__Marinobacterium rhizophilum	0	0	0	13	0	0	1	8	1	2	0	21	26	15	0	3
d__Bacteria|p__Actinobacteria|c__Actinomycetia|o__Corynebacteriales|f__Mycobacteriaceae|g__Mycolicibacterium|s__Mycolicibacterium neoaurum	0	4	0	2	0	0	1	15	2	0	0	7	4	20	1	6
d__Bacteria|p__Actinobacteria|c__Actinomycetia|o__Propionibacteriales|f__Propionibacteriaceae|g__Tessaracoccus|s__Tessaracoccus aquimaris	0	1	2	3	3	0	2	19	0	1	0	25	8	13	2	6
d__Bacteria|p__Actinobacteria|c__Actinomycetia|o__Streptomycetales|f__Streptomycetaceae|g__Streptomyces|s__Streptomyces inhibens	0	5	0	0	0	0	0	2	0	8	0	30	25	21	0	1
d__Bacteria|p__Firmicutes|c__Bacilli|o__Bacillales|f__Bacillaceae|g__Niallia|s__Niallia sp. RD1	0	4	1	15	0	1	1	8	7	4	0	11	8	15	8	6
d__Bacteria|p__Proteobacteria|c__Alphaproteobacteria|o__Hyphomicrobiales|f__Nitrobacteraceae|g__Bradyrhizobium|s__Bradyrhizobium sp. CCBAU 51753	0	1	0	0	0	0	0	27	0	5	0	15	13	49	1	4
d__Bacteria|p__Actinobacteria|c__Actinomycetia|o__Streptomycetales|f__Streptomycetaceae|g__Streptomyces|s__Streptomyces durmitorensis	0	4	1	0	0	0	0	13	0	3	0	16	5	28	0	3
d__Bacteria|p__Actinobacteria|c__Rubrobacteria|o__Rubrobacterales|f__Rubrobacteraceae|g__Rubrobacter|s__Rubrobacter indicoceani	0	49	0	0	0	0	0	4	0	3	0	28	7	31	0	2
d__Bacteria|p__Bacteroidetes|c__Flavobacteriia|o__Flavobacteriales|f__Flavobacteriaceae|g__Aquimarina|s__Aquimarina sp. BL5	0	0	3	8	2	0	0	2	2	8	0	17	0	11	4	6
d__Bacteria|p__Proteobacteria|c__Alphaproteobacteria|o__Rhodobacterales|f__Rhodobacteraceae|g__Polymorphum|s__Polymorphum gilvum	0	0	0	1	0	0	0	10	0	5	0	13	11	35	0	3
d__Bacteria|p__Proteobacteria|c__Gammaproteobacteria|o__Aeromonadales|f__Aeromonadaceae|g__Aeromonas|s__Aeromonas schubertii	0	5	0	5	1	0	0	18	1	4	0	34	7	26	7	5
d__Bacteria|p__Proteobacteria|c__Alphaproteobacteria|o__Caulobacterales|f__Caulobacteraceae|g__Brevundimonas|s__Brevundimonas naejangsanensis	0	2	0	2	0	0	0	12	0	1	0	27	14	51	0	3
d__Bacteria|p__Proteobacteria|c__Betaproteobacteria|o__Burkholderiales|f__Burkholderiaceae|g__Paraburkholderia|s__Paraburkholderia fungorum	0	2	0	3	0	0	0	20	0	1	0	29	12	138	0	3
d__Bacteria|p__Bacteroidetes|c__Flavobacteriia|o__Flavobacteriales|f__Flavobacteriaceae|g__Gilvibacter|s__Gilvibacter sp. SZ-19	0	4	0	10	0	1	0	1	1	1	0	22	27	24	3	3
d__Bacteria|p__Proteobacteria|c__Deltaproteobacteria|o__Desulfobacterales|f__Desulfobacteraceae|g__Desulfobacula|s__Desulfobacula toluolica	0	4	0	2	0	0	0	9	2	6	0	15	0	32	1	1
d__Bacteria|p__Proteobacteria|c__Alphaproteobacteria|o__Hyphomicrobiales|f__Brucellaceae|g__Brucella|s__Brucella anthropi	1	4	1	1	0	0	0	11	0	6	0	33	7	40	0	0
d__Bacteria|p__Bacteroidetes|c__Flavobacteriia|o__Flavobacteriales|f__Weeksellaceae|g__Chryseobacterium|s__Chryseobacterium manosquense	0	3	1	36	0	0	2	4	1	1	1	14	9	6	5	3
d__Bacteria|p__Bacteroidetes|c__Flavobacteriia|o__Flavobacteriales|f__Crocinitomicaceae|g__Crocinitomix|s__Crocinitomix sp. GM2_3_6_6	0	1	1	10	2	0	0	4	7	2	0	12	6	49	0	2
d__Bacteria|p__Proteobacteria|c__Alphaproteobacteria|o__Hyphomicrobiales|f__Rhizobiaceae|g__Shinella|s__Shinella sp. PSBB067	1	2	0	5	0	0	0	17	0	1	0	12	4	37	0	2
d__Bacteria|p__Actinobacteria|c__Actinomycetia|o__Pseudonocardiales|f__Pseudonocardiaceae|g__Saccharopolyspora|s__Saccharopolyspora gloriosae	0	2	0	2	0	0	1	10	0	3	0	21	12	24	0	5
d__Bacteria|p__Actinobacteria|c__Actinomycetia|o__Streptomycetales|f__Streptomycetaceae|g__Streptomyces|s__Streptomyces bathyalis	0	2	0	0	1	0	1	13	0	10	0	21	3	46	0	1
d__Bacteria|p__Chlorobi|c__Chlorobia|o__Chlorobiales|f__Chlorobiaceae|g__Chlorobium|s__Chlorobium phaeovibrioides	1	4	0	6	0	0	0	2	0	0	0	36	14	52	0	1
d__Bacteria|p__Proteobacteria|c__Betaproteobacteria|o__Burkholderiales|f__Alcaligenaceae|g__Bordetella|s__Bordetella genomosp. 13	0	0	0	5	0	0	0	5	0	6	0	17	8	17	0	1
d__Bacteria|p__Proteobacteria|c__Gammaproteobacteria|o__Orbales|f__Orbaceae|g__Gilliamella|s__Gilliamella apicola	0	5	0	40	0	1	1	10	161	3	1	6	11	39	11	13
d__Bacteria|p__Firmicutes|c__Bacilli|o__Bacillales|f__Alicyclobacillaceae|g__Alicyclobacillus|s__Alicyclobacillus mengziensis	0	1	0	2	0	0	0	10	0	0	0	28	3	35	1	3
d__Bacteria|p__Proteobacteria|c__Gammaproteobacteria|o__Chromatiales|f__Chromatiaceae|g__Marichromatium|s__Marichromatium purpuratum	0	1	0	5	0	0	0	15	4	0	0	41	25	54	1	3
d__Bacteria|p__Proteobacteria|c__Alphaproteobacteria|o__Rhodobacterales|f__Roseobacteraceae|g__Yangia|s__Yangia pacifica	0	0	0	1	0	0	2	8	0	5	0	21	4	15	0	3
d__Bacteria|p__Actinobacteria|c__Actinomycetia|o__Micrococcales|f__Beutenbergiaceae|g__Beutenbergia|s__Beutenbergia cavernae	0	0	1	1	0	0	0	6	0	7	0	12	7	13	0	3
d__Bacteria|p__Proteobacteria|c__Deltaproteobacteria|o__Desulfuromonadales|f__Geobacteraceae|g__Geobacter|s__Geobacter sp. DSM 9736	0	0	0	1	0	0	0	12	0	1	0	15	14	31	0	1
d__Bacteria|p__Candidatus Omnitrophica|g__Candidatus Velamenicoccus|s__Candidatus Velamenicoccus archaeovorus	0	1	0	0	0	1	0	4	0	2	0	17	9	47	2	1
d__Bacteria|p__Proteobacteria|c__Gammaproteobacteria|o__Enterobacterales|f__Pectobacteriaceae|g__Dickeya|s__Dickeya zeae	2	6	0	8	1	0	0	17	54	2	1	20	9	12	6	16
d__Bacteria|p__Actinobacteria|c__Actinomycetia|o__Geodermatophilales|f__Geodermatophilaceae|g__Modestobacter|s__Modestobacter marinus	0	0	0	0	0	0	0	23	0	4	0	19	2	18	1	0
d__Bacteria|p__Actinobacteria|c__Actinomycetia|o__Corynebacteriales|f__Nocardiaceae|g__Nocardia|s__Nocardia sp. CS682	0	0	0	1	0	0	0	7	0	2	0	20	7	22	1	1
d__Bacteria|p__Firmicutes|c__Bacilli|o__Bacillales|f__Bacillaceae|g__Metabacillus|s__Metabacillus sediminilitoris	0	3	2	17	0	0	2	19	1	3	0	20	15	9	4	3
d__Bacteria|p__Actinobacteria|c__Actinomycetia|o__Corynebacteriales|f__Mycobacteriaceae|g__Mycolicibacterium|s__Mycolicibacterium smegmatis	0	1	0	2	0	0	1	14	0	0	0	27	22	36	1	4
d__Bacteria|p__Proteobacteria|c__Alphaproteobacteria|o__Hyphomicrobiales|f__Bartonellaceae|g__Bartonella|s__Bartonella apis	0	3	1	12	0	1	0	5	4	1	0	18	3	20	0	5
d__Bacteria|p__Proteobacteria|c__Gammaproteobacteria|o__Xanthomonadales|f__Xanthomonadaceae|g__Lysobacter|s__Lysobacter antibioticus	0	1	1	2	0	0	0	7	0	8	0	22	5	36	3	3
d__Bacteria|p__Actinobacteria|c__Actinomycetia|o__Corynebacteriales|f__Mycobacteriaceae|g__Mycobacterium|s__Mycobacterium stomatepiae	0	5	5	4	5	0	0	4	4	6	0	13	3	16	2	0
d__Bacteria|p__Bacteroidetes|c__Flavobacteriia|o__Flavobacteriales|f__Flavobacteriaceae|g__Flavobacterium|s__Flavobacterium sp. B183	0	2	2	10	0	0	1	9	2	9	0	10	16	30	3	4
d__Bacteria|p__Proteobacteria|c__Betaproteobacteria|o__Burkholderiales|f__Burkholderiaceae|g__Paraburkholderia|s__Paraburkholderia phymatum	0	1	0	5	0	0	0	0	1	2	0	9	2	15	2	2
d__Bacteria|p__Proteobacteria|c__Alphaproteobacteria|o__Rhodospirillales|f__Thalassospiraceae|g__Magnetospira|s__Magnetospira sp. QH-2	0	1	0	2	0	0	0	7	0	2	0	11	5	81	1	3
d__Bacteria|p__Spirochaetes|c__Spirochaetia|o__Brachyspirales|f__Brachyspiraceae|g__Brachyspira|s__Brachyspira hyodysenteriae	1	2	1	7	0	0	2	5	1	3	1	13	3	16	2	9
d__Bacteria|p__Bacteroidetes|c__Cytophagia|o__Cytophagales|f__Cyclobacteriaceae|g__Cyclobacterium|s__Cyclobacterium marinum	1	2	0	10	0	0	1	3	0	1	1	15	10	28	2	0
d__Bacteria|p__Proteobacteria|c__Gammaproteobacteria|g__Thiolapillus|s__Thiolapillus brandeum	0	0	0	2	0	0	0	8	1	0	0	6	7	15	1	2
d__Bacteria|p__Proteobacteria|c__Gammaproteobacteria|o__Aeromonadales|f__Aeromonadaceae|g__Aeromonas|s__Aeromonas encheleia	0	3	0	2	1	2	0	24	1	6	0	45	12	61	1	3
d__Bacteria|p__Proteobacteria|c__Gammaproteobacteria|o__Alteromonadales|f__Shewanellaceae|g__Shewanella|s__Shewanella baltica	0	5	0	10	4	0	0	3	84	2	0	3	18	3	5	9
d__Bacteria|p__Bacteroidetes|c__Flavobacteriia|o__Flavobacteriales|f__Flavobacteriaceae|g__Flavobacterium|s__Flavobacterium jumunjinense	0	0	1	8	0	0	0	3	2	1	0	17	89	24	9	5
d__Bacteria|p__Synergistetes|c__Synergistia|o__Synergistales|f__Synergistaceae|g__Thermanaerovibrio|s__Thermanaerovibrio velox	0	1	0	0	0	0	0	9	0	3	0	15	4	12	1	1
d__Bacteria|p__Actinobacteria|c__Actinomycetia|o__Micrococcales|f__Microbacteriaceae|g__Microbacterium|s__Microbacterium sp. No. 7	0	0	0	0	0	0	0	14	0	2	0	4	0	19	2	2
d__Bacteria|p__Proteobacteria|c__Gammaproteobacteria|o__Chromatiales|f__Ectothiorhodospiraceae|g__Alkalilimnicola|s__Alkalilimnicola ehrlichii	0	4	0	2	0	0	0	6	0	4	0	26	18	19	2	1
d__Bacteria|p__Firmicutes|c__Bacilli|o__Bacillales|f__Staphylococcaceae|g__Staphylococcus|s__Staphylococcus hominis	3	5	2	21	3	0	2	3	17	2	0	1	4	7	13	3
d__Bacteria|p__Proteobacteria|c__Gammaproteobacteria|o__Xanthomonadales|f__Rhodanobacteraceae|g__Frateuria|s__Frateuria aurantia	0	0	0	1	0	0	0	17	0	3	0	32	8	30	1	4
d__Bacteria|p__Actinobacteria|c__Actinomycetia|o__Corynebacteriales|f__Corynebacteriaceae|g__Corynebacterium|s__Corynebacterium vitaeruminis	1	2	0	6	0	0	1	25	1	2	0	11	10	35	3	8
d__Bacteria|p__Proteobacteria|c__Betaproteobacteria|o__Burkholderiales|f__Alcaligenaceae|g__Bordetella|s__Bordetella flabilis	0	1	0	4	0	0	1	6	0	5	0	13	9	22	0	4
d__Bacteria|p__Deinococcus-Thermus|c__Deinococci|o__Deinococcales|f__Deinococcaceae|g__Deinococcus|s__Deinococcus sp. TS-293	0	6	0	3	0	0	0	10	0	1	0	28	10	40	0	2
d__Bacteria|p__Proteobacteria|c__Alphaproteobacteria|o__Sphingomonadales|f__Sphingomonadaceae|g__Novosphingobium|s__Novosphingobium resinovorum	0	0	0	1	0	0	1	11	0	4	0	31	1	54	0	3
d__Bacteria|p__Actinobacteria|c__Coriobacteriia|o__Coriobacteriales|f__Coriobacteriaceae|g__Collinsella|s__Collinsella sp. zg1085	0	1	0	2	0	0	1	3	0	8	0	21	12	33	0	5
d__Bacteria|p__Actinobacteria|c__Actinomycetia|o__Streptomycetales|f__Streptomycetaceae|g__Streptomyces|s__Streptomyces nigra	0	1	0	2	0	0	0	11	0	1	0	12	2	51	1	0
d__Bacteria|p__Proteobacteria|c__Betaproteobacteria|o__Nitrosomonadales|f__Sterolibacteriaceae|g__Methyloversatilis|s__Methyloversatilis sp. RAC08	1	3	0	0	0	0	3	5	0	7	0	16	19	56	1	5
d__Bacteria|p__Actinobacteria|c__Actinomycetia|o__Propionibacteriales|f__Nocardioidaceae|g__Nocardioides|s__Nocardioides sp. LMS-CY	0	0	0	1	0	0	1	10	1	5	0	20	4	34	1	1
d__Bacteria|p__Proteobacteria|c__Alphaproteobacteria|o__Rhodobacterales|f__Rhodobacteraceae|g__Pelagovum|s__Pelagovum pacificum	0	0	0	1	0	0	0	1	0	11	0	15	6	14	1	0
d__Bacteria|p__Proteobacteria|c__Betaproteobacteria|o__Burkholderiales|f__Burkholderiaceae|g__Paraburkholderia|s__Paraburkholderia atlantica	1	1	1	1	1	0	3	9	0	4	0	12	10	36	1	1
d__Bacteria|p__Actinobacteria|c__Actinomycetia|o__Streptomycetales|f__Streptomycetaceae|g__Streptomyces|s__Streptomyces aureoverticillatus	0	3	0	0	0	0	0	16	0	4	0	13	3	43	1	2
d__Bacteria|p__Actinobacteria|c__Actinomycetia|o__Streptomycetales|f__Streptomycetaceae|g__Streptomyces|s__Streptomyces avermitilis	0	0	0	2	0	0	0	21	0	2	1	14	20	26	2	3
d__Bacteria|p__Cyanobacteria|o__Oscillatoriales|f__Coleofasciculaceae|g__Geitlerinema|s__Geitlerinema sp. PCC 7407	0	5	1	1	0	0	0	9	0	5	0	32	3	31	0	2
d__Bacteria|p__Actinobacteria|c__Actinomycetia|o__Streptomycetales|f__Streptomycetaceae|g__Streptomyces|s__Streptomyces sp. GMY02	0	0	0	1	0	0	0	14	0	1	0	13	1	40	0	1
d__Bacteria|p__Firmicutes|c__Bacilli|o__Bacillales|f__Paenibacillaceae|g__Paenibacillus|s__Paenibacillus thiaminolyticus	0	3	1	1	0	0	0	9	0	4	0	11	1	45	0	0
d__Bacteria|p__Proteobacteria|c__Betaproteobacteria|o__Rhodocyclales|f__Zoogloeaceae|g__Azoarcus|s__Azoarcus olearius	0	2	0	1	0	0	1	11	0	1	0	35	5	55	0	4
d__Bacteria|p__Proteobacteria|c__Betaproteobacteria|o__Burkholderiales|f__Burkholderiaceae|g__Cupriavidus|s__Cupriavidus sp. EM10	0	3	0	0	0	0	1	14	0	2	0	17	17	28	0	3
d__Bacteria|p__Proteobacteria|c__Gammaproteobacteria|o__Pasteurellales|f__Pasteurellaceae|g__Mannheimia|s__Mannheimia bovis	0	66	0	232	7	0	3	25	690	3	4	6	24	4	2	51
d__Bacteria|p__Bacteroidetes|c__Flavobacteriia|o__Flavobacteriales|f__Flavobacteriaceae|g__Capnocytophaga|s__Capnocytophaga ochracea	0	0	0	8	0	1	0	0	3	5	0	11	7	18	1	5
d__Bacteria|p__Firmicutes|c__Bacilli|o__Bacillales|f__Bacillaceae|g__Mesobacillus|s__Mesobacillus sp. S13	0	4	0	5	2	1	1	18	2	3	0	26	6	18	1	1
d__Bacteria|p__Proteobacteria|c__Alphaproteobacteria|o__Hyphomicrobiales|f__Aurantimonadaceae|g__Martelella|s__Martelella endophytica	0	2	0	0	0	0	0	18	0	0	0	31	5	34	1	3
d__Bacteria|p__Bacteroidetes|c__Flavobacteriia|o__Flavobacteriales|f__Weeksellaceae|g__Faecalibacter|s__Faecalibacter bovis	0	2	0	11	0	0	1	6	6	4	1	23	8	17	0	3
d__Bacteria|p__Firmicutes|c__Bacilli|o__Bacillales|f__Paenibacillaceae|g__Cohnella|s__Cohnella abietis	4	2	3	18	9	10	1	22	3	4	4	23	7	24	6	6
d__Bacteria|p__Proteobacteria|c__Gammaproteobacteria|o__Pseudomonadales|f__Pseudomonadaceae|g__Pseudomonas|s__Pseudomonas fulva	0	1	0	4	0	0	0	10	1	3	0	18	2	26	3	1
d__Bacteria|p__Bacteroidetes|c__Flavobacteriia|o__Flavobacteriales|f__Weeksellaceae|g__Apibacter|s__Apibacter raozihei	0	2	0	6	0	1	1	0	1	2	1	16	34	42	8	0
d__Bacteria|p__Proteobacteria|c__Alphaproteobacteria|o__Hyphomicrobiales|f__Cohaesibacteraceae|g__Cohaesibacter|s__Cohaesibacter sp. ES.047	0	1	0	4	0	0	2	6	0	11	0	19	24	11	1	1
d__Bacteria|p__Spirochaetes|c__Spirochaetia|o__Spirochaetales|f__Treponemataceae|g__Treponema|s__Treponema medium	0	5	0	7	0	0	0	5	15	6	0	13	19	28	0	5
d__Bacteria|p__Bacteroidetes|c__Flavobacteriia|o__Flavobacteriales|f__Flavobacteriaceae|g__Muricauda|s__Muricauda aurantiaca	1	1	1	3	0	0	1	1	0	6	0	20	17	11	2	6
d__Bacteria|p__Proteobacteria|c__Alphaproteobacteria|o__Caulobacterales|f__Caulobacteraceae|g__Phenylobacterium|s__Phenylobacterium zucineum	0	1	0	2	0	0	0	13	0	1	1	17	6	41	0	4
d__Bacteria|p__Proteobacteria|c__Alphaproteobacteria|o__Hyphomicrobiales|f__Xanthobacteraceae|g__Starkeya|s__Starkeya novella	0	0	0	0	0	0	0	2	0	3	0	24	5	12	0	0
d__Bacteria|p__Proteobacteria|c__Gammaproteobacteria|o__Enterobacterales|f__Enterobacteriaceae|g__Atlantibacter|s__Atlantibacter hermannii	0	4	1	28	13	4	12	20	38	3	1	22	28	42	9	174
d__Bacteria|p__Firmicutes|c__Bacilli|o__Bacillales|f__Paenibacillaceae|g__Aneurinibacillus|s__Aneurinibacillus soli	0	3	1	7	0	0	0	13	0	5	0	18	7	16	1	1
d__Bacteria|p__Proteobacteria|c__Gammaproteobacteria|o__Immundisolibacterales|f__Immundisolibacteraceae|g__Immundisolibacter|s__Immundisolibacter cernigliae	0	2	0	1	0	0	1	2	0	4	0	18	6	49	1	1
d__Bacteria|p__Synergistetes|c__Synergistia|o__Synergistales|f__Synergistaceae|g__Thermanaerovibrio|s__Thermanaerovibrio acidaminovorans	0	1	0	0	0	0	1	19	0	4	0	17	3	40	0	0
d__Bacteria|p__Proteobacteria|c__Alphaproteobacteria|o__Hyphomicrobiales|f__Phyllobacteriaceae|g__Mesorhizobium|s__Mesorhizobium sp. Pch-S	0	1	0	0	0	0	0	4	0	2	0	11	10	17	0	2
d__Bacteria|p__Proteobacteria|c__Betaproteobacteria|o__Burkholderiales|f__Comamonadaceae|g__Variovorax|s__Variovorax sp. RA8	0	2	0	0	0	0	0	7	0	5	0	26	12	64	1	2
d__Bacteria|p__Proteobacteria|c__Gammaproteobacteria|o__Vibrionales|f__Vibrionaceae|g__Vibrio|s__Vibrio furnissii	0	4	0	7	0	5	0	9	103	1	1	20	16	15	0	11
d__Bacteria|p__Actinobacteria|c__Actinomycetia|o__Corynebacteriales|f__Corynebacteriaceae|g__Corynebacterium|s__Corynebacterium casei	0	2	0	3	2	0	13	27	2	4	0	4	0	9	2	8
d__Bacteria|p__Proteobacteria|c__Alphaproteobacteria|o__Hyphomicrobiales|f__Methylocystaceae|g__Methylocystis|s__Methylocystis heyeri	0	1	0	5	0	0	0	7	0	6	0	13	2	20	1	1
d__Bacteria|p__Firmicutes|c__Bacilli|o__Bacillales|f__Planococcaceae|g__Planococcus|s__Planococcus maritimus	0	4	1	3	0	1	0	11	10	4	0	24	6	20	1	3
d__Bacteria|p__Planctomycetes|c__Planctomycetia|o__Pirellulales|f__Thermoguttaceae|g__Thermogutta|s__Thermogutta terrifontis	0	3	0	0	0	0	0	13	0	2	0	18	15	42	0	3
d__Bacteria|p__Proteobacteria|c__Alphaproteobacteria|o__Caulobacterales|f__Caulobacteraceae|g__Caulobacter|s__Caulobacter flavus	0	2	1	0	0	0	1	11	0	2	0	19	10	44	2	4
d__Bacteria|p__Actinobacteria|c__Actinomycetia|o__Micromonosporales|f__Micromonosporaceae|g__Micromonospora|s__Micromonospora krabiensis	0	3	0	3	0	0	0	10	0	5	0	14	12	33	2	3
d__Bacteria|p__Actinobacteria|c__Actinomycetia|o__Streptomycetales|f__Streptomycetaceae|g__Streptomyces|s__Streptomyces sp. LRE541	4	5	3	0	1	1	0	22	3	2	3	26	6	37	4	6
d__Bacteria|p__Bacteroidetes|c__Flavobacteriia|o__Flavobacteriales|f__Flavobacteriaceae|g__Flavobacterium|s__Flavobacterium sp. CLA17	2	1	0	14	1	1	0	11	2	5	0	11	8	44	3	3
d__Bacteria|p__Bacteroidetes|c__Flavobacteriia|o__Flavobacteriales|f__Flavobacteriaceae|g__Kordia|s__Kordia sp. SMS9	0	2	0	11	0	0	0	7	0	10	0	30	14	11	0	10
d__Bacteria|p__Firmicutes|c__Bacilli|o__Bacillales|f__Bacillaceae|g__Gottfriedia|s__Gottfriedia acidiceleris	0	3	0	30	2	0	1	3	1	1	0	9	6	16	9	5
d__Bacteria|p__Actinobacteria|c__Actinomycetia|o__Micromonosporales|f__Micromonosporaceae|g__Actinocatenispora|s__Actinocatenispora sera	1	1	1	3	0	0	0	13	0	1	0	18	11	41	0	3
d__Bacteria|p__Actinobacteria|c__Actinomycetia|o__Propionibacteriales|f__Nocardioidaceae|g__Nocardioides|s__Nocardioides humi	0	0	0	4	0	0	0	14	0	1	0	23	5	79	0	3
d__Bacteria|p__Firmicutes|c__Bacilli|o__Bacillales|f__Paenibacillaceae|g__Paenibacillus|s__Paenibacillus graminis	0	2	0	5	0	0	0	17	0	3	0	35	8	16	1	1
d__Bacteria|p__Actinobacteria|c__Actinomycetia|o__Pseudonocardiales|f__Pseudonocardiaceae|g__Amycolatopsis|s__Amycolatopsis sp. BJA-103	0	1	0	1	0	0	0	10	0	0	0	7	4	35	0	1
d__Bacteria|p__Proteobacteria|c__Alphaproteobacteria|o__Rhodobacterales|f__Roseobacteraceae|g__Roseovarius|s__Roseovarius indicus	0	2	0	2	0	0	0	10	0	2	0	9	11	43	1	0
d__Bacteria|p__Proteobacteria|c__Gammaproteobacteria|o__Pseudomonadales|f__Pseudomonadaceae|g__Pseudomonas|s__Pseudomonas cichorii	0	1	0	4	0	0	0	10	1	1	0	10	22	21	0	3
d__Bacteria|p__Proteobacteria|c__Gammaproteobacteria|o__Chromatiales|f__Chromatiaceae|g__Allochromatium|s__Allochromatium vinosum	0	1	0	2	0	0	0	3	0	1	0	18	5	10	0	6
d__Bacteria|p__Firmicutes|c__Bacilli|o__Bacillales|f__Paenibacillaceae|g__Paenibacillus|s__Paenibacillus kribbensis	0	0	0	5	0	0	0	8	3	2	0	19	4	10	4	3
d__Bacteria|p__Proteobacteria|c__Betaproteobacteria|o__Burkholderiales|f__Comamonadaceae|g__Comamonas|s__Comamonas serinivorans	0	3	0	0	0	0	0	4	0	8	0	22	27	45	2	7
d__Bacteria|p__Actinobacteria|c__Actinomycetia|o__Streptomycetales|f__Streptomycetaceae|g__Streptomyces|s__Streptomyces davaonensis	0	4	0	0	0	0	0	4	0	5	0	18	17	26	3	4
d__Bacteria|p__Firmicutes|c__Bacilli|o__Bacillales|f__Staphylococcaceae|g__Macrococcus|s__Macrococcus armenti	6	1	0	14	2	3	10	237	27	2	0	6	6	10	34	31
d__Bacteria|p__Proteobacteria|c__Gammaproteobacteria|o__Pasteurellales|f__Pasteurellaceae|g__Mannheimia|s__Mannheimia sp. USDA-ARS-USMARC-1261	2	31	0	204	10	1	2	27	701	2	3	2	26	3	6	58
d__Bacteria|p__Actinobacteria|c__Coriobacteriia|o__Eggerthellales|f__Eggerthellaceae|g__Phoenicibacter|s__Phoenicibacter congonensis	0	1	0	1	0	0	0	15	0	1	0	58	13	47	3	7
d__Bacteria|p__Proteobacteria|c__Betaproteobacteria|o__Burkholderiales|f__Alcaligenaceae|g__Bordetella|s__Bordetella hinzii	0	0	0	1	0	0	0	9	0	4	0	22	10	36	0	4
d__Bacteria|p__Firmicutes|c__Bacilli|o__Bacillales|f__Bacillaceae|g__Cytobacillus|s__Cytobacillus gottheilii	0	2	0	6	2	0	0	13	2	6	0	17	6	10	1	4
[truncated: 5,946 more rows]
