# Supplementary material for: Characteristics of the Fecal Microbiome of Piglets with Diarrhea Identified Using Shotgun Metagenomics Sequencing
Source: Animals (Basel). 2023 Jul 14;13(14):2303. doi: 10.3390/ani13142303 (PMC10376196; doi:10.3390/ani13142303)
Supplement: Supplementary file 1 [file animals-13-02303-s001.zip › TableS2. o│omplete composition of fungi.xlsx]

## Sheet: Лист1
	Control								Diarrhoea
Taxonomy	112	113	114	115	137	138	147	148	105	106	107	108	109	110	111	136
d__Eukaryota|k__Fungi|p__Ascomycota|c__Schizosaccharomycetes|o__Schizosaccharomycetales|f__Schizosaccharomycetaceae|g__Schizosaccharomyces|s__Schizosaccharomyces pombe	6	422	86	26	8	216	148	505	408	88	14	476	520	378	314	662
d__Eukaryota|k__Fungi|p__Ascomycota|c__Sordariomycetes|o__Glomerellales|f__Glomerellaceae|g__Colletotrichum|s__Colletotrichum higginsianum	30	42	28	25	25	31	14	169	33	51	23	236	116	301	42	75
d__Eukaryota|k__Fungi|p__Ascomycota|c__Sordariomycetes|o__Sordariales|f__Chaetomiaceae|g__Thermothielavioides|s__Thermothielavioides terrestris	4	76	18	13	4	54	44	156	33	32	3	279	144	239	67	178
d__Eukaryota|k__Fungi|p__Ascomycota|c__Sordariomycetes|o__Sordariales|f__Sordariaceae|g__Neurospora|s__Neurospora crassa	10	77	19	8	11	68	26	153	63	29	11	174	50	140	43	121
d__Eukaryota|k__Fungi|p__Ascomycota|c__Sordariomycetes|o__Sordariales|f__Chaetomiaceae|g__Thermothelomyces|s__Thermothelomyces thermophilus	3	28	7	2	4	20	14	107	32	15	3	227	64	161	34	85
d__Eukaryota|k__Fungi|p__Ascomycota|c__Sordariomycetes|o__Hypocreales|f__Ophiocordycipitaceae|g__Purpureocillium|s__Purpureocillium takamizusanense	13	27	14	7	10	30	10	112	28	35	6	198	88	256	21	71
d__Eukaryota|k__Fungi|p__Ascomycota|c__Sordariomycetes|o__Hypocreales|f__Ophiocordycipitaceae|g__Drechmeria|s__Drechmeria coniospora	11	27	9	10	8	13	13	97	10	23	4	145	46	120	28	56
d__Eukaryota|k__Fungi|p__Ascomycota|c__Sordariomycetes|o__Glomerellales|f__Glomerellaceae|g__Colletotrichum|s__Colletotrichum lupini	6	55	18	5	5	18	16	94	16	27	3	117	63	155	42	131
d__Eukaryota|k__Fungi|p__Basidiomycota|c__Ustilaginomycetes|o__Ustilaginales|f__Ustilaginaceae|g__Sporisorium|s__Sporisorium graminicola	1	38	6	1	3	20	22	104	22	31	0	196	49	169	24	67
d__Eukaryota|k__Fungi|p__Basidiomycota|c__Pucciniomycetes|o__Pucciniales|f__Pucciniaceae|g__Puccinia|s__Puccinia striiformis	25	151	40	27	42	63	30	157	59	35	14	91	80	87	93	167
d__Eukaryota|k__Fungi|p__Ascomycota|c__Sordariomycetes|o__Hypocreales|f__Clavicipitaceae|g__Ustilaginoidea|s__Ustilaginoidea virens	6	54	20	15	8	23	6	105	18	40	9	133	62	126	33	39
d__Eukaryota|k__Fungi|p__Ascomycota|c__Leotiomycetes|o__Helotiales|f__Sclerotiniaceae|g__Botrytis|s__Botrytis cinerea	28	62	26	21	26	36	11	88	46	40	21	88	59	165	46	56
d__Eukaryota|k__Fungi|p__Basidiomycota|c__Agaricomycetes|o__Agaricales|f__Strophariaceae|g__Psilocybe|s__Psilocybe cubensis	7	55	5	2	2	24	5	98	36	12	4	80	63	110	16	33
d__Eukaryota|k__Fungi|p__Ascomycota|c__Eurotiomycetes|o__Eurotiales|f__Aspergillaceae|g__Penicillium|s__Penicillium oxalicum	1	55	16	1	1	24	26	35	17	14	0	94	47	129	35	95
d__Eukaryota|k__Fungi|p__Ascomycota|c__Saccharomycetes|o__Saccharomycetales|f__Saccharomycetaceae|g__Tetrapisispora|s__Tetrapisispora blattae	1	45	6	5	6	7	2	28	109	13	5	29	26	16	36	41
d__Eukaryota|k__Fungi|p__Ascomycota|c__Sordariomycetes|o__Magnaporthales|f__Pyriculariaceae|g__Pyricularia|s__Pyricularia oryzae	3	37	11	3	5	33	18	74	22	15	2	87	66	78	45	98
d__Eukaryota|k__Fungi|p__Ascomycota|c__Eurotiomycetes|o__Eurotiales|f__Aspergillaceae|g__Aspergillus|s__Aspergillus fumigatus	1	42	6	2	1	22	19	80	17	16	5	70	51	101	27	58
d__Eukaryota|k__Fungi|p__Ascomycota|c__Sordariomycetes|o__Magnaporthales|f__Pyriculariaceae|g__Pyricularia|s__Pyricularia pennisetigena	10	53	12	4	7	27	18	76	15	15	4	101	61	63	18	73
d__Eukaryota|k__Fungi|p__Ascomycota|c__Saccharomycetes|o__Saccharomycetales|f__Dipodascaceae|g__Yarrowia|s__Yarrowia lipolytica	3	41	19	2	4	29	11	74	26	20	0	99	75	122	33	69
d__Eukaryota|k__Fungi|p__Ascomycota|c__Sordariomycetes|o__Magnaporthales|f__Pyriculariaceae|g__Pyricularia|s__Pyricularia grisea	103	69	96	68	105	81	29	209	76	86	69	102	104	134	85	110
d__Eukaryota|k__Fungi|p__Ascomycota|c__Dothideomycetes|o__Mycosphaerellales|f__Mycosphaerellaceae|g__Zymoseptoria|s__Zymoseptoria tritici	9	25	8	4	10	22	12	73	12	14	7	106	71	111	33	67
d__Eukaryota|k__Fungi|p__Basidiomycota|c__Tremellomycetes|o__Tremellales|f__Cryptococcaceae|g__Cryptococcus|s__Cryptococcus neoformans	7	39	6	4	2	26	9	51	53	18	1	77	63	90	18	57
d__Eukaryota|k__Fungi|p__Ascomycota|c__Eurotiomycetes|o__Eurotiales|f__Aspergillaceae|g__Aspergillus|s__Aspergillus luchuensis	11	46	15	14	10	28	15	84	23	19	10	103	37	83	39	72
d__Eukaryota|k__Fungi|p__Ascomycota|c__Dothideomycetes|o__Mycosphaerellales|f__Mycosphaerellaceae|g__Cercospora|s__Cercospora beticola	0	62	11	4	2	31	18	90	45	9	2	73	87	215	50	107
d__Eukaryota|k__Fungi|p__Ascomycota|c__Sordariomycetes|o__Hypocreales|f__Clavicipitaceae|g__Pochonia|s__Pochonia chlamydosporia	1	60	10	3	3	31	14	107	16	23	1	73	44	50	44	92
d__Eukaryota|k__Fungi|p__Ascomycota|c__Dothideomycetes|o__Mycosphaerellales|f__Mycosphaerellaceae|g__Fulvia|s__Fulvia fulva	5	29	5	5	7	28	2	101	5	24	5	103	98	83	10	25
d__Eukaryota|k__Fungi|p__Ascomycota|c__Eurotiomycetes|o__Eurotiales|f__Aspergillaceae|g__Aspergillus|s__Aspergillus chevalieri	4	36	5	1	3	28	8	99	20	12	1	42	41	52	7	36
d__Eukaryota|k__Fungi|p__Ascomycota|c__Eurotiomycetes|o__Eurotiales|f__Trichocomaceae|g__Talaromyces|s__Talaromyces rugulosus	6	45	10	5	2	21	10	42	16	22	6	60	56	70	29	49
d__Eukaryota|k__Fungi|p__Basidiomycota|c__Ustilaginomycetes|o__Ustilaginales|f__Ustilaginaceae|g__Ustilago|s__Ustilago maydis	3	31	3	5	3	15	5	77	14	10	6	71	67	53	11	24
d__Eukaryota|k__Fungi|p__Basidiomycota|c__Agaricomycetes|o__Agaricales|f__Marasmiaceae|g__Marasmius|s__Marasmius oreades	0	31	4	2	0	20	9	36	42	6	2	30	25	27	21	50
d__Eukaryota|k__Fungi|p__Ascomycota|c__Saccharomycetes|o__Saccharomycetales|f__Saccharomycetaceae|g__Lachancea|s__Lachancea thermotolerans	2	39	1	2	0	17	7	38	41	5	0	50	52	58	11	47
d__Eukaryota|k__Fungi|p__Ascomycota|c__Eurotiomycetes|o__Eurotiales|f__Aspergillaceae|g__Aspergillus|s__Aspergillus puulaauensis	2	28	6	1	2	24	1	103	10	14	2	65	49	96	12	26
d__Eukaryota|k__Fungi|p__Basidiomycota|c__Malasseziomycetes|o__Malasseziales|f__Malasseziaceae|g__Malassezia|s__Malassezia restricta	0	19	3	1	3	33	12	36	2	10	0	87	33	67	12	26
d__Eukaryota|k__Fungi|p__Ascomycota|c__Saccharomycetes|o__Saccharomycetales|f__Pichiaceae|g__Brettanomyces|s__Brettanomyces bruxellensis	10	29	13	1	1	12	5	52	23	8	0	26	33	76	23	37
d__Eukaryota|k__Fungi|p__Ascomycota|c__Eurotiomycetes|o__Eurotiales|f__Aspergillaceae|g__Aspergillus|s__Aspergillus nidulans	7	14	3	5	2	5	19	53	3	10	6	88	28	41	16	20
d__Eukaryota|k__Fungi|p__Basidiomycota|c__Agaricomycetes|o__Cantharellales|f__Ceratobasidiaceae|g__Rhizoctonia|s__Rhizoctonia solani	3	24	5	2	5	7	5	18	5	11	4	36	12	46	10	13
d__Eukaryota|k__Fungi|p__Ascomycota|c__Sordariomycetes|o__Hypocreales|f__Nectriaceae|g__Fusarium|s__Fusarium poae	12	58	17	12	8	20	33	46	31	17	7	46	34	57	52	114
d__Eukaryota|k__Fungi|p__Ascomycota|c__Sordariomycetes|o__Hypocreales|f__Nectriaceae|g__Fusarium|s__Fusarium oxysporum	4	25	12	3	1	14	21	26	19	11	1	28	44	83	40	61
d__Eukaryota|k__Fungi|p__Ascomycota|c__Saccharomycetes|o__Saccharomycetales|f__Pichiaceae|g__Ogataea|s__Ogataea parapolymorpha	0	16	0	0	1	16	0	34	0	4	0	50	38	45	5	6
d__Eukaryota|k__Fungi|p__Ascomycota|c__Saccharomycetes|o__Saccharomycetales|f__Pichiaceae|g__Brettanomyces|s__Brettanomyces nanus	1	124	26	11	2	53	58	55	204	2	5	58	82	68	116	267
d__Eukaryota|k__Fungi|p__Ascomycota|c__Saccharomycetes|o__Saccharomycetales|f__Debaryomycetaceae|g__Candida|s__Candida dubliniensis	15	44	14	16	12	23	16	65	18	15	13	23	31	22	28	41
d__Eukaryota|k__Fungi|p__Ascomycota|c__Saccharomycetes|o__Saccharomycetales|f__Saccharomycetaceae|g__Eremothecium|s__Eremothecium gossypii	1	25	7	2	0	12	10	56	7	14	1	84	12	68	19	45
d__Eukaryota|k__Fungi|p__Ascomycota|c__Saccharomycetes|o__Saccharomycetales|f__Saccharomycodaceae|g__Saccharomycodes|s__Saccharomycodes ludwigii	3	49	3	5	3	11	4	37	23	6	4	40	20	27	18	23
d__Eukaryota|k__Fungi|p__Ascomycota|c__Saccharomycetes|o__Saccharomycetales|f__Trichomonascaceae|g__Sugiyamaella|s__Sugiyamaella lignohabitans	5	33	9	2	3	5	2	49	11	5	4	56	15	67	19	15
d__Eukaryota|k__Fungi|p__Ascomycota|c__Saccharomycetes|o__Saccharomycetales|f__Saccharomycetaceae|g__Naumovozyma|s__Naumovozyma dairenensis	1	35	4	5	2	16	3	16	47	5	4	21	17	19	34	30
d__Eukaryota|k__Fungi|p__Ascomycota|c__Saccharomycetes|o__Saccharomycetales|f__Debaryomycetaceae|g__Debaryomyces|s__Debaryomyces hansenii	0	48	3	1	2	11	1	19	30	12	0	29	34	58	6	20
d__Eukaryota|k__Fungi|p__Ascomycota|c__Sordariomycetes|o__Hypocreales|f__Nectriaceae|g__Fusarium|s__Fusarium venenatum	5	23	3	5	2	8	14	30	25	10	4	47	30	32	17	33
d__Eukaryota|k__Fungi|p__Ascomycota|c__Saccharomycetes|o__Saccharomycetales|f__Debaryomycetaceae|g__Candida|s__Candida albicans	15	37	6	4	2	15	3	42	9	9	14	12	29	28	26	38
d__Eukaryota|k__Fungi|p__Ascomycota|c__Sordariomycetes|o__Hypocreales|f__Nectriaceae|g__Fusarium|s__Fusarium fujikuroi	10	16	10	5	8	11	6	31	33	13	12	35	28	87	29	16
d__Eukaryota|k__Fungi|p__Ascomycota|c__Sordariomycetes|o__Hypocreales|f__Nectriaceae|g__Fusarium|s__Fusarium graminearum	1	16	1	0	1	5	7	40	3	14	2	45	14	88	5	17
d__Eukaryota|k__Fungi|p__Ascomycota|c__Saccharomycetes|o__Saccharomycetales|f__Debaryomycetaceae|g__Scheffersomyces|s__Scheffersomyces stipitis	1	53	9	2	2	15	13	90	31	6	0	25	32	37	32	66
d__Eukaryota|k__Fungi|p__Ascomycota|c__Saccharomycetes|o__Saccharomycetales|f__Saccharomycetaceae|g__Tetrapisispora|s__Tetrapisispora phaffii	5	37	6	5	2	15	3	53	19	3	1	40	32	19	20	31
d__Eukaryota|k__Fungi|p__Ascomycota|c__Saccharomycetes|o__Saccharomycetales|f__Saccharomycetaceae|g__Zygosaccharomyces|s__Zygosaccharomyces rouxii	1	24	3	4	4	2	1	17	18	3	1	39	20	17	13	13
d__Eukaryota|k__Fungi|p__Ascomycota|c__Saccharomycetes|o__Saccharomycetales|f__Saccharomycetaceae|g__Naumovozyma|s__Naumovozyma castellii	18	46	23	7	19	17	5	50	7	17	5	23	21	42	18	24
d__Eukaryota|k__Fungi|p__Ascomycota|c__Saccharomycetes|o__Saccharomycetales|f__Debaryomycetaceae|g__Candida|s__Candida orthopsilosis	4	32	10	4	0	15	5	21	13	5	5	15	19	26	19	23
d__Eukaryota|k__Fungi|p__Ascomycota|c__Saccharomycetes|o__Saccharomycetales|f__Saccharomycetaceae|g__Kluyveromyces|s__Kluyveromyces marxianus	1	25	6	5	5	29	5	72	66	13	4	37	39	18	27	27
d__Eukaryota|k__Fungi|p__Ascomycota|c__Saccharomycetes|o__Saccharomycetales|f__Phaffomycetaceae|g__Komagataella|s__Komagataella phaffii	16	34	14	13	20	22	9	67	40	26	16	55	50	50	16	37
d__Eukaryota|k__Fungi|p__Ascomycota|c__Saccharomycetes|o__Saccharomycetales|f__Pichiaceae|g__Pichia|s__Pichia kudriavzevii	1	33	2	3	0	16	4	31	55	3	1	25	5	7	16	22
d__Eukaryota|k__Fungi|p__Ascomycota|c__Saccharomycetes|o__Saccharomycetales|f__Saccharomycetaceae|g__Saccharomyces|s__Saccharomyces cerevisiae	1	13	5	2	0	7	11	28	1	6	2	36	6	16	15	18
d__Eukaryota|k__Fungi|p__Ascomycota|c__Sordariomycetes|o__Hypocreales|f__Nectriaceae|g__Fusarium|s__Fusarium pseudograminearum	8	16	7	4	0	11	3	22	4	20	4	35	11	30	7	9
d__Eukaryota|k__Fungi|p__Ascomycota|c__Saccharomycetes|o__Saccharomycetales|f__Saccharomycetaceae|g__Kazachstania|s__Kazachstania naganishii	1	24	7	3	5	21	11	74	20	2	1	42	35	32	16	43
d__Eukaryota|k__Fungi|p__Ascomycota|c__Saccharomycetes|o__Saccharomycetales|f__Saccharomycetaceae|g__Nakaseomyces|s__[Candida] glabrata	3	44	7	8	1	10	8	26	25	11	3	37	34	26	10	45
d__Eukaryota|k__Fungi|p__Ascomycota|c__Saccharomycetes|o__Saccharomycetales|f__Saccharomycetaceae|g__Torulaspora|s__Torulaspora globosa	5	20	11	1	0	7	5	9	1	5	1	62	19	15	10	14
d__Eukaryota|k__Fungi|p__Ascomycota|c__Saccharomycetes|o__Saccharomycetales|f__Saccharomycetaceae|g__Kazachstania|s__Kazachstania africana	2	25	2	2	3	4	10	17	6	3	1	19	26	9	18	41
d__Eukaryota|k__Fungi|p__Ascomycota|c__Saccharomycetes|o__Saccharomycetales|f__Saccharomycetaceae|g__Saccharomyces|s__Saccharomyces eubayanus	1	37	1	3	1	6	7	29	15	4	0	8	17	50	20	36
d__Eukaryota|k__Fungi|p__Ascomycota|c__Saccharomycetes|o__Saccharomycetales|f__Saccharomycetaceae|g__Kluyveromyces|s__Kluyveromyces lactis	2	23	5	0	1	7	6	23	1	6	2	11	21	17	14	19
d__Eukaryota|k__Fungi|p__Ascomycota|c__Saccharomycetes|o__Saccharomycetales|f__Saccharomycetaceae|g__Saccharomyces|s__Saccharomyces paradoxus	1	31	9	2	0	9	17	64	25	11	2	28	19	14	23	40
d__Eukaryota|k__Fungi|p__Ascomycota|c__Saccharomycetes|o__Saccharomycetales|f__Saccharomycetaceae|g__Zygotorulaspora|s__Zygotorulaspora mrakii	1	18	1	2	3	5	0	38	33	6	0	18	10	15	4	9
d__Eukaryota|k__Fungi|p__Basidiomycota|c__Tremellomycetes|o__Tremellales|f__Cryptococcaceae|g__Cryptococcus|s__Cryptococcus gattii VGI	2	4	0	1	1	3	0	7	22	4	2	14	8	17	2	4
d__Eukaryota|k__Fungi|p__Ascomycota|c__Saccharomycetes|o__Saccharomycetales|f__Saccharomycetaceae|g__Eremothecium|s__Eremothecium cymbalariae	0	12	3	3	0	2	0	25	25	11	1	23	23	17	5	21
d__Eukaryota|k__Fungi|p__Ascomycota|c__Eurotiomycetes|o__Eurotiales|f__Aspergillaceae|g__Aspergillus|s__Aspergillus oryzae	77	35	68	43	71	42	20	115	59	37	50	43	63	24	56	78
d__Eukaryota|k__Fungi|p__Ascomycota|c__Saccharomycetes|o__Saccharomycetales|f__Saccharomycetaceae|g__Torulaspora|s__Torulaspora delbrueckii	1	25	0	1	1	3	0	53	3	2	0	18	8	15	16	13
d__Eukaryota|k__Fungi|p__Ascomycota|c__Sordariomycetes|o__Hypocreales|f__Nectriaceae|g__Fusarium|s__Fusarium verticillioides	1	7	4	0	0	9	2	14	2	3	2	10	16	18	7	10
d__Eukaryota|k__Fungi|p__Ascomycota|c__Sordariomycetes|o__Hypocreales|f__Nectriaceae|g__Fusarium|s__Fusarium musae	3	9	1	1	5	3	0	8	3	7	1	16	3	8	3	4
d__Eukaryota|k__Fungi|p__Ascomycota|c__Saccharomycetes|o__Saccharomycetales|f__Saccharomycetaceae|g__Eremothecium|s__Eremothecium sinecaudum	0	6	2	1	0	3	0	16	3	8	1	19	9	33	4	10
d__Eukaryota|k__Fungi|p__Microsporidia|f__Unikaryonidae|g__Encephalitozoon|s__Encephalitozoon romaleae	1	3	0	0	0	0	0	8	12	0	2	3	2	4	1	1
d__Eukaryota|k__Fungi|p__Microsporidia|f__Unikaryonidae|g__Encephalitozoon|s__Encephalitozoon intestinalis	0	0	0	0	0	1	0	2	0	1	0	16	2	2	3	0
d__Eukaryota|k__Fungi|p__Microsporidia|f__Unikaryonidae|g__Encephalitozoon|s__Encephalitozoon cuniculi	0	4	1	0	0	1	0	0	0	1	0	1	4	5	0	2
d__Eukaryota|k__Fungi|p__Ascomycota|c__Eurotiomycetes|o__Eurotiales|f__Aspergillaceae|g__Aspergillus|s__Aspergillus flavus	1	5	0	0	0	1	0	3	1	0	0	0	2	11	0	3
d__Eukaryota|k__Fungi|p__Microsporidia|f__Unikaryonidae|g__Encephalitozoon|s__Encephalitozoon hellem	0	1	0	0	0	0	0	2	1	0	1	0	2	2	0	0
