# Supplementary material for: Characteristics of the Fecal Microbiome of Piglets with Diarrhea Identified Using Shotgun Metagenomics Sequencing
Source: Animals (Basel). 2023 Jul 14;13(14):2303. doi: 10.3390/ani13142303 (PMC10376196; doi:10.3390/ani13142303)
Supplement: Supplementary file 1 [file animals-13-02303-s001.zip › TableS3.Complete composition of viruses.xlsx]

## Sheet: Лист1
	Control								Diarrhoea
Taxonomy	112	113	114	115	137	138	147	148	105	106	107	108	109	110	111	136
d__Viruses|k__Heunggongvirae|p__Uroviricota|c__Caudoviricetes|o__Caudovirales|f__Podoviridae|s__crAssphage cr124_1	0	0	0	1	0	0	4	0	0	0	0	0	1	1	0	1
d__Viruses|k__Heunggongvirae|p__Uroviricota|c__Caudoviricetes|o__Caudovirales|f__Podoviridae|s__crAssphage cr7_1	0	1	0	0	0	1	1	1	1	0	1	0	3	0	1	0
d__Viruses|k__Heunggongvirae|p__Uroviricota|c__Caudoviricetes|o__Caudovirales|f__Podoviridae|s__crAssphage cr116_1	0	4	0	0	0	0	4	0	1	0	0	1	0	40	3	1
d__Viruses|k__Heunggongvirae|p__Uroviricota|c__Caudoviricetes|o__Caudovirales|f__Siphoviridae|s__Bacteroides phage B124-14	0	264	1	1	0	1	0	177	5	713	1	25058	187	32	4	9328
d__Viruses|k__Heunggongvirae|p__Uroviricota|c__Caudoviricetes|o__Caudovirales|f__Podoviridae|s__crAssphage cr8_1	0	3	1	0	0	0	5	2	0	9	0	12	1	2	2	1
d__Viruses|k__Heunggongvirae|p__Uroviricota|c__Caudoviricetes|o__Caudovirales|f__Siphoviridae|s__Bacteroides phage B40-8	0	169	2	0	0	0	0	25	5	521	2	16682	72	27	0	6267
d__Viruses|k__Heunggongvirae|p__Uroviricota|c__Caudoviricetes|o__Caudovirales|f__Podoviridae|s__crAssphage cr131_1	0	23	2	0	0	7	16	9	4	7	0	3	11	5	19	50
d__Viruses|k__Heunggongvirae|p__Uroviricota|c__Caudoviricetes|o__Caudovirales|f__Podoviridae|s__crAssphage cr271_1	0	0	0	0	0	0	1	2	1	0	1	0	0	2	1	0
d__Viruses|k__Heunggongvirae|p__Uroviricota|c__Caudoviricetes|o__Caudovirales|f__Myoviridae|g__Felsduovirus|s__Escherichia virus 500465-1	0	2672	504	140	23	1133	2731	1051	948	20	24	34	638	27	2628	4463
d__Viruses|k__Heunggongvirae|p__Uroviricota|c__Caudoviricetes|o__Caudovirales|f__Myoviridae|g__Xuanwuvirus|s__Escherichia virus 500465-2	0	2536	771	177	14	1092	1861	1196	1075	19	23	36	529	12	3213	4733
d__Viruses|k__Heunggongvirae|p__Uroviricota|c__Caudoviricetes|o__Caudovirales|f__Myoviridae|g__Goslarvirus|s__Escherichia virus Goslar	0	2	0	0	0	0	14867	2	0	0	0	1	0	1	2041	1
d__Viruses|k__Heunggongvirae|p__Uroviricota|c__Caudoviricetes|o__Caudovirales|f__Podoviridae|s__IAS virus	0	2	0	0	0	0	2	2	0	1	0	2	0	53	0	0
d__Viruses|k__Heunggongvirae|p__Uroviricota|c__Caudoviricetes|o__Caudovirales|f__Siphoviridae|g__Sawaravirus|s__Escherichia virus WGPS2	0	1567	643	136	19	675	1185	528	1018	6	16	23	466	17	3836	3789
d__Viruses|k__Heunggongvirae|p__Uroviricota|c__Caudoviricetes|o__Caudovirales|f__Schitoviridae|g__Gamaleyavirus|s__Shigella virus Sb1	0	44	0	0	1	49	11970	163	0	0	4	0	0	0	0	8
d__Viruses|k__Heunggongvirae|p__Uroviricota|c__Caudoviricetes|o__Caudovirales|f__Schitoviridae|g__Gamaleyavirus|s__Escherichia virus EC1UPM	0	28	0	0	0	47	10587	103	0	0	1	0	0	1	0	10
d__Viruses|k__Orthornavirae|p__Kitrinoviricota|c__Flasuviricetes|o__Amarillovirales|f__Flaviviridae|s__Bamaga virus	0	22	0	0	0	1	0	188	1	28	0	80	79	103	21	20
d__Viruses|k__Heunggongvirae|p__Uroviricota|c__Caudoviricetes|o__Caudovirales|f__Schitoviridae|g__Gamaleyavirus|s__Escherichia virus IME11	0	28	0	0	0	43	8671	152	1	0	2	1	0	1	0	11
d__Viruses|k__Heunggongvirae|p__Uroviricota|c__Caudoviricetes|o__Caudovirales|f__Schitoviridae|g__Gamaleyavirus|s__Escherichia virus Bp4	0	33	0	0	0	37	8678	95	1	0	0	0	0	1	0	2
d__Viruses|k__Heunggongvirae|p__Uroviricota|c__Caudoviricetes|o__Caudovirales|f__Siphoviridae|s__Lactobacillus prophage Lj965	0	1	3	0	0	9	1	8	0	1	0	0	9	0	8	3
d__Viruses|k__Heunggongvirae|p__Uroviricota|c__Caudoviricetes|o__Caudovirales|f__Myoviridae|g__Punavirus|s__Escherichia virus RCS47	0	1558	415	83	22	800	712	584	382	6	10	20	391	8	721	2037
d__Viruses|k__Orthornavirae|p__Duplornaviricota|c__Chrymotiviricetes|o__Ghabrivirales|f__Totiviridae|s__Piscine myocarditis-like virus	278	1177	215	390	180	144	129	109	228	383	265	113	284	183	226	71
d__Viruses|k__Heunggongvirae|p__Uroviricota|c__Caudoviricetes|o__Caudovirales|f__Schitoviridae|g__Gamaleyavirus|s__Escherichia virus G7C	0	120	0	0	0	15	6943	730	0	0	6	0	0	0	0	27
d__Viruses|k__Heunggongvirae|p__Uroviricota|c__Caudoviricetes|o__Caudovirales|f__Myoviridae|g__Punavirus|s__Escherichia virus P1	0	1635	289	87	11	831	312	438	567	7	4	19	472	5	555	1711
d__Viruses|k__Heunggongvirae|p__Uroviricota|c__Caudoviricetes|o__Caudovirales|f__Podoviridae|s__CrAssphage sp.	0	7	0	0	0	1	0	1	1	2	1	2	7	3	1	0
d__Viruses|k__Heunggongvirae|p__Uroviricota|c__Caudoviricetes|o__Caudovirales|f__Siphoviridae|s__Lactobacillus phage phiadh	1	8	5	2	1	0	0	10	1	2	3	1	3	1	13	3
d__Viruses|k__Heunggongvirae|p__Uroviricota|c__Caudoviricetes|o__Caudovirales|f__Myoviridae|s__Shigella phage SfIV	0	1149	202	59	3	520	577	482	462	1	6	10	298	12	647	1992
d__Viruses|k__Heunggongvirae|p__Uroviricota|c__Caudoviricetes|o__Caudovirales|f__Schitoviridae|g__Gamaleyavirus|s__Escherichia virus APEC7	0	91	0	0	0	16	6020	471	0	0	3	1	0	0	0	20
d__Viruses|k__Heunggongvirae|p__Uroviricota|c__Caudoviricetes|o__Caudovirales|f__Myoviridae|g__Punavirus|s__Salmonella virus SJ46	0	964	151	45	15	530	644	359	275	2	4	6	344	11	603	2273
d__Viruses|k__Heunggongvirae|p__Uroviricota|c__Caudoviricetes|o__Caudovirales|f__Podoviridae|s__crAssphage cr128_1	0	2	0	0	0	0	0	0	1	0	0	0	2	551	0	1
d__Viruses|k__Heunggongvirae|p__Uroviricota|c__Caudoviricetes|o__Caudovirales|f__Siphoviridae|g__Glaedevirus|s__Escherichia virus 2H10	0	830	259	60	2	278	227	252	542	1	18	7	190	3	1711	1557
d__Viruses|k__Heunggongvirae|p__Uroviricota|c__Caudoviricetes|o__Caudovirales|f__Schitoviridae|g__Gamaleyavirus|s__Escherichia virus ECBP1	0	19	0	0	0	33	5918	86	0	0	1	1	0	0	0	1
d__Viruses|k__Heunggongvirae|p__Uroviricota|c__Caudoviricetes|o__Caudovirales|f__Podoviridae|g__Uetakevirus|s__Escherichia phage TL-2011b	0	640	283	49	11	260	253	230	454	4	7	14	121	3	1928	1542
d__Viruses|g__Pandoravirus|s__Pandoravirus macleodensis	201	80	228	158	166	147	88	420	154	171	152	160	173	101	184	193
d__Viruses|k__Heunggongvirae|p__Uroviricota|c__Caudoviricetes|o__Caudovirales|f__Podoviridae|s__crAssphage cr85_1	0	0	0	0	0	0	0	0	0	0	0	0	0	139	0	0
d__Viruses|g__Pandoravirus|s__Pandoravirus salinus	195	68	195	144	192	121	71	364	129	160	136	146	155	111	167	161
d__Viruses|k__Heunggongvirae|p__Uroviricota|c__Caudoviricetes|o__Caudovirales|f__Siphoviridae|s__Enterobacteria phage mEp460	0	1085	194	72	8	311	305	527	427	4	12	6	157	5	889	900
d__Viruses|k__Heunggongvirae|p__Uroviricota|c__Caudoviricetes|o__Caudovirales|f__Schitoviridae|g__Gamaleyavirus|s__Escherichia virus APEC5	0	71	0	0	0	15	4622	433	0	0	2	0	0	0	0	27
d__Viruses|k__Heunggongvirae|p__Uroviricota|c__Caudoviricetes|o__Caudovirales|f__Podoviridae|s__crAssphage cr272_1	0	0	0	0	0	0	0	3	0	0	1	0	0	1	0	0
d__Viruses|k__Heunggongvirae|p__Uroviricota|c__Caudoviricetes|o__Caudovirales|f__Myoviridae|g__Felsduovirus|s__Klebsiella virus 4LV2017	0	590	125	18	6	224	1081	151	180	0	5	7	138	6	788	1195
d__Viruses|k__Heunggongvirae|p__Uroviricota|c__Caudoviricetes|o__Caudovirales|f__Podoviridae|s__crAssphage cr273_1	0	2	0	0	0	0	0	0	0	0	0	1	0	0	0	0
d__Viruses|k__Heunggongvirae|p__Uroviricota|c__Caudoviricetes|o__Caudovirales|f__Podoviridae|s__crAssphage cr130_1	0	0	0	0	0	0	0	1	0	0	0	4	0	2	1	1
d__Viruses|g__Pandoravirus|s__Pandoravirus dulcis	92	36	128	61	96	95	31	212	62	90	86	97	81	86	93	109
d__Viruses|k__Heunggongvirae|p__Uroviricota|c__Caudoviricetes|o__Caudovirales|f__Siphoviridae|g__Lambdavirus|s__Escherichia phage Lambda_ev099	0	700	169	48	3	245	213	198	263	2	14	10	181	4	419	1276
d__Viruses|k__Heunggongvirae|p__Uroviricota|c__Caudoviricetes|o__Caudovirales|f__Siphoviridae|g__Lambdavirus|s__Escherichia virus Lambda_4A7	1	491	96	18	9	190	277	135	231	1	5	4	122	9	480	1507
d__Viruses|k__Heunggongvirae|p__Uroviricota|c__Caudoviricetes|o__Caudovirales|f__Myoviridae|g__Erskinevirus|s__Erwinia virus Asesino	0	497	11	1	0	1252	17	419	13	30	21	25	10	14	18	591
d__Viruses|k__Heunggongvirae|p__Uroviricota|c__Caudoviricetes|o__Caudovirales|f__Myoviridae|g__Seoulvirus|s__Salmonella virus SPN3US	2	529	0	0	0	1387	12	478	0	25	18	33	3	5	1	661
d__Viruses|k__Heunggongvirae|p__Uroviricota|c__Caudoviricetes|o__Caudovirales|f__Myoviridae|s__Enterobacteria phage SfV	0	811	134	12	1	167	237	484	293	2	0	2	77	5	276	699
d__Viruses|k__Bamfordvirae|p__Nucleocytoviricota|c__Megaviricetes|o__Algavirales|f__Phycodnaviridae|s__Orpheovirus IHUMI-LCC2	7	26	4	3	0	5	0	26	18	9	3	18	5	19	14	13
d__Viruses|k__Heunggongvirae|p__Uroviricota|c__Caudoviricetes|o__Caudovirales|f__Siphoviridae|s__Salmonella phage SSU5	0	681	263	8	1	540	633	444	145	1	5	8	96	2	74	193
d__Viruses|g__Pandoravirus|s__Pandoravirus neocaledonia	74	34	77	62	82	55	30	162	67	73	79	71	90	61	53	91
d__Viruses|k__Heunggongvirae|p__Uroviricota|c__Caudoviricetes|o__Caudovirales|f__Siphoviridae|s__Enterobacteria phage cdtI	0	590	71	53	3	172	173	364	209	2	8	5	88	1	711	398
d__Viruses|k__Heunggongvirae|p__Uroviricota|c__Caudoviricetes|o__Caudovirales|f__Myoviridae|g__Erskinevirus|s__Erwinia virus EaH2	1	440	20	6	1	913	26	324	62	20	12	19	50	8	51	508
d__Viruses|k__Heunggongvirae|p__Uroviricota|c__Caudoviricetes|o__Caudovirales|s__Enterobacteria phage P4	0	553	122	17	0	198	268	163	117	7	6	8	12	1	258	1093
d__Viruses|k__Heunggongvirae|p__Uroviricota|c__Caudoviricetes|o__Caudovirales|f__Siphoviridae|g__Pankowvirus|s__Enterobacteria virus YYZ2008	0	373	151	16	2	164	230	155	203	1	4	7	96	1	417	938
d__Viruses|g__Pandoravirus|s__Pandoravirus inopinatum	63	56	52	40	53	44	16	120	59	49	55	64	57	33	58	78
d__Viruses|k__Heunggongvirae|p__Uroviricota|c__Caudoviricetes|o__Caudovirales|f__Myoviridae|s__Escherichia phage D6	0	360	99	21	3	159	180	147	164	2	4	12	107	27	325	688
d__Viruses|k__Heunggongvirae|p__Uroviricota|c__Caudoviricetes|o__Caudovirales|f__Siphoviridae|g__Jacevirus|s__Gordonia virus Jace	0	0	0	0	0	1	0	0	0	1	0	1	1	38	0	0
d__Viruses|k__Bamfordvirae|p__Nucleocytoviricota|c__Megaviricetes|o__Imitervirales|f__Mimiviridae|g__Mimivirus|s__Megavirus chiliensis	6	29	9	9	4	11	10	19	13	7	3	11	18	35	26	55
d__Viruses|f__Polydnaviridae|g__Bracovirus|s__Cotesia congregata bracovirus	103	160	99	122	91	56	45	141	83	96	109	71	113	45	100	55
d__Viruses|k__Heunggongvirae|p__Uroviricota|c__Caudoviricetes|o__Caudovirales|f__Siphoviridae|g__Pankowvirus|s__Escherichia virus 1717	0	391	123	20	5	161	189	162	256	3	4	5	105	2	301	634
d__Viruses|k__Heunggongvirae|p__Uroviricota|c__Caudoviricetes|o__Caudovirales|f__Siphoviridae|g__Mufasoctovirus|s__Arthrobacter virus Mufasa8	0	0	0	0	0	0	1	0	0	0	0	0	0	0	1	0
d__Viruses|k__Heunggongvirae|p__Uroviricota|c__Caudoviricetes|o__Caudovirales|f__Schitoviridae|g__Ithacavirus|s__Salmonella virus FSL SP-076	0	0	0	0	0	0	11	2	0	0	0	0	0	0	3	0
d__Viruses|k__Heunggongvirae|p__Uroviricota|c__Caudoviricetes|o__Caudovirales|f__Siphoviridae|g__Lambdavirus|s__Escherichia virus DE3	0	293	111	16	3	156	234	167	160	3	5	5	89	2	270	675
d__Viruses|g__Pandoravirus|s__Pandoravirus quercus	32	18	27	21	46	22	5	56	20	22	23	53	26	29	27	44
d__Viruses|k__Heunggongvirae|p__Uroviricota|c__Caudoviricetes|o__Caudovirales|f__Herelleviridae|g__Matervirus|s__Bacillus virus Mater	0	2	0	0	0	5	0	9	1	7	0	31	4	33	1	4
d__Viruses|k__Heunggongvirae|p__Uroviricota|c__Caudoviricetes|o__Caudovirales|f__Siphoviridae|g__Lambdavirus|s__Escherichia virus Lambda_2G7b	0	181	38	6	0	63	64	76	82	1	2	1	39	0	1154	268
d__Viruses|k__Bamfordvirae|p__Nucleocytoviricota|c__Megaviricetes|o__Imitervirales|f__Mimiviridae|g__Cafeteriavirus|s__Cafeteria roenbergensis virus	3	18	1	2	5	3	6	9	12	5	0	7	11	16	7	13
d__Viruses|k__Heunggongvirae|p__Uroviricota|c__Caudoviricetes|o__Caudovirales|f__Podoviridae|g__Uetakevirus|s__Escherichia virus phiV10	0	146	104	1	0	38	20	29	337	0	7	6	15	2	1092	68
d__Viruses|k__Heunggongvirae|p__Uroviricota|c__Caudoviricetes|o__Caudovirales|f__Podoviridae|g__Lederbergvirus|s__Salmonella phage SEN22	0	583	60	27	1	168	71	76	51	4	2	6	113	2	315	437
d__Viruses|k__Orthornavirae|p__Pisuviricota|c__Duplopiviricetes|o__Durnavirales|f__Partitiviridae|g__Betapartitivirus|s__White clover cryptic virus 2	74	253	52	90	44	33	31	49	47	94	45	41	79	47	64	27
d__Viruses|k__Orthornavirae|p__Pisuviricota|c__Duplopiviricetes|o__Durnavirales|f__Amalgaviridae|s__Capsicum annuum amalgavirus 1	61	278	46	120	75	38	21	48	50	102	74	28	82	30	65	27
d__Viruses|k__Heunggongvirae|p__Peploviricota|c__Herviviricetes|o__Herpesvirales|f__Alloherpesviridae|g__Ictalurivirus|s__Ictalurid herpesvirus 1	101	31	142	56	84	81	42	190	85	78	75	94	74	56	116	98
d__Viruses|k__Heunggongvirae|p__Uroviricota|c__Caudoviricetes|o__Caudovirales|f__Siphoviridae|g__Oengusvirus|s__Faecalibacterium virus Oengus	0	0	0	0	0	0	0	0	0	0	0	0	1	2	1	0
d__Viruses|k__Bamfordvirae|p__Nucleocytoviricota|c__Megaviricetes|o__Imitervirales|f__Mimiviridae|s__Moumouvirus	3	25	7	5	3	8	5	26	8	5	4	29	7	75	10	35
d__Viruses|k__Heunggongvirae|p__Uroviricota|c__Caudoviricetes|o__Caudovirales|f__Myoviridae|s__Shigella phage SfII	0	307	57	12	0	96	155	129	115	0	2	6	48	5	192	534
d__Viruses|k__Orthornavirae|p__Pisuviricota|c__Duplopiviricetes|o__Durnavirales|f__Partitiviridae|s__Rosellinia necatrix partitivirus 8	75	231	43	109	51	41	30	32	54	93	78	20	66	21	45	21
d__Viruses|k__Heunggongvirae|p__Uroviricota|c__Caudoviricetes|o__Caudovirales|f__Myoviridae|s__Enterobacteria phage SfI	0	389	33	7	1	118	183	178	113	0	1	2	52	3	101	455
d__Viruses|k__Heunggongvirae|p__Uroviricota|c__Caudoviricetes|o__Caudovirales|f__Myoviridae|g__Peduovirus|s__Escherichia virus P2	0	173	56	33	0	71	103	82	118	1	1	2	45	0	751	214
d__Viruses|f__Polydnaviridae|g__Bracovirus|s__Diolcogaster facetosa bracovirus	83	40	56	54	70	44	20	76	49	52	54	40	55	43	47	67
d__Viruses|k__Heunggongvirae|p__Uroviricota|c__Caudoviricetes|o__Caudovirales|f__Podoviridae|s__crAssphage cr50_1	0	0	0	0	0	0	0	0	0	0	0	37	2	254	0	0
d__Viruses|k__Heunggongvirae|p__Uroviricota|c__Caudoviricetes|o__Caudovirales|f__Siphoviridae|g__Wilnyevirus|s__Streptomyces virus BillNye	0	7	1	0	0	3	0	20	2	8	0	5	15	14	0	3
d__Viruses|k__Heunggongvirae|p__Uroviricota|c__Caudoviricetes|o__Caudovirales|f__Myoviridae|g__Machinavirus|s__Erwinia phage vB_EamM_ChrisDB	0	109	0	0	0	301	0	110	0	6	5	44	9	2	1	182
d__Viruses|k__Heunggongvirae|p__Uroviricota|c__Caudoviricetes|o__Caudovirales|f__Myoviridae|g__Donellivirus|s__Bacillus virus G	0	6	2	1	0	1	0	3	11	2	2	6	5	56	1	6
d__Viruses|k__Heunggongvirae|p__Uroviricota|c__Caudoviricetes|o__Caudovirales|f__Myoviridae|g__Machinavirus|s__Erwinia phage vB_EamM_Caitlin	0	178	1	1	0	400	3	125	13	6	3	26	20	6	6	171
d__Viruses|k__Heunggongvirae|p__Uroviricota|c__Caudoviricetes|o__Caudovirales|f__Podoviridae|s__Bacteroides phage crAss001	1	0	0	2	2	1	1	5	1	2	2	0	2	47	1	0
d__Viruses|k__Heunggongvirae|p__Uroviricota|c__Caudoviricetes|o__Caudovirales|f__Podoviridae|s__crAssphage cr111_1	0	0	1	0	0	0	0	5	0	1	0	9	0	35	4	1
d__Viruses|k__Heunggongvirae|p__Uroviricota|c__Caudoviricetes|o__Caudovirales|f__Siphoviridae|g__Lambdavirus|s__Escherichia virus Lambda_2B8	0	320	49	10	2	112	80	85	86	0	6	1	64	2	218	399
d__Viruses|k__Heunggongvirae|p__Uroviricota|c__Caudoviricetes|o__Caudovirales|f__Siphoviridae|g__Arequatrovirus|s__Streptomyces phage Omar	0	58	9	2	0	10	18	47	19	2	2	6	86	15	90	108
d__Viruses|k__Bamfordvirae|p__Nucleocytoviricota|c__Megaviricetes|o__Algavirales|f__Phycodnaviridae|s__Aureococcus anophagefferens virus	6	12	7	11	5	6	0	21	5	13	7	10	11	35	7	8
d__Viruses|k__Heunggongvirae|p__Uroviricota|c__Caudoviricetes|o__Caudovirales|f__Siphoviridae|g__Bertelyvirus|s__Caulobacter virus CcrBL9	0	45	15	1	0	25	21	22	25	5	0	15	17	26	39	108
d__Viruses|k__Heunggongvirae|p__Uroviricota|c__Caudoviricetes|o__Caudovirales|f__Myoviridae|s__Lactobacillus prophage Lj771	0	0	0	0	0	0	0	15	0	0	0	1	0	0	0	0
d__Viruses|k__Heunggongvirae|p__Uroviricota|c__Caudoviricetes|o__Caudovirales|f__Siphoviridae|g__Marienburgvirus|s__Escherichia virus JLK2012	0	244	68	18	4	82	165	58	119	0	4	5	50	4	160	359
d__Viruses|s__Apis mellifera filamentous virus	6	27	16	16	12	9	5	8	16	5	4	13	9	35	7	11
d__Viruses|k__Orthornavirae|p__Kitrinoviricota|c__Flasuviricetes|o__Amarillovirales|f__Flaviviridae|s__Mogiana tick virus	43	213	44	60	32	33	28	16	33	68	43	27	57	36	39	14
d__Viruses|s__Mollivirus sibericum	24	33	36	18	36	34	10	63	44	30	30	38	38	16	30	47
d__Viruses|f__Polydnaviridae|g__Ichnovirus|s__Glypta fumiferanae ichnovirus	46	18	56	33	55	37	9	109	60	43	52	40	37	27	50	84
d__Viruses|k__Heunggongvirae|p__Uroviricota|c__Caudoviricetes|o__Caudovirales|f__Myoviridae|g__Polybotosvirus|s__Agrobacterium virus Atuph07	0	14	0	1	0	0	3	89	0	8	1	45	13	65	2	10
d__Viruses|k__Heunggongvirae|p__Uroviricota|c__Caudoviricetes|o__Caudovirales|f__Podoviridae|g__Lederbergvirus|s__Enterobacteria phage Sf101	0	197	61	1	0	48	3	55	39	2	2	3	0	1	870	34
d__Viruses|k__Orthornavirae|p__Pisuviricota|c__Duplopiviricetes|o__Durnavirales|f__Partitiviridae|g__Alphapartitivirus|s__Flammulina velutipes browning virus	58	219	25	79	49	18	21	18	40	53	47	22	36	21	52	9
d__Viruses|s__Alternaria alternata virus 1	56	147	55	67	33	27	16	32	29	56	47	19	60	31	50	23
d__Viruses|k__Orthornavirae|p__Pisuviricota|c__Duplopiviricetes|o__Durnavirales|f__Partitiviridae|g__Alphapartitivirus|s__Medicago sativa alphapartitivirus 1	47	172	38	66	36	30	17	21	29	55	35	19	48	38	42	13
d__Viruses|k__Orthornavirae|p__Kitrinoviricota|c__Alsuviricetes|o__Martellivirales|f__Virgaviridae|g__Goravirus|s__Gentian ovary ringspot virus	67	136	46	90	62	41	27	39	46	72	44	27	47	30	64	20
d__Viruses|k__Heunggongvirae|p__Uroviricota|c__Caudoviricetes|o__Caudovirales|f__Myoviridae|g__Taranisvirus|s__Faecalibacterium virus Taranis	0	0	0	0	0	0	0	0	0	0	0	6	9	0	0	0
d__Viruses|k__Bamfordvirae|p__Preplasmiviricota|c__Tectiliviricetes|o__Rowavirales|f__Adenoviridae|g__Mastadenovirus|s__Porcine mastadenovirus C	0	0	0	0	0	0	0	2	0	0	0	3	1	1	0	1
d__Viruses|k__Heunggongvirae|p__Peploviricota|c__Herviviricetes|o__Herpesvirales|f__Herpesviridae|g__Varicellovirus|s__Bubaline alphaherpesvirus 1	40	16	75	38	40	24	41	166	42	66	43	37	62	61	48	61
d__Viruses|k__Bamfordvirae|p__Preplasmiviricota|c__Tectiliviricetes|o__Rowavirales|f__Adenoviridae|g__Mastadenovirus|s__Porcine mastadenovirus A	0	1	0	0	0	0	0	0	0	0	0	10	0	0	0	0
d__Viruses|k__Heunggongvirae|p__Uroviricota|c__Caudoviricetes|o__Caudovirales|f__Myoviridae|g__Leucotheavirus|s__Synechococcus virus Syn30	0	2	3	1	0	0	1	3	1	1	0	7	2	8	6	10
d__Viruses|k__Heunggongvirae|p__Uroviricota|c__Caudoviricetes|o__Caudovirales|f__Podoviridae|g__Oslovirus|s__Enterobacteria phage VT2phi_272	0	195	47	16	2	69	77	68	110	1	1	3	39	0	182	359
d__Viruses|k__Heunggongvirae|p__Uroviricota|c__Caudoviricetes|o__Caudovirales|f__Siphoviridae|g__Lambdavirus|s__Escherichia phage Lambda_ev243	0	150	34	13	0	47	97	34	55	0	2	1	30	5	316	372
d__Viruses|k__Heunggongvirae|p__Uroviricota|c__Caudoviricetes|o__Caudovirales|f__Myoviridae|s__Haemophilus phage SuMu	0	103	15	0	1	31	2	7	899	0	3	0	12	6	5	78
d__Viruses|k__Heunggongvirae|p__Uroviricota|c__Caudoviricetes|o__Caudovirales|f__Podoviridae|s__crAssphage cr112_1	1	13	1	0	1	0	0	48	0	11	0	21	8	33	0	2
d__Viruses|k__Heunggongvirae|p__Uroviricota|c__Caudoviricetes|o__Caudovirales|f__Myoviridae|g__Charybdisvirus|s__Synechococcus virus SCAM3	0	2	0	0	0	1	1	6	0	4	0	15	10	6	2	1
d__Viruses|k__Bamfordvirae|p__Nucleocytoviricota|c__Megaviricetes|o__Algavirales|f__Phycodnaviridae|s__Chrysochromulina ericina virus	11	39	16	15	11	7	8	14	13	17	13	12	23	9	17	13
d__Viruses|k__Heunggongvirae|p__Uroviricota|c__Caudoviricetes|o__Caudovirales|f__Podoviridae|s__crAssphage cr126_1	0	3	0	0	0	1	1	1	0	4	0	2	0	56	0	6
d__Viruses|k__Heunggongvirae|p__Uroviricota|c__Caudoviricetes|o__Caudovirales|f__Siphoviridae|g__Lughvirus|s__Faecalibacterium virus Lugh	0	0	0	0	0	0	0	3	0	1	0	6	0	7	0	0
d__Viruses|s__Aspergillus foetidus dsRNA mycovirus	61	20	51	59	82	42	21	102	46	37	60	37	52	21	53	79
d__Viruses|k__Heunggongvirae|p__Uroviricota|c__Caudoviricetes|o__Caudovirales|f__Myoviridae|g__Xuanwuvirus|s__Escherichia virus 520873	0	157	50	10	2	79	69	68	119	1	5	1	47	1	148	342
d__Viruses|k__Heunggongvirae|p__Uroviricota|c__Caudoviricetes|o__Caudovirales|f__Siphoviridae|g__Marienburgvirus|s__Enterobacteria virus BP4795	0	199	47	25	0	112	111	34	94	1	6	2	46	1	76	298
d__Viruses|f__Polydnaviridae|g__Ichnovirus|s__Hyposoter fugitivus ichnovirus	36	11	47	31	33	27	19	85	42	30	34	27	33	44	34	34
d__Viruses|k__Heunggongvirae|p__Uroviricota|c__Caudoviricetes|o__Caudovirales|f__Myoviridae|g__Winklervirus|s__Escherichia phage EcS1	0	2	0	0	0	1	0	4	0	0	0	10	0	7	0	0
d__Viruses|k__Heunggongvirae|p__Uroviricota|c__Caudoviricetes|o__Caudovirales|f__Myoviridae|g__Eponavirus|s__Faecalibacterium virus Epona	0	0	0	0	0	0	0	0	0	0	0	2	3	2	0	0
d__Viruses|k__Heunggongvirae|p__Uroviricota|c__Caudoviricetes|o__Caudovirales|f__Myoviridae|g__Toutatisvirus|s__Faecalibacterium virus Toutatis	0	14	2	0	0	7	5	5	2	0	1	3	6	12	5	16
d__Viruses|k__Heunggongvirae|p__Uroviricota|c__Caudoviricetes|o__Caudovirales|f__Siphoviridae|s__Lactobacillus prophage Lj928	0	11	0	0	0	0	1	1	0	0	0	0	0	0	7	2
d__Viruses|k__Heunggongvirae|p__Uroviricota|c__Caudoviricetes|o__Caudovirales|f__Myoviridae|g__Xuanwuvirus|s__Escherichia virus P88-4B11	0	46	51	24	0	44	5	24	101	0	0	2	18	0	369	279
d__Viruses|k__Heunggongvirae|p__Uroviricota|c__Caudoviricetes|o__Caudovirales|f__Myoviridae|g__Felsduovirus|s__Salmonella virus RE2010	0	104	23	5	2	53	224	37	24	1	1	1	38	2	231	246
d__Viruses|k__Heunggongvirae|p__Uroviricota|c__Caudoviricetes|o__Caudovirales|f__Autographiviridae|g__Drulisvirus|s__Klebsiella virus KPV811	0	0	0	0	0	0	112	0	0	1	1	0	4	685	0	0
d__Viruses|k__Heunggongvirae|p__Uroviricota|c__Caudoviricetes|o__Caudovirales|f__Podoviridae|s__crAssphage cr106_1	0	1	0	0	0	0	0	3	0	1	0	1	0	19	0	0
d__Viruses|k__Heunggongvirae|p__Uroviricota|c__Caudoviricetes|o__Caudovirales|f__Myoviridae|g__Busanvirus|s__Acidovorax virus ACP17	0	8	0	0	1	5	0	14	4	2	2	19	21	12	2	7
d__Viruses|k__Heunggongvirae|p__Uroviricota|c__Caudoviricetes|o__Caudovirales|f__Autographiviridae|g__Drulisvirus|s__Escherichia virus Minorna	0	1	0	0	0	0	167	0	0	1	2	1	0	524	1	0
d__Viruses|k__Heunggongvirae|p__Uroviricota|c__Caudoviricetes|o__Caudovirales|f__Myoviridae|g__Punavirus|s__Escherichia phage vB_EcoM-Ro157c2YLVW	0	242	26	11	0	108	36	52	66	2	2	3	29	1	192	162
d__Viruses|k__Heunggongvirae|p__Uroviricota|c__Caudoviricetes|o__Caudovirales|f__Myoviridae|g__Ishigurovirus|s__Aeromonas virus 65	0	61	10	4	1	34	19	22	58	1	2	19	12	6	44	108
d__Viruses|k__Heunggongvirae|p__Peploviricota|c__Herviviricetes|o__Herpesvirales|f__Herpesviridae|g__Quwivirus|s__Caviid betaherpesvirus 2	42	16	44	34	41	24	11	63	28	22	34	29	40	19	36	50
d__Viruses|k__Heunggongvirae|p__Uroviricota|c__Caudoviricetes|o__Caudovirales|f__Myoviridae|g__Eneladusvirus|s__Yersinia virus Yen9-04	0	3	1	0	0	5	2	1	0	0	0	13	5	28	1	3
d__Viruses|k__Heunggongvirae|p__Uroviricota|c__Caudoviricetes|o__Caudovirales|f__Myoviridae|g__Anaposvirus|s__Synechococcus virus SCAM1	0	9	0	0	0	2	0	1	0	4	0	36	1	37	0	2
d__Viruses|k__Orthornavirae|p__Kitrinoviricota|c__Flasuviricetes|o__Amarillovirales|f__Flaviviridae|g__Hepacivirus|s__Hepacivirus C	64	17	48	41	62	26	9	88	33	45	39	29	48	15	50	43
d__Viruses|k__Heunggongvirae|p__Uroviricota|c__Caudoviricetes|o__Caudovirales|f__Myoviridae|g__Peduovirus|s__Enterobacteria phage P88	0	34	32	4	0	55	5	17	40	0	0	2	30	0	455	222
d__Viruses|k__Heunggongvirae|p__Uroviricota|c__Caudoviricetes|o__Caudovirales|f__Siphoviridae|g__Lambdavirus|s__Escherichia virus Lambda_1H12	0	159	27	11	1	35	38	64	79	0	5	0	42	0	229	250
d__Viruses|f__Polydnaviridae|g__Bracovirus|s__Glyptapanteles indiensis bracovirus	21	61	26	20	25	9	7	32	7	25	17	12	22	25	20	23
d__Viruses|k__Orthornavirae|p__Pisuviricota|c__Duplopiviricetes|o__Durnavirales|f__Partitiviridae|g__Betapartitivirus|s__Hop trefoil cryptic virus 2	45	136	31	48	28	11	10	18	21	40	33	17	40	23	29	13
d__Viruses|k__Heunggongvirae|p__Uroviricota|c__Caudoviricetes|o__Caudovirales|f__Myoviridae|g__Sasquatchvirus|s__Erwinia virus Y3	1	0	0	0	0	0	0	3	0	1	0	0	0	1	0	1
d__Viruses|k__Heunggongvirae|p__Uroviricota|c__Caudoviricetes|o__Caudovirales|f__Podoviridae|g__Lederbergvirus|s__Shigella virus Sf6	0	151	35	4	0	62	32	62	68	0	1	6	14	0	217	240
d__Viruses|k__Heunggongvirae|p__Uroviricota|c__Caudoviricetes|o__Caudovirales|f__Myoviridae|g__Peduovirus|s__Escherichia virus fiAA91ss	0	182	30	15	1	53	74	44	69	1	0	5	38	0	198	131
d__Viruses|c__Naldaviricetes|o__Lefavirales|f__Nudiviridae|g__Alphanudivirus|s__Drosophila melanogaster nudivirus C	18	12	19	7	16	12	5	19	12	15	19	10	33	9	14	21
d__Viruses|k__Heunggongvirae|p__Peploviricota|c__Herviviricetes|o__Herpesvirales|f__Alloherpesviridae|g__Cyprinivirus|s__Cyprinid herpesvirus 1	14	10	18	13	17	12	7	33	49	19	12	8	15	4	16	21
d__Viruses|k__Heunggongvirae|p__Uroviricota|c__Caudoviricetes|o__Caudovirales|f__Podoviridae|g__Lederbergvirus|s__Escherichia virus HK620	0	99	19	0	0	24	12	31	42	0	2	0	2	0	541	84
d__Viruses|k__Bamfordvirae|p__Nucleocytoviricota|c__Megaviricetes|o__Algavirales|f__Phycodnaviridae|g__Chlorovirus|s__Paramecium bursaria Chlorella virus A1	1	5	5	1	4	4	0	24	18	6	3	6	8	4	4	9
d__Viruses|k__Heunggongvirae|p__Uroviricota|c__Caudoviricetes|o__Caudovirales|f__Siphoviridae|g__Septimatrevirus|s__Pseudomonas phage PaMx42	0	51	13	4	0	29	25	33	13	2	0	18	18	9	28	94
d__Viruses|k__Heunggongvirae|p__Uroviricota|c__Caudoviricetes|o__Caudovirales|f__Chaseviridae|g__Loessnervirus|s__Pantoea virus SSEM1	34	139	25	42	20	9	15	11	17	46	36	19	26	16	19	13
d__Viruses|k__Heunggongvirae|p__Uroviricota|c__Caudoviricetes|o__Caudovirales|f__Myoviridae|g__Kanagawavirus|s__Enterobacter virus CIP9	0	4	0	0	0	6	0	4	0	0	0	10	9	3	0	1
d__Viruses|k__Heunggongvirae|p__Uroviricota|c__Caudoviricetes|o__Caudovirales|f__Myoviridae|g__Peduovirus|s__Escherichia virus pro483	0	88	37	11	0	40	33	31	80	0	1	3	26	0	317	114
d__Viruses|k__Heunggongvirae|p__Uroviricota|c__Caudoviricetes|o__Caudovirales|f__Myoviridae|s__Erwinia phage Cronus	0	0	0	0	0	0	0	2	4	1	0	3	4	29	1	2
d__Viruses|k__Heunggongvirae|p__Uroviricota|c__Caudoviricetes|o__Caudovirales|f__Schitoviridae|g__Pokkenvirus|s__Stenotrophomonas virus Pokken	0	0	0	0	0	0	1	0	0	0	0	4	0	1	1	0
d__Viruses|k__Bamfordvirae|p__Nucleocytoviricota|c__Pokkesviricetes|o__Chitovirales|f__Poxviridae|g__Betaentomopoxvirus|s__Amsacta moorei entomopoxvirus	4	11	5	5	2	21	3	16	3	3	7	30	44	11	6	8
d__Viruses|k__Heunggongvirae|p__Uroviricota|c__Caudoviricetes|o__Caudovirales|f__Siphoviridae|g__Kwaitsingvirus|s__Escherichia virus HK544	0	241	91	0	0	60	26	52	27	5	0	0	4	2	119	183
d__Viruses|k__Heunggongvirae|p__Uroviricota|c__Caudoviricetes|o__Caudovirales|f__Myoviridae|g__Felsduovirus|s__Salmonella virus SEN8	0	50	4	1	2	24	257	26	17	0	1	0	14	2	72	94
d__Viruses|k__Bamfordvirae|p__Nucleocytoviricota|c__Megaviricetes|o__Algavirales|f__Phycodnaviridae|g__Phaeovirus|s__Ectocarpus siliculosus virus 1	21	14	24	11	22	11	7	43	28	23	25	17	24	16	13	20
d__Viruses|k__Heunggongvirae|p__Uroviricota|c__Caudoviricetes|o__Caudovirales|f__Podoviridae|g__Lederbergvirus|s__Enterobacteria phage IME10	0	144	21	5	0	54	16	84	80	2	0	0	4	0	197	122
d__Viruses|k__Bamfordvirae|p__Nucleocytoviricota|c__Megaviricetes|o__Algavirales|f__Phycodnaviridae|g__Raphidovirus|s__Heterosigma akashiwo virus 01	15	11	16	17	6	5	2	16	12	11	7	7	8	6	13	7
d__Viruses|k__Heunggongvirae|p__Uroviricota|c__Caudoviricetes|o__Caudovirales|f__Myoviridae|g__Brigitvirus|s__Faecalibacterium virus Brigit	0	1	0	0	0	0	0	2	0	0	0	1	0	0	0	0
d__Viruses|k__Heunggongvirae|p__Uroviricota|c__Caudoviricetes|o__Caudovirales|f__Siphoviridae|g__Moineauvirus|s__Streptococcus virus Sfi19	0	0	0	0	0	1	0	0	0	0	0	0	0	0	0	0
d__Viruses|k__Heunggongvirae|p__Uroviricota|c__Caudoviricetes|o__Caudovirales|f__Myoviridae|g__Petsuvirus|s__Edwardsiella virus pEtSU	4	2	9	2	4	5	1	22	1	5	2	5	7	3	6	13
d__Viruses|k__Heunggongvirae|p__Uroviricota|c__Caudoviricetes|o__Caudovirales|f__Siphoviridae|s__Streptococcus phage 20617	0	25	2	1	0	5	0	26	13	0	0	4	1	2	4	37
d__Viruses|k__Heunggongvirae|p__Uroviricota|c__Caudoviricetes|o__Caudovirales|f__Myoviridae|g__Derbicusvirus|s__Erwinia phage vB_EamM_Phobos	0	31	1	0	0	73	0	33	0	2	0	5	2	1	0	21
d__Viruses|k__Heunggongvirae|p__Uroviricota|c__Caudoviricetes|o__Caudovirales|f__Podoviridae|s__crAssphage cr10_1	0	4	0	0	0	1	0	6	0	2	0	1	5	42	0	6
d__Viruses|k__Bamfordvirae|p__Nucleocytoviricota|c__Megaviricetes|o__Imitervirales|f__Mimiviridae|g__Mimivirus|s__Mimivirus terra2	0	0	0	1	0	3	0	1	1	0	0	3	9	0	1	0
d__Viruses|k__Bamfordvirae|p__Nucleocytoviricota|c__Megaviricetes|o__Imitervirales|f__Mimiviridae|g__Mimivirus|s__Acanthamoeba polyphaga mimivirus	0	6	0	0	1	4	0	9	0	3	0	7	10	28	3	4
d__Viruses|k__Heunggongvirae|p__Uroviricota|c__Caudoviricetes|o__Caudovirales|f__Myoviridae|g__Baikalvirus|s__Pseudomonas virus PaBG	0	0	0	0	0	0	0	7	1	3	0	10	9	8	2	4
d__Viruses|k__Heunggongvirae|p__Uroviricota|c__Caudoviricetes|o__Caudovirales|f__Podoviridae|s__crAssphage cr115_1	0	0	0	0	0	0	0	2	0	0	0	5	1	12	1	1
d__Viruses|k__Heunggongvirae|p__Uroviricota|c__Caudoviricetes|o__Caudovirales|f__Myoviridae|g__Krischvirus|s__Escherichia virus KFS-EC	0	542	4	0	0	1	0	5	5	1	0	0	64	0	1	2
d__Viruses|k__Heunggongvirae|p__Peploviricota|c__Herviviricetes|o__Herpesvirales|f__Alloherpesviridae|g__Cyprinivirus|s__Cyprinid herpesvirus 3	11	3	14	10	15	8	2	26	8	13	14	7	9	5	12	14
d__Viruses|k__Heunggongvirae|p__Uroviricota|c__Caudoviricetes|o__Caudovirales|f__Siphoviridae|g__Bertelyvirus|s__Caulobacter virus CcrSC	1	2	1	0	0	0	0	6	0	0	0	7	3	37	0	1
d__Viruses|k__Heunggongvirae|p__Uroviricota|c__Caudoviricetes|o__Caudovirales|f__Herelleviridae|s__Brochothrix virus A9	12	3	3	10	7	5	1	12	6	4	14	11	7	5	7	12
d__Viruses|k__Heunggongvirae|p__Uroviricota|c__Caudoviricetes|o__Caudovirales|f__Myoviridae|g__Pseudotevenvirus|s__Citrobacter virus CF2	0	8	1	0	0	3	0	14	0	1	0	10	11	10	0	1
d__Viruses|k__Heunggongvirae|p__Uroviricota|c__Caudoviricetes|o__Caudovirales|f__Myoviridae|g__Petsuvirus|s__Pseudomonas phage OBP	0	56	14	1	1	27	21	14	24	1	1	1	10	2	53	109
d__Viruses|k__Heunggongvirae|p__Uroviricota|c__Caudoviricetes|o__Caudovirales|f__Siphoviridae|g__Lambdavirus|s__Escherichia phage Lambda_ev017	0	104	43	10	0	48	34	48	49	0	1	1	37	0	131	163
d__Viruses|k__Heunggongvirae|p__Uroviricota|c__Caudoviricetes|o__Caudovirales|f__Siphoviridae|s__Clostridium phage c-st	0	8	1	3	1	3	6	8	0	1	0	3	4	4	39	12
d__Viruses|k__Bamfordvirae|p__Nucleocytoviricota|c__Pokkesviricetes|o__Chitovirales|f__Poxviridae|g__Betaentomopoxvirus|s__Mythimna separata entomopoxvirus	0	9	1	2	1	14	1	31	1	3	3	7	27	1	8	10
d__Viruses|k__Heunggongvirae|p__Uroviricota|c__Caudoviricetes|o__Caudovirales|f__Myoviridae|g__Krischvirus|s__Escherichia virus JSE	0	630	0	0	0	0	0	3	0	0	0	0	47	0	0	0
d__Viruses|k__Heunggongvirae|p__Uroviricota|c__Caudoviricetes|o__Caudovirales|f__Siphoviridae|s__Salmonella virus KFS-SE2	0	0	0	0	0	52	0	31	3	3	0	2	5	9	19	8
d__Viruses|k__Heunggongvirae|p__Uroviricota|c__Caudoviricetes|o__Caudovirales|f__Herelleviridae|g__Okubovirus|s__Bacillus virus SPO1	27	80	13	29	31	18	7	28	21	33	22	6	20	10	22	23
d__Viruses|k__Bamfordvirae|p__Nucleocytoviricota|c__Pokkesviricetes|o__Chitovirales|f__Poxviridae|g__Deltaentomopoxvirus|s__Melanoplus sanguinipes entomopoxvirus	4	3	2	1	1	1	1	6	2	1	0	0	3	4	3	5
d__Viruses|k__Heunggongvirae|p__Uroviricota|c__Caudoviricetes|o__Caudovirales|f__Siphoviridae|g__Lambdavirus|s__Escherichia phage Lambda_ev207	0	101	17	1	0	40	41	28	22	0	1	6	17	0	239	146
d__Viruses|k__Bamfordvirae|p__Nucleocytoviricota|c__Megaviricetes|o__Algavirales|f__Phycodnaviridae|g__Prymnesiovirus|s__Phaeocystis globosa virus	5	4	7	7	8	16	3	19	3	8	3	7	32	5	10	10
d__Viruses|k__Bamfordvirae|p__Nucleocytoviricota|c__Megaviricetes|o__Pimascovirales|f__Marseilleviridae|g__Marseillevirus|s__Tokyovirus A1	0	5	1	0	0	1	0	6	14	1	1	7	2	13	3	1
d__Viruses|k__Heunggongvirae|p__Uroviricota|c__Caudoviricetes|o__Caudovirales|f__Autographiviridae|g__Drulisvirus|s__Shigella virus SFN6B	0	0	0	0	0	0	68	0	0	0	0	1	1	429	4	0
d__Viruses|k__Heunggongvirae|p__Uroviricota|c__Caudoviricetes|o__Caudovirales|f__Myoviridae|g__Schizotequatrovirus|s__Vibrio virus nt1	0	4	7	3	1	6	2	20	2	6	0	36	4	2	3	8
d__Viruses|k__Bamfordvirae|p__Nucleocytoviricota|c__Megaviricetes|o__Algavirales|f__Phycodnaviridae|g__Prasinovirus|s__Dishui lake phycodnavirus 1	0	1	0	0	0	0	0	0	1	0	0	0	6	0	0	1
d__Viruses|k__Heunggongvirae|p__Uroviricota|c__Caudoviricetes|o__Caudovirales|f__Myoviridae|g__Lagaffevirus|s__Faecalibacterium virus Lagaffe	0	1	0	0	0	3	0	31	0	2	0	9	3	3	0	0
d__Viruses|k__Bamfordvirae|p__Nucleocytoviricota|c__Pokkesviricetes|o__Chitovirales|f__Poxviridae|g__Betaentomopoxvirus|s__Adoxophyes honmai entomopoxvirus	1	3	1	0	4	2	1	4	4	0	2	3	4	8	8	3
d__Viruses|k__Orthornavirae|p__Kitrinoviricota|c__Flasuviricetes|o__Amarillovirales|f__Flaviviridae|g__Hepacivirus|s__Hepacivirus B	37	16	39	25	44	35	15	76	24	35	34	17	23	23	32	46
d__Viruses|k__Heunggongvirae|p__Uroviricota|c__Caudoviricetes|o__Caudovirales|f__Herelleviridae|g__Watanabevirus|s__Lactobacillus virus 3-521	0	2	0	0	0	1	0	2	2	1	0	1	2	1	7	2
d__Viruses|k__Heunggongvirae|p__Uroviricota|c__Caudoviricetes|o__Caudovirales|f__Myoviridae|g__Eneladusvirus|s__Serratia virus BF	1	1	0	0	0	1	0	3	0	1	1	2	5	5	2	0
d__Viruses|k__Loebvirae|p__Hofneiviricota|c__Faserviricetes|o__Tubulavirales|f__Inoviridae|g__Infulavirus|s__Escherichia virus If1	0	75	24	2	1	36	60	45	35	3	1	1	26	2	113	186
d__Viruses|k__Heunggongvirae|p__Uroviricota|c__Caudoviricetes|o__Caudovirales|f__Siphoviridae|s__Streptococcus phage SMP	0	283	3	0	1	6	0	96	18	2	1	6	2	21	18	22
d__Viruses|k__Orthornavirae|p__Pisuviricota|c__Duplopiviricetes|o__Durnavirales|f__Partitiviridae|g__Betapartitivirus|s__Rosellinia necatrix partitivirus 6	32	88	15	24	21	8	11	7	20	35	25	4	21	10	29	5
d__Viruses|k__Heunggongvirae|p__Uroviricota|c__Caudoviricetes|o__Caudovirales|f__Podoviridae|s__Bacteroides phage DAC15	0	0	0	0	0	0	0	0	0	0	0	7	0	19	0	1
d__Viruses|k__Heunggongvirae|p__Uroviricota|c__Caudoviricetes|o__Caudovirales|f__Myoviridae|s__Salmonella phage 118970_sal3	0	193	26	1	0	27	70	86	53	0	0	2	12	2	3	110
d__Viruses|k__Orthornavirae|p__Pisuviricota|c__Duplopiviricetes|o__Durnavirales|f__Partitiviridae|g__Betapartitivirus|s__Primula malacoides virus 1	25	87	16	33	18	7	12	15	16	26	17	13	22	10	19	11
d__Viruses|f__Pithoviridae|s__Cedratvirus A11	0	1	0	0	0	0	0	4	0	0	0	3	1	4	1	3
d__Viruses|k__Bamfordvirae|p__Nucleocytoviricota|c__Megaviricetes|o__Algavirales|f__Phycodnaviridae|g__Chlorovirus|s__Acanthocystis turfacea chlorella virus 1	7	1	1	2	2	4	3	4	3	1	1	3	2	3	0	2
d__Viruses|k__Bamfordvirae|p__Nucleocytoviricota|c__Megaviricetes|o__Pimascovirales|f__Iridoviridae|g__Chloriridovirus|s__Invertebrate iridovirus 22	48	9	24	16	19	34	0	35	0	41	41	21	25	0	40	14
d__Viruses|k__Bamfordvirae|p__Nucleocytoviricota|c__Megaviricetes|o__Pimascovirales|f__Ascoviridae|g__Ascovirus|s__Trichoplusia ni ascovirus 2c	1	9	3	3	1	4	1	11	2	3	1	15	1	2	4	13
d__Viruses|k__Heunggongvirae|p__Uroviricota|c__Caudoviricetes|o__Caudovirales|f__Herelleviridae|g__Agatevirus|s__Bacillus virus Bobb	0	18	1	0	0	5	6	8	10	1	0	12	1	12	12	30
d__Viruses|k__Heunggongvirae|p__Uroviricota|c__Caudoviricetes|o__Caudovirales|f__Guelinviridae|g__Capvunavirus|s__Clostridium virus CpV1	0	152	8	1	0	0	0	261	0	0	0	10	6	119	19	1
d__Viruses|k__Bamfordvirae|p__Nucleocytoviricota|c__Megaviricetes|o__Pimascovirales|f__Marseilleviridae|g__Marseillevirus|s__Noumeavirus	0	1	0	0	0	0	0	0	0	1	0	11	6	5	0	2
d__Viruses|k__Heunggongvirae|p__Uroviricota|c__Caudoviricetes|o__Caudovirales|f__Myoviridae|g__Brunovirus|s__Salmonella virus SEN34	0	141	61	1	0	94	29	59	63	2	1	2	15	1	11	37
d__Viruses|k__Bamfordvirae|p__Nucleocytoviricota|c__Megaviricetes|o__Algavirales|f__Phycodnaviridae|g__Chlorovirus|s__Only Syngen Nebraska virus 5	6	36	10	5	3	16	5	19	6	10	5	2	10	5	17	15
d__Viruses|k__Heunggongvirae|p__Uroviricota|c__Caudoviricetes|o__Caudovirales|f__Myoviridae|g__Marfavirus|s__Klebsiella virus F48	0	2	0	0	0	0	0	8	0	3	0	15	0	11	0	4
d__Viruses|k__Heunggongvirae|p__Uroviricota|c__Caudoviricetes|o__Caudovirales|f__Siphoviridae|g__Poushouvirus|s__Corynebacterium virus Poushou	0	0	0	0	0	2	0	10	0	0	0	1	2	1	0	1
d__Viruses|k__Heunggongvirae|p__Uroviricota|c__Caudoviricetes|o__Caudovirales|f__Myoviridae|g__Mushuvirus|s__Faecalibacterium virus Mushu	0	1	0	0	0	1	0	96	0	68	0	176	58	23	0	1
d__Viruses|k__Heunggongvirae|p__Peploviricota|c__Herviviricetes|o__Herpesvirales|f__Herpesviridae|g__Proboscivirus|s__Elephantid betaherpesvirus 1	38	9	34	24	26	13	5	49	11	18	25	20	20	9	25	24
d__Viruses|k__Heunggongvirae|p__Uroviricota|c__Caudoviricetes|o__Caudovirales|f__Myoviridae|s__Escherichia phage alia	0	0	1	0	0	0	292	55	0	0	0	0	0	0	0	0
d__Viruses|k__Heunggongvirae|p__Uroviricota|c__Caudoviricetes|o__Caudovirales|f__Autographiviridae|g__Kayfunavirus|s__Citrobacter virus CR44b	0	1	3	1	0	4	266	259	17	2	0	0	0	0	0	0
d__Viruses|k__Heunggongvirae|p__Uroviricota|c__Caudoviricetes|o__Caudovirales|f__Myoviridae|s__Morganella phage vB_MmoM_MP1	0	3	2	1	0	1	0	9	0	5	0	5	2	12	1	7
d__Viruses|k__Heunggongvirae|p__Uroviricota|c__Caudoviricetes|o__Caudovirales|f__Podoviridae|s__crAssphage cr3_1	2	1	0	0	0	1	0	2	0	0	0	8	0	14	0	2
d__Viruses|k__Bamfordvirae|p__Nucleocytoviricota|c__Pokkesviricetes|o__Asfuvirales|f__Asfarviridae|g__Asfivirus|s__African swine fever virus	1	16	2	0	1	5	1	9	3	1	2	10	15	1	0	3
d__Viruses|k__Heunggongvirae|p__Uroviricota|c__Caudoviricetes|o__Caudovirales|f__Myoviridae|g__Aurunvirus|s__Synechococcus virus STIM5	0	1	0	0	0	1	0	1	0	1	0	5	4	2	1	3
d__Viruses|k__Heunggongvirae|p__Peploviricota|c__Herviviricetes|o__Herpesvirales|f__Alloherpesviridae|g__Cyprinivirus|s__Cyprinid herpesvirus 2	7	13	7	6	4	12	9	8	8	5	4	7	9	6	22	28
d__Viruses|k__Heunggongvirae|p__Uroviricota|c__Caudoviricetes|o__Caudovirales|f__Siphoviridae|s__Clostridium phage phiCD211	1	4	0	1	0	3	0	3	1	2	0	8	4	4	3	2
d__Viruses|k__Heunggongvirae|p__Uroviricota|c__Caudoviricetes|o__Caudovirales|f__Siphoviridae|g__Arawnvirus|s__Butyrivibrio virus Arawn	0	0	0	0	0	2	0	0	0	1	0	3	1	33	0	0
d__Viruses|k__Heunggongvirae|p__Peploviricota|c__Herviviricetes|o__Herpesvirales|f__Herpesviridae|g__Cytomegalovirus|s__Human betaherpesvirus 5	0	1	1	0	0	1	0	8	0	1	1	1	7	0	2	2
d__Viruses|k__Bamfordvirae|p__Nucleocytoviricota|c__Pokkesviricetes|o__Chitovirales|f__Poxviridae|s__Squirrelpox virus Berlin_2015	34	20	24	38	29	17	10	36	21	25	30	16	27	7	31	26
d__Viruses|k__Heunggongvirae|p__Peploviricota|c__Herviviricetes|o__Herpesvirales|f__Herpesviridae|g__Mardivirus|s__Gallid alphaherpesvirus 2	34	4	30	25	19	17	4	55	19	16	24	14	22	11	37	23
d__Viruses|k__Heunggongvirae|p__Uroviricota|c__Caudoviricetes|o__Caudovirales|f__Podoviridae|g__Lederbergvirus|s__Salmonella phage UPF_BP1	0	112	19	0	0	23	7	16	18	0	0	0	3	1	265	46
d__Viruses|k__Heunggongvirae|p__Uroviricota|c__Caudoviricetes|o__Caudovirales|f__Siphoviridae|g__Moineauvirus|s__Streptococcus virus 7201	0	0	0	0	0	0	0	0	0	0	0	0	0	0	0	0
d__Viruses|k__Heunggongvirae|p__Uroviricota|c__Caudoviricetes|o__Caudovirales|f__Myoviridae|g__Peduovirus|s__Yersinia phage vB_YpM_46	0	40	16	5	3	16	56	20	17	0	1	0	14	0	203	122
d__Viruses|k__Heunggongvirae|p__Uroviricota|c__Caudoviricetes|o__Caudovirales|f__Myoviridae|g__Tulanevirus|s__Aeromonas virus 25	0	6	0	0	0	4	0	13	0	3	0	11	9	3	0	0
d__Viruses|k__Heunggongvirae|p__Uroviricota|c__Caudoviricetes|o__Caudovirales|f__Autographiviridae|g__Vectrevirus|s__Escherichia virus LL11	0	1	0	0	0	0	1	0	0	0	0	5	0	1	0	0
d__Viruses|k__Heunggongvirae|p__Uroviricota|c__Caudoviricetes|o__Caudovirales|f__Myoviridae|s__Flavobacterium phage vB_FspM_immuto_2-6A	0	7	0	0	0	10	0	37	0	1	0	16	22	8	4	3
d__Viruses|k__Heunggongvirae|p__Uroviricota|c__Caudoviricetes|o__Caudovirales|f__Myoviridae|g__Krischvirus|s__Escherichia virus ECD7	0	450	0	0	0	1	0	0	4	0	0	1	19	0	1	1
d__Viruses|k__Heunggongvirae|p__Uroviricota|c__Caudoviricetes|o__Caudovirales|f__Podoviridae|g__Kelquatrovirus|s__Burkholderia virus KL4	0	1	0	0	0	0	0	0	0	1	0	6	9	13	0	0
d__Viruses|k__Heunggongvirae|p__Uroviricota|c__Caudoviricetes|o__Caudovirales|f__Siphoviridae|g__Phicbkvirus|s__Caulobacter virus Rogue	0	4	0	0	0	0	0	4	1	1	0	9	14	4	16	12
d__Viruses|k__Heunggongvirae|p__Uroviricota|c__Caudoviricetes|o__Caudovirales|f__Schitoviridae|g__Enquatrovirus|s__Escherichia virus N4	0	20	1	1	0	3	50	11	5	0	0	5	2	4	3	10
d__Viruses|k__Orthornavirae|p__Negarnaviricota|c__Ellioviricetes|o__Bunyavirales|f__Phenuiviridae|g__Phlebovirus|s__Odrenisrou phlebovirus	14	74	16	33	11	5	14	7	16	20	16	3	20	13	16	6
d__Viruses|k__Heunggongvirae|p__Uroviricota|c__Caudoviricetes|o__Caudovirales|f__Siphoviridae|g__Ceetrepovirus|s__Corynebacterium virus Darwin	0	77	30	10	0	28	40	24	37	3	1	5	14	0	57	153
d__Viruses|k__Bamfordvirae|p__Nucleocytoviricota|c__Pokkesviricetes|o__Chitovirales|f__Poxviridae|g__Centapoxvirus|s__Yokapox virus	0	4	0	1	0	2	1	4	1	1	0	7	2	24	2	1
d__Viruses|k__Heunggongvirae|p__Peploviricota|c__Herviviricetes|o__Herpesvirales|f__Herpesviridae|g__Cytomegalovirus|s__Papiine betaherpesvirus 3	24	10	22	23	32	19	6	36	15	22	25	18	19	5	25	27
d__Viruses|k__Heunggongvirae|p__Uroviricota|c__Caudoviricetes|o__Caudovirales|f__Myoviridae|g__Krischvirus|s__Escherichia virus RB49	0	413	2	0	0	0	0	0	19	0	0	0	24	0	0	1
d__Viruses|k__Heunggongvirae|p__Uroviricota|c__Caudoviricetes|o__Caudovirales|f__Podoviridae|s__crAssphage cr1_1	0	1	0	0	0	0	0	7	0	0	0	0	35	16	0	0
d__Viruses|k__Bamfordvirae|p__Nucleocytoviricota|c__Megaviricetes|o__Pimascovirales|f__Marseilleviridae|g__Marseillevirus|s__Golden Marseillevirus	0	9	0	1	0	13	0	21	1	2	0	3	30	4	1	3
d__Viruses|k__Heunggongvirae|p__Uroviricota|c__Caudoviricetes|o__Caudovirales|f__Myoviridae|g__Asteriusvirus|s__Escherichia virus PBECO4	0	33	5	2	0	11	7	6	8	1	0	2	5	31	17	36
d__Viruses|k__Heunggongvirae|p__Peploviricota|c__Herviviricetes|o__Herpesvirales|f__Alloherpesviridae|g__Batrachovirus|s__Ranid herpesvirus 2	0	2	0	0	0	1	0	14	0	1	0	2	0	5	1	4
d__Viruses|k__Heunggongvirae|p__Uroviricota|c__Caudoviricetes|o__Caudovirales|f__Myoviridae|g__Biquartavirus|s__Aeromonas virus 31	0	20	0	0	0	0	0	0	0	0	0	6	1	0	0	0
d__Viruses|k__Heunggongvirae|p__Uroviricota|c__Caudoviricetes|o__Caudovirales|f__Myoviridae|g__Phikzvirus|s__Pseudomonas phage PhiPA3	0	2	1	0	0	1	0	4	1	0	0	1	0	0	9	2
d__Viruses|k__Heunggongvirae|p__Uroviricota|c__Caudoviricetes|o__Caudovirales|f__Siphoviridae|s__Escherichia phage vB_EcoS Sa179lw	0	0	1	0	0	38	0	31	1	0	0	0	2	1	0	0
d__Viruses|k__Heunggongvirae|p__Uroviricota|c__Caudoviricetes|o__Caudovirales|f__Myoviridae|g__Lasallevirus|s__Acinetobacter virus Acj61	0	7	0	0	0	0	0	71	0	0	0	21	18	3	1	6
d__Viruses|k__Heunggongvirae|p__Uroviricota|c__Caudoviricetes|o__Caudovirales|f__Autographiviridae|g__Bonnellvirus|s__Escherichia virus J8-65	0	0	0	0	0	0	0	2	0	0	0	2	1	3	0	0
d__Viruses|k__Heunggongvirae|p__Peploviricota|c__Herviviricetes|o__Herpesvirales|f__Herpesviridae|g__Cytomegalovirus|s__Cercopithecine betaherpesvirus 5	8	0	12	9	7	9	2	27	10	7	7	20	8	8	9	8
d__Viruses|c__Naldaviricetes|f__Nimaviridae|g__Whispovirus|s__White spot syndrome virus	1	0	2	1	1	1	0	3	2	4	0	0	4	8	1	1
d__Viruses|k__Heunggongvirae|p__Uroviricota|c__Caudoviricetes|o__Caudovirales|f__Myoviridae|g__Firehammervirus|s__Campylobacter virus IBB35	3	14	5	10	6	0	2	5	2	7	3	4	16	102	2	4
d__Viruses|c__Naldaviricetes|o__Lefavirales|f__Nudiviridae|g__Alphanudivirus|s__Drosophila innubila nudivirus	24	2	20	13	17	9	4	27	10	15	11	5	21	29	16	15
d__Viruses|k__Orthornavirae|p__Negarnaviricota|c__Ellioviricetes|o__Bunyavirales|f__Hantaviridae|g__Thottimvirus|s__Thottopalayam thottimvirus	9	24	7	10	5	5	4	7	8	10	5	6	5	4	3	11
d__Viruses|s__Pacmanvirus A23	0	2	1	0	0	0	1	3	1	0	0	1	2	10	0	1
d__Viruses|k__Bamfordvirae|p__Nucleocytoviricota|c__Megaviricetes|o__Pimascovirales|f__Iridoviridae|g__Iridovirus|s__Invertebrate iridescent virus 6	0	3	2	1	0	2	0	0	4	1	1	2	2	12	2	3
d__Viruses|k__Bamfordvirae|p__Nucleocytoviricota|c__Pokkesviricetes|o__Chitovirales|f__Poxviridae|g__Yatapoxvirus|s__Tanapox virus	3	2	5	3	5	3	0	10	3	5	2	2	3	5	3	8
d__Viruses|c__Naldaviricetes|o__Lefavirales|f__Nudiviridae|g__Alphanudivirus|s__Drosophila melanogaster nudivirus A	12	8	10	15	9	9	6	9	4	9	9	6	6	13	15	11
d__Viruses|k__Heunggongvirae|p__Uroviricota|c__Caudoviricetes|o__Caudovirales|f__Myoviridae|g__Moturavirus|s__Achromobacter virus Motura	0	4	0	0	0	0	0	2	2	0	0	2	5	1	0	3
d__Viruses|k__Heunggongvirae|p__Uroviricota|c__Caudoviricetes|o__Caudovirales|f__Podoviridae|s__Azobacteroides phage ProJPt-Bp1	0	0	0	0	0	0	0	0	0	2	0	5	1	11	8	3
d__Viruses|k__Heunggongvirae|p__Uroviricota|c__Caudoviricetes|o__Caudovirales|f__Siphoviridae|s__Geobacillus virus E3	0	26	5	1	0	10	11	12	11	0	0	0	3	0	13	38
d__Viruses|k__Heunggongvirae|p__Uroviricota|c__Caudoviricetes|o__Caudovirales|f__Myoviridae|g__Peduovirus|s__Escherichia virus P2-4A7b	0	45	29	8	0	19	74	27	37	1	0	2	6	0	112	60
d__Viruses|k__Heunggongvirae|p__Uroviricota|c__Caudoviricetes|o__Caudovirales|f__Myoviridae|g__Iodovirus|s__Iodobacter virus PLPE	0	0	1	0	0	0	1	0	0	0	0	0	0	0	1	0
d__Viruses|k__Heunggongvirae|p__Uroviricota|c__Caudoviricetes|o__Caudovirales|f__Herelleviridae|g__Moonbeamvirus|s__Bacillus virus Moonbeam	0	0	0	0	0	0	0	0	9	1	0	1	0	4	2	5
d__Viruses|k__Bamfordvirae|p__Nucleocytoviricota|c__Megaviricetes|o__Algavirales|f__Phycodnaviridae|g__Chlorovirus|s__Paramecium bursaria Chlorella virus 1	1	5	2	1	1	2	0	3	1	0	2	8	1	5	5	1
d__Viruses|k__Heunggongvirae|p__Uroviricota|c__Caudoviricetes|o__Caudovirales|f__Podoviridae|s__crAssphage cr108_1	0	0	0	0	1	0	0	0	0	0	0	5	0	6	0	0
d__Viruses|k__Heunggongvirae|p__Uroviricota|c__Caudoviricetes|o__Caudovirales|f__Autographiviridae|g__Pettyvirus|s__Acinetobacter virus Petty	11	53	5	19	15	9	7	9	9	13	10	3	13	4	18	11
d__Viruses|k__Heunggongvirae|p__Uroviricota|c__Caudoviricetes|o__Caudovirales|f__Myoviridae|s__Lactobacillus phage phi jlb1	0	0	0	0	0	0	0	5	0	0	0	0	2	0	1	0
d__Viruses|c__Naldaviricetes|o__Lefavirales|f__Baculoviridae|g__Alphabaculovirus|s__Buzura suppressaria nucleopolyhedrovirus	1	0	0	0	0	0	0	3	0	1	2	2	5	4	1	1
d__Viruses|k__Heunggongvirae|p__Uroviricota|c__Caudoviricetes|o__Caudovirales|f__Siphoviridae|s__Vibrio phage SHOU24	20	5	22	14	26	18	5	30	15	12	19	17	22	9	15	14
d__Viruses|k__Bamfordvirae|p__Preplasmiviricota|c__Tectiliviricetes|o__Rowavirales|f__Adenoviridae|g__Mastadenovirus|s__Simian mastadenovirus E	0	0	0	0	0	0	0	0	0	0	0	2	0	11	0	1
d__Viruses|k__Heunggongvirae|p__Uroviricota|c__Caudoviricetes|o__Caudovirales|f__Siphoviridae|g__Moineauvirus|s__Streptococcus virus Sfi21	0	1	0	0	0	0	0	0	0	0	0	0	7	0	0	0
d__Viruses|k__Heunggongvirae|p__Uroviricota|c__Caudoviricetes|o__Caudovirales|f__Myoviridae|s__Mycobacterium phage Myrna	0	0	0	0	0	0	0	3	0	0	0	1	0	1	0	3
d__Viruses|k__Heunggongvirae|p__Uroviricota|c__Caudoviricetes|o__Caudovirales|f__Podoviridae|s__crAssphage cr6_1	0	2	0	0	0	0	0	5	0	3	1	0	1	24	0	47
d__Viruses|k__Heunggongvirae|p__Uroviricota|c__Caudoviricetes|o__Caudovirales|f__Autographiviridae|g__Foetvirus|s__Escherichia virus SRT7	0	0	0	0	0	0	0	0	0	0	0	0	1	0	0	0
d__Viruses|s__Drosophila A virus	0	0	0	0	0	0	0	0	0	0	0	0	0	0	0	0
d__Viruses|k__Heunggongvirae|p__Uroviricota|c__Caudoviricetes|o__Caudovirales|f__Herelleviridae|g__Tsarbombavirus|s__Bacillus virus BCP78	0	0	0	0	0	0	0	5	0	1	0	14	1	0	0	0
d__Viruses|k__Heunggongvirae|p__Uroviricota|c__Caudoviricetes|o__Caudovirales|f__Siphoviridae|g__Tanisvirus|s__Gordonia virus Avazak	0	0	0	0	0	0	0	1	0	1	0	2	0	9	0	0
d__Viruses|k__Bamfordvirae|p__Nucleocytoviricota|c__Pokkesviricetes|o__Chitovirales|f__Poxviridae|g__Alphaentomopoxvirus|s__Anomala cuprea entomopoxvirus	2	2	2	4	1	2	0	4	1	2	2	1	2	5	4	1
d__Viruses|c__Naldaviricetes|o__Lefavirales|f__Baculoviridae|g__Betabaculovirus|s__Choristoneura fumiferana granulovirus	0	2	0	0	1	0	0	2	1	0	0	1	0	2	1	2
d__Viruses|k__Heunggongvirae|p__Uroviricota|c__Caudoviricetes|o__Caudovirales|f__Myoviridae|s__Cronobacter phage S13	0	7	0	0	0	1	0	22	0	1	0	8	8	8	0	3
d__Viruses|k__Heunggongvirae|p__Uroviricota|c__Caudoviricetes|o__Caudovirales|f__Myoviridae|g__Peduovirus|s__Escherichia virus P2-2H4	0	59	13	9	0	13	55	36	15	0	0	0	15	0	136	50
d__Viruses|k__Heunggongvirae|p__Uroviricota|c__Caudoviricetes|o__Caudovirales|f__Myoviridae|s__Gordonia phage Skog	0	0	0	0	0	0	0	5	0	0	0	9	1	2	0	1
d__Viruses|k__Heunggongvirae|p__Uroviricota|c__Caudoviricetes|o__Caudovirales|f__Siphoviridae|s__Mycobacterium phage Kumao	0	0	0	0	0	1	0	3	0	0	0	7	8	3	2	2
d__Viruses|k__Heunggongvirae|p__Uroviricota|c__Caudoviricetes|o__Caudovirales|f__Myoviridae|g__Mimasvirus|s__Pectinobacterium virus CBB	0	6	1	0	0	0	0	7	2	0	0	3	0	6	1	4
d__Viruses|k__Heunggongvirae|p__Uroviricota|c__Caudoviricetes|o__Caudovirales|f__Myoviridae|g__Vimunumvirus|s__Klebsiella virus ST147VIM1phi7-1	0	41	16	3	0	29	34	32	23	1	1	2	24	0	37	138
d__Viruses|k__Bamfordvirae|p__Nucleocytoviricota|c__Pokkesviricetes|o__Chitovirales|f__Poxviridae|g__Avipoxvirus|s__Canarypox virus	1	3	1	0	0	1	1	0	0	1	0	2	5	2	1	1
d__Viruses|k__Heunggongvirae|p__Uroviricota|c__Caudoviricetes|o__Caudovirales|f__Myoviridae|g__Eurybiavirus|s__Prochlorococcus virus MED4-213	0	2	0	0	0	0	0	7	1	0	0	1	0	2	0	0
d__Viruses|k__Orthornavirae|p__Negarnaviricota|c__Ellioviricetes|o__Bunyavirales|f__Peribunyaviridae|g__Orthobunyavirus|s__Shamonda orthobunyavirus	0	0	0	0	0	0	0	0	0	0	0	0	6	1	0	0
d__Viruses|k__Heunggongvirae|p__Uroviricota|c__Caudoviricetes|o__Caudovirales|f__Myoviridae|g__Henunavirus|s__Erwinia virus Hena1	0	4	2	0	0	0	1	4	3	0	0	5	3	4	6	4
d__Viruses|k__Heunggongvirae|p__Uroviricota|c__Caudoviricetes|o__Caudovirales|f__Myoviridae|s__Lactobacillus phage KC5a	0	0	0	0	0	0	0	3	0	0	0	0	0	2	1	0
d__Viruses|k__Bamfordvirae|p__Nucleocytoviricota|c__Megaviricetes|o__Pimascovirales|f__Ascoviridae|g__Ascovirus|s__Heliothis virescens ascovirus 3a	2	1	4	2	2	1	1	4	0	2	0	2	0	3	1	2
d__Viruses|k__Heunggongvirae|p__Uroviricota|c__Caudoviricetes|o__Caudovirales|f__Myoviridae|g__Peduovirus|s__Citrobacter virus R18C	0	75	21	1	0	26	23	13	44	0	0	1	7	0	140	31
d__Viruses|k__Heunggongvirae|p__Uroviricota|c__Caudoviricetes|o__Caudovirales|f__Myoviridae|g__Peduovirus|s__Escherichia virus pro147	0	47	15	5	0	9	21	20	29	0	0	1	30	0	154	50
d__Viruses|k__Orthornavirae|p__Negarnaviricota|c__Ellioviricetes|o__Bunyavirales|f__Hantaviridae|g__Orthohantavirus|s__Oxbow orthohantavirus	0	0	0	0	0	0	0	0	0	0	0	0	0	2	0	0
d__Viruses|k__Heunggongvirae|p__Peploviricota|c__Herviviricetes|o__Herpesvirales|f__Alloherpesviridae|g__Cyprinivirus|s__Anguillid herpesvirus 1	2	0	1	0	0	0	0	1	0	0	1	0	0	1	2	1
d__Viruses|k__Heunggongvirae|p__Uroviricota|c__Caudoviricetes|o__Caudovirales|f__Myoviridae|s__Aeromonas phage phiAS5	0	9	0	0	0	2	2	4	0	0	0	15	5	2	2	9
d__Viruses|k__Orthornavirae|p__Kitrinoviricota|c__Alsuviricetes|o__Tymovirales|f__Alphaflexiviridae|g__Potexvirus|s__Pepino mosaic virus	15	54	14	17	6	2	9	8	5	26	13	5	8	18	8	6
d__Viruses|k__Heunggongvirae|p__Uroviricota|c__Caudoviricetes|o__Caudovirales|f__Myoviridae|g__Kungbxnavirus|s__Tenacibaculum virus pT24	0	0	0	0	0	0	0	1	0	1	0	0	0	1	0	0
d__Viruses|k__Heunggongvirae|p__Uroviricota|c__Caudoviricetes|o__Caudovirales|f__Podoviridae|s__crAssphage cr118_1	0	0	0	0	0	0	0	19	0	1	0	5	4	1	0	11
d__Viruses|f__Pithoviridae|g__Pithovirus|s__Pithovirus sibericum	0	9	0	1	0	0	0	4	18	0	0	12	1	3	0	1
d__Viruses|k__Heunggongvirae|p__Uroviricota|c__Caudoviricetes|o__Caudovirales|f__Myoviridae|g__Henunavirus|s__Erwinia virus SNUABM01	0	12	0	0	0	1	1	4	0	0	0	0	0	26	2	5
d__Viruses|c__Naldaviricetes|o__Lefavirales|f__Baculoviridae|g__Alphabaculovirus|s__Orgyia leucostigma nucleopolyhedrovirus	13	6	13	13	10	6	3	13	5	10	14	10	9	11	9	11
d__Viruses|k__Heunggongvirae|p__Uroviricota|c__Caudoviricetes|o__Caudovirales|f__Schitoviridae|g__Yonginvirus|s__Erwinia virus phiEaP8	0	3	0	0	0	0	1	0	0	1	1	10	1	1	0	0
d__Viruses|c__Naldaviricetes|o__Lefavirales|f__Baculoviridae|g__Alphabaculovirus|s__Cyclophragma undans nucleopolyhedrovirus	18	4	16	9	16	8	4	22	8	11	3	5	12	10	9	13
d__Viruses|k__Heunggongvirae|p__Uroviricota|c__Caudoviricetes|o__Caudovirales|f__Siphoviridae|g__Kagunavirus|s__Raoultella virus RP180	0	1	0	0	0	0	0	174	64	1	1	3	0	0	0	0
d__Viruses|k__Heunggongvirae|p__Uroviricota|c__Caudoviricetes|o__Caudovirales|f__Myoviridae|g__Acionnavirus|s__Synechococcus phage ACG-2014c	0	0	0	0	0	0	0	1	0	0	0	4	0	3	1	0
d__Viruses|k__Heunggongvirae|p__Uroviricota|c__Caudoviricetes|o__Caudovirales|f__Myoviridae|g__Karamvirus|s__Enterobacter phage myPSH1140	0	2	0	0	0	0	0	1	0	1	0	13	2	3	0	5
d__Viruses|k__Heunggongvirae|p__Uroviricota|c__Caudoviricetes|o__Caudovirales|f__Siphoviridae|g__Sextaecvirus|s__Staphylococcus virus Sextaec	0	0	0	1	0	0	0	1	2	0	0	2	0	0	0	2
d__Viruses|k__Heunggongvirae|p__Peploviricota|c__Herviviricetes|o__Herpesvirales|f__Herpesviridae|s__Eptesicus fuscus gammaherpesvirus	7	11	13	12	12	7	12	17	7	2	3	5	6	16	14	30
d__Viruses|k__Heunggongvirae|p__Uroviricota|c__Caudoviricetes|o__Caudovirales|f__Myoviridae|s__Pectobacterium bacteriophage PM2	0	1	0	0	0	0	0	0	0	0	0	2	0	4	1	1
d__Viruses|k__Orthornavirae|p__Kitrinoviricota|c__Alsuviricetes|o__Martellivirales|f__Virgaviridae|g__Tobamovirus|s__Hibiscus latent Singapore virus	23	4	22	15	21	17	4	34	15	16	15	4	13	11	24	17
d__Viruses|k__Heunggongvirae|p__Uroviricota|c__Caudoviricetes|o__Caudovirales|f__Siphoviridae|s__Staphylococcus phage SPbeta-like	0	32	4	2	3	2	6	16	6	1	0	10	1	3	13	35
d__Viruses|k__Heunggongvirae|p__Uroviricota|c__Caudoviricetes|o__Caudovirales|f__Myoviridae|g__Salmondvirus|s__Dickeya virus JA11	0	2	0	0	0	30	0	1	0	0	1	4	0	0	0	8
d__Viruses|k__Heunggongvirae|p__Uroviricota|c__Caudoviricetes|o__Caudovirales|f__Siphoviridae|g__Moineauvirus|s__Streptococcus virus DT1	0	0	0	0	0	6	0	0	0	0	0	0	0	1	0	0
d__Viruses|k__Bamfordvirae|p__Nucleocytoviricota|c__Pokkesviricetes|o__Chitovirales|f__Poxviridae|g__Betaentomopoxvirus|s__Choristoneura rosaceana entomopoxvirus	3	4	0	1	1	0	1	0	2	0	1	2	3	3	8	4
d__Viruses|k__Heunggongvirae|p__Uroviricota|c__Caudoviricetes|o__Caudovirales|f__Siphoviridae|g__Moineauvirus|s__Streptococcus virus phiAbc2	0	0	0	0	0	1	0	6	1	0	0	5	3	4	0	2
d__Viruses|k__Heunggongvirae|p__Uroviricota|c__Caudoviricetes|o__Caudovirales|f__Myoviridae|g__Llyrvirus|s__Synechococcus virus SSKS1	2	2	1	2	0	0	0	4	1	0	0	4	2	2	2	2
d__Viruses|c__Naldaviricetes|o__Lefavirales|f__Nudiviridae|g__Betanudivirus|s__Heliothis zea nudivirus	0	0	1	1	0	1	1	1	1	0	0	3	1	1	1	1
d__Viruses|k__Orthornavirae|p__Duplornaviricota|c__Resentoviricetes|o__Reovirales|f__Reoviridae|s__Chiqui virus	0	0	0	0	0	0	0	0	0	0	0	0	0	0	0	0
d__Viruses|k__Heunggongvirae|p__Peploviricota|c__Herviviricetes|o__Herpesvirales|f__Herpesviridae|g__Macavirus|s__Ovine gammaherpesvirus 2	0	5	2	0	0	0	1	2	1	1	0	6	3	0	0	1
d__Viruses|k__Heunggongvirae|p__Uroviricota|c__Caudoviricetes|o__Caudovirales|f__Siphoviridae|g__Bingvirus|s__Streptomyces virus Bing	0	2	0	0	0	0	0	7	0	0	0	1	1	0	0	0
d__Viruses|k__Heunggongvirae|p__Uroviricota|c__Caudoviricetes|o__Caudovirales|f__Myoviridae|g__Muldoonvirus|s__Serratia virus Muldoon	0	0	1	0	0	0	0	3	1	1	0	5	1	5	0	0
d__Viruses|k__Heunggongvirae|p__Uroviricota|c__Caudoviricetes|o__Caudovirales|f__Siphoviridae|g__Godonkavirus|s__Gordonia virus GodonK	0	0	0	0	0	0	0	2	0	0	0	1	3	7	2	2
d__Viruses|k__Bamfordvirae|p__Nucleocytoviricota|c__Pokkesviricetes|o__Chitovirales|f__Poxviridae|g__Salmonpoxvirus|s__Salmon gillpox virus	0	1	0	0	0	2	0	1	1	1	0	0	0	3	1	1
d__Viruses|k__Heunggongvirae|p__Uroviricota|c__Caudoviricetes|o__Caudovirales|f__Myoviridae|s__Pseudomonas phage Lu11	0	21	5	0	1	7	17	10	6	2	1	0	9	21	14	44
d__Viruses|k__Heunggongvirae|p__Uroviricota|c__Caudoviricetes|o__Caudovirales|f__Myoviridae|g__Risingsunvirus|s__Erwinia virus Risingsun	0	6	0	0	0	0	0	3	0	4	0	9	11	5	0	1
d__Viruses|k__Bamfordvirae|p__Nucleocytoviricota|c__Megaviricetes|o__Pimascovirales|f__Marseilleviridae|g__Marseillevirus|s__Brazilian marseillevirus	1	1	0	0	0	0	0	2	0	7	0	6	1	10	0	0
d__Viruses|k__Heunggongvirae|p__Uroviricota|c__Caudoviricetes|o__Caudovirales|f__Podoviridae|g__Lastavirus|s__Klebsiella virus LASTA	0	2	0	0	0	0	0	0	0	0	0	0	25	0	18	5
d__Viruses|s__Botrytis cinerea hypovirus 1 satellite-like RNA	11	36	7	13	11	9	4	17	12	21	9	3	10	7	6	5
d__Viruses|k__Heunggongvirae|p__Peploviricota|c__Herviviricetes|o__Herpesvirales|f__Herpesviridae|g__Rhadinovirus|s__Macacine gammaherpesvirus 11	0	0	0	0	0	0	0	0	0	1	0	1	0	2	0	4
d__Viruses|k__Heunggongvirae|p__Peploviricota|c__Herviviricetes|o__Herpesvirales|f__Herpesviridae|g__Simplexvirus|s__Ateline alphaherpesvirus 1	0	0	2	2	1	1	1	3	1	3	1	8	2	2	4	0
d__Viruses|k__Heunggongvirae|p__Uroviricota|c__Caudoviricetes|o__Caudovirales|f__Siphoviridae|g__Kagunavirus|s__Escherichia virus Golestan	0	1	0	0	1	1	0	145	46	0	2	0	0	0	1	0
d__Viruses|f__Anelloviridae|g__Gammatorquevirus|s__Torque teno midi virus 9	17	50	13	18	13	6	7	6	16	15	12	6	8	8	12	3
d__Viruses|c__Naldaviricetes|o__Lefavirales|f__Baculoviridae|g__Alphabaculovirus|s__Helicoverpa armigera nucleopolyhedrovirus	13	5	18	12	20	9	0	33	11	14	14	10	19	5	9	18
d__Viruses|k__Heunggongvirae|p__Uroviricota|c__Caudoviricetes|o__Caudovirales|f__Myoviridae|g__Menderavirus|s__Stenotrophomonas virus Mendera	0	28	0	0	1	5	0	9	59	0	0	6	7	0	0	10
d__Viruses|k__Heunggongvirae|p__Uroviricota|c__Caudoviricetes|o__Caudovirales|f__Siphoviridae|g__Secretariatvirus|s__Gordonia virus Secretariat	0	4	0	0	0	0	0	5	0	1	0	0	0	1	0	2
d__Viruses|k__Heunggongvirae|p__Uroviricota|c__Caudoviricetes|o__Caudovirales|f__Myoviridae|g__Elvirus|s__Pseudomonas virus EL	0	0	0	0	0	0	0	3	0	0	0	1	1	1	0	1
d__Viruses|k__Orthornavirae|p__Pisuviricota|c__Duplopiviricetes|o__Durnavirales|f__Partitiviridae|g__Betapartitivirus|s__Red clover cryptic virus 2	16	55	13	13	8	8	10	1	11	10	8	5	18	6	14	4
d__Viruses|k__Bamfordvirae|p__Nucleocytoviricota|c__Megaviricetes|o__Algavirales|f__Phycodnaviridae|g__Coccolithovirus|s__Emiliania huxleyi virus 86	1	3	3	2	5	1	3	4	2	4	1	4	3	2	1	4
d__Viruses|k__Pararnavirae|p__Artverviricota|c__Revtraviricetes|o__Ortervirales|f__Retroviridae|g__Gammaretrovirus|s__Porcine type-C oncovirus	11	2	11	2	10	6	4	19	2	13	10	5	5	1	9	13
d__Viruses|k__Bamfordvirae|p__Nucleocytoviricota|c__Pokkesviricetes|o__Chitovirales|f__Poxviridae|g__Molluscipoxvirus|s__Molluscum contagiosum virus	6	7	9	7	6	15	1	23	4	4	5	6	22	3	3	6
d__Viruses|k__Heunggongvirae|p__Peploviricota|c__Herviviricetes|o__Herpesvirales|f__Herpesviridae|g__Roseolovirus|s__Murine roseolovirus	0	3	0	0	1	1	0	3	0	3	1	3	2	4	24	6
d__Viruses|k__Heunggongvirae|p__Uroviricota|c__Caudoviricetes|o__Caudovirales|f__Myoviridae|g__Kanagawavirus|s__Edwardsiella virus PEi20	0	0	0	0	0	0	0	17	0	0	0	18	0	3	2	1
d__Viruses|s__Torulaspora delbrueckii dsRNA Mbarr-1 killer virus	17	39	14	17	9	10	4	14	11	15	10	9	16	4	10	9
d__Viruses|k__Heunggongvirae|p__Uroviricota|c__Caudoviricetes|o__Caudovirales|f__Myoviridae|s__Aeromonas phage PX29	0	2	0	0	0	1	0	0	0	1	0	0	0	4	0	1
d__Viruses|s__Leptopilina boulardi filamentous virus	2	12	2	4	1	1	2	5	2	5	2	4	2	0	4	4
d__Viruses|k__Bamfordvirae|p__Nucleocytoviricota|c__Megaviricetes|o__Pimascovirales|f__Marseilleviridae|s__Lausannevirus	0	0	0	0	0	0	0	3	0	0	0	3	3	2	0	2
d__Viruses|k__Heunggongvirae|p__Uroviricota|c__Caudoviricetes|o__Caudovirales|f__Myoviridae|g__Peduovirus|s__Escherichia virus 12474III	0	49	17	3	0	15	38	23	14	1	0	1	22	0	95	48
d__Viruses|k__Heunggongvirae|p__Uroviricota|c__Caudoviricetes|o__Caudovirales|f__Myoviridae|s__Enterobacteria phage phiP27	0	90	5	1	0	18	24	9	18	0	0	0	10	0	39	82
d__Viruses|k__Heunggongvirae|p__Uroviricota|c__Caudoviricetes|o__Caudovirales|f__Siphoviridae|g__Gilsonvirus|s__Streptomyces virus Gilson	1	11	2	1	0	4	2	7	5	2	0	2	5	5	2	12
d__Viruses|k__Heunggongvirae|p__Uroviricota|c__Caudoviricetes|o__Caudovirales|f__Siphoviridae|g__Hiyaavirus|s__Streptomyces virus Hiyaa	0	7	0	0	0	8	0	3	1	0	0	12	4	8	1	13
d__Viruses|k__Bamfordvirae|p__Nucleocytoviricota|c__Megaviricetes|o__Algavirales|f__Phycodnaviridae|g__Prasinovirus|s__Yellowstone lake phycodnavirus 1	0	1	0	0	0	0	0	0	0	0	0	2	2	3	0	0
d__Viruses|k__Heunggongvirae|p__Uroviricota|c__Caudoviricetes|o__Caudovirales|f__Siphoviridae|s__Bacillus phage phBC6A52	0	0	0	0	0	0	0	0	0	0	0	2	0	1	0	0
d__Viruses|c__Naldaviricetes|o__Lefavirales|f__Hytrosaviridae|g__Glossinavirus|s__Glossina hytrosavirus	0	16	0	0	3	17	1	8	0	1	2	4	1	2	4	7
d__Viruses|k__Heunggongvirae|p__Uroviricota|c__Caudoviricetes|o__Caudovirales|f__Podoviridae|s__uncultured crAssphage	0	0	0	0	0	0	0	0	0	0	0	2	0	2	0	3
d__Viruses|k__Orthornavirae|p__Pisuviricota|c__Pisoniviricetes|o__Picornavirales|f__Picornaviridae|g__Sapelovirus|s__Avian sapelovirus	17	52	9	19	11	8	5	1	9	14	10	4	20	11	10	2
d__Viruses|c__Naldaviricetes|o__Lefavirales|f__Baculoviridae|g__Alphabaculovirus|s__Spodoptera littoralis nucleopolyhedrovirus	22	8	7	8	12	4	5	20	9	16	10	8	10	2	17	9
d__Viruses|k__Heunggongvirae|p__Uroviricota|c__Caudoviricetes|o__Caudovirales|f__Myoviridae|g__Firehammervirus|s__Campylobacter virus CP21	0	6	2	0	0	2	0	8	0	1	0	1	5	73	7	1
d__Viruses|k__Heunggongvirae|p__Uroviricota|c__Caudoviricetes|o__Caudovirales|f__Myoviridae|s__Yersinia phage phiR1-37	0	4	0	0	1	0	0	0	0	0	0	1	4	0	0	1
d__Viruses|k__Heunggongvirae|p__Uroviricota|c__Caudoviricetes|o__Caudovirales|f__Siphoviridae|g__Cuauhtlivirus|s__Escherichia virus mEpX1	0	91	42	0	0	21	18	15	9	0	0	0	5	1	27	93
d__Viruses|k__Heunggongvirae|p__Uroviricota|c__Caudoviricetes|o__Caudovirales|f__Myoviridae|g__Aphroditevirus|s__Vibrio virus Aphrodite1	0	0	0	1	1	0	0	0	0	0	0	10	0	12	0	0
d__Viruses|k__Heunggongvirae|p__Uroviricota|c__Caudoviricetes|o__Caudovirales|f__Myoviridae|g__Neptunevirus|s__Synechococcus virus SRIM50	0	4	0	2	0	0	0	0	0	1	0	7	6	2	0	1
d__Viruses|k__Heunggongvirae|p__Uroviricota|c__Caudoviricetes|o__Caudovirales|f__Siphoviridae|s__Shigella phage DS8	0	19	2	1	0	48	8	65	11	0	0	2	3	3	18	16
d__Viruses|c__Naldaviricetes|o__Lefavirales|f__Baculoviridae|g__Deltabaculovirus|s__Culex nigripalpus nucleopolyhedrovirus	20	6	13	13	14	17	5	29	10	8	7	5	11	9	16	14
d__Viruses|k__Heunggongvirae|p__Uroviricota|c__Caudoviricetes|o__Caudovirales|f__Siphoviridae|g__Coopervirus|s__Mycobacterium virus Vincenzo	0	0	0	0	0	0	0	0	0	0	0	0	0	3	0	0
d__Viruses|k__Heunggongvirae|p__Uroviricota|c__Caudoviricetes|o__Caudovirales|f__Myoviridae|s__Acinetobacter phage Ac42	0	1	0	0	0	0	0	0	0	0	0	1	1	23	1	0
d__Viruses|k__Heunggongvirae|p__Uroviricota|c__Caudoviricetes|o__Caudovirales|f__Herelleviridae|g__Wphvirus|s__Bacillus phage SageFayge	0	0	0	0	0	0	0	0	0	1	0	0	0	0	0	0
d__Viruses|k__Heunggongvirae|p__Uroviricota|c__Caudoviricetes|o__Caudovirales|f__Podoviridae|s__crAssphage cr127_1	0	2	1	0	0	3	0	0	0	1	0	3	9	2	1	1
d__Viruses|c__Naldaviricetes|o__Lefavirales|f__Nudiviridae|g__Deltanudivirus|s__Tipula oleracea nudivirus	4	8	1	1	2	1	0	6	3	1	1	1	6	2	2	3
d__Viruses|k__Heunggongvirae|p__Uroviricota|c__Caudoviricetes|o__Caudovirales|f__Siphoviridae|g__Fromanvirus|s__Mycobacterium phage PP	0	0	0	0	0	0	0	0	0	0	0	1	1	1	0	0
d__Viruses|c__Naldaviricetes|o__Lefavirales|f__Baculoviridae|g__Betabaculovirus|s__Cryptophlebia leucotreta granulovirus	8	24	4	7	6	11	1	12	8	8	4	2	18	1	6	1
d__Viruses|k__Heunggongvirae|p__Uroviricota|c__Caudoviricetes|o__Caudovirales|f__Myoviridae|g__Moonvirus|s__Citrobacter virus Moon	0	4	0	0	0	6	0	5	1	3	0	6	9	2	2	9
d__Viruses|k__Heunggongvirae|p__Uroviricota|c__Caudoviricetes|o__Caudovirales|f__Siphoviridae|s__Sinorhizobium phage phiLM21	0	1	0	0	0	0	0	0	0	3	0	12	5	1	0	3
d__Viruses|k__Heunggongvirae|p__Uroviricota|c__Caudoviricetes|o__Caudovirales|f__Myoviridae|g__Peduovirus|s__Yersinia virus L413C	0	23	8	4	0	13	34	8	7	0	0	0	8	0	165	26
d__Viruses|c__Naldaviricetes|o__Lefavirales|f__Baculoviridae|g__Betabaculovirus|s__Epinotia aporema granulovirus	0	1	0	0	0	0	1	0	2	1	0	0	0	0	2	2
d__Viruses|k__Heunggongvirae|p__Uroviricota|c__Caudoviricetes|o__Caudovirales|f__Herelleviridae|g__Hopescreekvirus|s__Lactobacillus virus LfeInf	0	2	0	0	0	1	0	6	0	1	0	7	0	0	0	2
d__Viruses|k__Heunggongvirae|p__Uroviricota|c__Caudoviricetes|o__Caudovirales|f__Siphoviridae|s__Salmonella phage 64795_sal3	0	0	0	0	0	14	0	42	0	0	0	0	0	3	0	0
d__Viruses|k__Bamfordvirae|p__Nucleocytoviricota|c__Pokkesviricetes|o__Chitovirales|f__Poxviridae|g__Oryzopoxvirus|s__Cotia virus	1	12	1	2	0	5	5	7	9	1	0	25	6	2	11	18
d__Viruses|k__Heunggongvirae|p__Uroviricota|c__Caudoviricetes|o__Caudovirales|f__Herelleviridae|g__Harbinvirus|s__Lactobacillus virus Semele	1	0	1	0	0	1	0	0	0	0	0	1	0	1	1	1
d__Viruses|k__Heunggongvirae|p__Uroviricota|c__Caudoviricetes|o__Caudovirales|f__Myoviridae|s__Aeromonas virus Aeh1	0	0	0	0	0	1	0	1	0	0	0	2	2	1	0	0
d__Viruses|k__Heunggongvirae|p__Uroviricota|c__Caudoviricetes|o__Caudovirales|f__Myoviridae|s__Pseudomonas phage PspYZU05	0	4	0	0	0	1	0	0	0	0	0	2	2	1	0	4
d__Viruses|k__Heunggongvirae|p__Uroviricota|c__Caudoviricetes|o__Caudovirales|f__Siphoviridae|g__Colossusvirus|s__Caulobacter virus CcrColossus	0	5	1	1	0	4	10	13	7	2	0	3	1	8	4	26
d__Viruses|k__Heunggongvirae|p__Uroviricota|c__Caudoviricetes|o__Caudovirales|f__Myoviridae|g__Bellamyvirus|s__Synechococcus phage S-SM2	0	5	0	0	0	11	0	26	0	2	0	3	14	2	0	3
d__Viruses|k__Heunggongvirae|p__Uroviricota|c__Caudoviricetes|o__Caudovirales|f__Myoviridae|s__Aeromonas phage Ah1	0	1	0	0	0	0	0	1	2	1	0	3	0	7	0	0
d__Viruses|k__Heunggongvirae|p__Uroviricota|c__Caudoviricetes|o__Caudovirales|f__Myoviridae|g__Salmondvirus|s__Dickeya virus JA29	0	2	1	0	0	1	0	3	3	0	0	0	1	0	0	2
d__Viruses|k__Heunggongvirae|p__Uroviricota|c__Caudoviricetes|o__Caudovirales|f__Podoviridae|s__crAssphage cr55_1	0	0	0	0	0	0	0	0	0	0	0	0	37	9	0	0
d__Viruses|k__Heunggongvirae|p__Uroviricota|c__Caudoviricetes|o__Caudovirales|f__Siphoviridae|s__Shigella phage Sf11 SMD-2017	0	10	2	2	0	36	6	39	6	0	0	0	1	0	9	24
d__Viruses|k__Heunggongvirae|p__Uroviricota|c__Caudoviricetes|o__Caudovirales|f__Schitoviridae|g__Pacinivirus|s__Vibrio virus phi1	0	2	0	0	0	0	0	0	0	0	0	3	0	0	0	1
d__Viruses|k__Heunggongvirae|p__Uroviricota|c__Caudoviricetes|o__Caudovirales|f__Myoviridae|g__Certrevirus|s__Cronobacter virus CR9	0	5	1	0	0	0	0	15	0	1	0	4	0	8	0	7
d__Viruses|k__Heunggongvirae|p__Uroviricota|c__Caudoviricetes|o__Caudovirales|f__Myoviridae|g__Ripduovirus|s__Ralstonia virus RP12	0	14	2	0	0	5	7	10	7	1	0	9	4	7	6	18
d__Viruses|k__Heunggongvirae|p__Uroviricota|c__Caudoviricetes|o__Caudovirales|f__Siphoviridae|g__Camtrevirus|s__Bacillus virus phIS3501	0	0	0	0	0	0	0	0	0	0	0	1	0	4	0	0
d__Viruses|k__Bamfordvirae|p__Nucleocytoviricota|c__Pokkesviricetes|o__Chitovirales|f__Poxviridae|g__Vespertilionpoxvirus|s__Eptesipox virus	2	2	1	2	2	0	1	2	0	0	1	3	0	3	0	3
d__Viruses|k__Heunggongvirae|p__Uroviricota|c__Caudoviricetes|o__Caudovirales|f__Myoviridae|g__Nerrivikvirus|s__Synechococcus virus SRIM2	0	1	0	0	0	1	0	11	1	2	0	13	2	2	0	2
d__Viruses|k__Heunggongvirae|p__Uroviricota|c__Caudoviricetes|o__Caudovirales|f__Siphoviridae|g__Rogerhendrixvirus|s__Microbacterium virus Hendrix	0	3	0	1	0	3	0	0	0	0	0	9	9	1	0	0
d__Viruses|k__Heunggongvirae|p__Uroviricota|c__Caudoviricetes|o__Caudovirales|f__Siphoviridae|s__Salmonella phage Vi II-E1	0	0	0	0	0	13	0	28	0	0	0	0	0	0	1	2
d__Viruses|k__Bamfordvirae|p__Nucleocytoviricota|c__Pokkesviricetes|o__Chitovirales|f__Poxviridae|g__Centapoxvirus|s__Murmansk microtuspox virus	2	2	1	0	3	6	0	6	0	4	0	7	15	2	0	1
d__Viruses|k__Heunggongvirae|p__Uroviricota|c__Caudoviricetes|o__Caudovirales|f__Podoviridae|g__Lederbergvirus|s__Salmonella phage vB_SemP_Emek	0	23	4	0	0	4	3	6	14	0	0	0	2	0	138	22
d__Viruses|k__Heunggongvirae|p__Uroviricota|c__Caudoviricetes|o__Caudovirales|f__Myoviridae|s__Mycobacterium phage Phabba	0	3	0	0	0	1	0	16	0	0	0	0	1	2	0	5
d__Viruses|k__Orthornavirae|p__Pisuviricota|c__Pisoniviricetes|o__Nidovirales|s__Aplysia californica nido-like virus	2	3	1	4	1	0	1	5	6	0	2	0	1	0	1	4
d__Viruses|k__Heunggongvirae|p__Uroviricota|c__Caudoviricetes|o__Caudovirales|f__Myoviridae|g__Noxifervirus|s__Pseudomonas virus Noxifer	0	1	1	0	0	1	0	1	0	1	0	7	4	3	0	1
d__Viruses|k__Heunggongvirae|p__Uroviricota|c__Caudoviricetes|o__Caudovirales|f__Siphoviridae|g__Gilesvirus|s__Mycobacterium virus Giles	0	2	0	0	0	0	0	11	0	1	0	2	1	9	0	1
d__Viruses|k__Heunggongvirae|p__Peploviricota|c__Herviviricetes|o__Herpesvirales|f__Herpesviridae|g__Percavirus|s__Phocid gammaherpesvirus 3	2	0	1	1	2	0	0	3	1	0	1	2	2	6	2	1
d__Viruses|k__Heunggongvirae|p__Uroviricota|c__Caudoviricetes|o__Caudovirales|f__Myoviridae|s__Pelagibacter phage HTVC008M	0	0	0	0	0	0	0	1	1	1	0	3	0	2	0	0
d__Viruses|c__Naldaviricetes|o__Lefavirales|f__Baculoviridae|g__Alphabaculovirus|s__Hyposidra talaca NPV	1	0	0	0	0	0	0	7	0	2	1	1	4	0	4	1
d__Viruses|k__Heunggongvirae|p__Uroviricota|c__Caudoviricetes|o__Caudovirales|f__Myoviridae|s__Gordonia phage Pupper	0	0	0	0	0	0	0	1	0	1	0	2	2	14	0	0
d__Viruses|k__Heunggongvirae|p__Uroviricota|c__Caudoviricetes|o__Caudovirales|f__Ackermannviridae|g__Kujavirus|s__Vibrio virus Kuja	0	1	0	0	0	0	0	1	0	1	0	0	0	1	0	1
d__Viruses|k__Heunggongvirae|p__Uroviricota|c__Caudoviricetes|o__Caudovirales|f__Myoviridae|g__Mimasvirus|s__Cronobacter virus GAP32	0	3	0	0	0	2	0	9	0	0	0	0	0	7	1	8
d__Viruses|k__Heunggongvirae|p__Uroviricota|c__Caudoviricetes|o__Caudovirales|f__Podoviridae|s__crAssphage cr110_1	0	1	0	0	0	0	0	0	0	0	1	1	1	1	1	0
d__Viruses|k__Heunggongvirae|p__Uroviricota|c__Caudoviricetes|o__Caudovirales|f__Siphoviridae|g__Poindextervirus|s__Caulobacter virus CcrBL10	0	0	0	0	0	1	0	0	0	0	0	2	0	3	0	1
d__Viruses|k__Heunggongvirae|p__Peploviricota|c__Herviviricetes|o__Herpesvirales|f__Herpesviridae|g__Varicellovirus|s__Suid alphaherpesvirus 1	3	2	11	5	2	3	5	12	1	4	6	11	11	10	9	8
d__Viruses|k__Heunggongvirae|p__Uroviricota|c__Caudoviricetes|o__Caudovirales|f__Siphoviridae|g__Lacusarxvirus|s__Sphingobium virus Lacusarx	0	3	1	0	0	2	1	2	1	0	0	3	1	2	4	3
d__Viruses|k__Heunggongvirae|p__Uroviricota|c__Caudoviricetes|o__Caudovirales|f__Siphoviridae|s__Mycobacterium phage Quesadilla	0	0	0	0	0	1	0	5	0	2	0	30	5	3	0	1
d__Viruses|c__Naldaviricetes|o__Lefavirales|f__Baculoviridae|g__Alphabaculovirus|s__Lambdina fiscellaria nucleopolyhedrovirus	0	2	0	0	0	0	0	1	0	10	0	0	7	5	0	3
d__Viruses|k__Bamfordvirae|p__Nucleocytoviricota|c__Megaviricetes|o__Pimascovirales|f__Ascoviridae|g__Ascovirus|s__Spodoptera frugiperda ascovirus 1a	2	11	2	1	1	2	0	3	1	0	1	7	0	3	1	3
d__Viruses|k__Heunggongvirae|p__Uroviricota|c__Caudoviricetes|o__Caudovirales|f__Myoviridae|g__Borockvirus|s__Streptomyces virus BRock	0	0	0	0	0	0	1	1	0	0	0	3	0	3	0	0
d__Viruses|k__Heunggongvirae|p__Uroviricota|c__Caudoviricetes|o__Caudovirales|f__Myoviridae|g__Yoloswagvirus|s__Erwinia virus Yoloswag	0	0	0	0	1	0	1	2	0	0	0	1	0	1	2	1
d__Viruses|k__Heunggongvirae|p__Uroviricota|c__Caudoviricetes|o__Caudovirales|f__Myoviridae|g__Tequatrovirus|s__Escherichia virus G4507	11	43	6	26	10	7	5	7	9	21	10	8	11	4	9	2
d__Viruses|k__Heunggongvirae|p__Uroviricota|c__Caudoviricetes|o__Caudovirales|f__Myoviridae|s__Lactobacillus phage phiAQ113	0	0	0	0	0	0	0	1	1	1	0	0	0	0	0	0
d__Viruses|k__Heunggongvirae|p__Uroviricota|c__Caudoviricetes|o__Caudovirales|f__Siphoviridae|s__Clostridium phage vB_CpeS-CP51	0	5	25	1	0	5	53	7	37	0	0	2	0	0	13	19
d__Viruses|k__Heunggongvirae|p__Peploviricota|c__Herviviricetes|o__Herpesvirales|f__Herpesviridae|g__Cytomegalovirus|s__Panine betaherpesvirus 2	0	1	0	0	0	0	0	2	0	0	0	4	0	6	0	2
d__Viruses|k__Heunggongvirae|p__Peploviricota|c__Herviviricetes|o__Herpesvirales|f__Herpesviridae|g__Simplexvirus|s__Macacine alphaherpesvirus 1	1	2	2	1	2	2	0	9	2	5	0	2	1	1	4	0
d__Viruses|f__Polydnaviridae|g__Ichnovirus|s__Campoletis sonorensis ichnovirus	2	5	3	0	5	0	2	6	4	3	3	6	10	1	0	3
d__Viruses|k__Heunggongvirae|p__Uroviricota|c__Caudoviricetes|o__Caudovirales|f__Myoviridae|g__Krischvirus|s__Escherichia virus GEC3S	0	254	0	0	0	0	0	0	0	0	0	0	15	0	0	0
d__Viruses|k__Heunggongvirae|p__Uroviricota|c__Caudoviricetes|o__Caudovirales|f__Siphoviridae|g__Latrobevirus|s__Fusobacterium virus FNU1	0	0	0	0	1	1	0	2	0	0	0	0	1	0	6	1
d__Viruses|c__Naldaviricetes|o__Lefavirales|f__Baculoviridae|g__Alphabaculovirus|s__Hyphantria cunea nucleopolyhedrovirus	0	0	2	0	0	0	1	4	2	1	0	2	3	2	1	2
d__Viruses|k__Bamfordvirae|p__Nucleocytoviricota|c__Pokkesviricetes|o__Chitovirales|f__Poxviridae|g__Betaentomopoxvirus|s__Choristoneura biennis entomopoxvirus	1	2	1	1	0	2	0	0	1	0	1	4	0	0	3	1
d__Viruses|k__Heunggongvirae|p__Uroviricota|c__Caudoviricetes|o__Caudovirales|f__Schitoviridae|g__Littlefixvirus|s__Pseudomonas virus Littlefix	0	0	0	0	0	0	0	0	0	0	0	2	1	1	0	0
d__Viruses|k__Heunggongvirae|p__Peploviricota|c__Herviviricetes|o__Herpesvirales|f__Herpesviridae|g__Lymphocryptovirus|s__Macacine gammaherpesvirus 10	7	3	10	5	8	2	1	18	6	9	7	3	5	3	14	7
d__Viruses|k__Heunggongvirae|p__Peploviricota|c__Herviviricetes|o__Herpesvirales|f__Herpesviridae|g__Simplexvirus|s__Papiine alphaherpesvirus 2	0	1	1	3	1	2	0	13	1	7	2	6	3	0	0	1
d__Viruses|s__Halovirus HGTV-1	0	0	0	0	0	0	0	0	0	0	0	5	0	1	0	0
d__Viruses|k__Heunggongvirae|p__Uroviricota|c__Caudoviricetes|o__Caudovirales|f__Myoviridae|g__Alexandravirus|s__Erwinia virus Alexandra	0	0	0	1	0	0	0	0	0	0	0	0	1	14	0	0
d__Viruses|k__Heunggongvirae|p__Uroviricota|c__Caudoviricetes|o__Caudovirales|f__Myoviridae|g__Mieseafarmvirus|s__Ralstonia virus RSL1	0	22	6	0	0	6	9	13	7	1	0	9	8	2	10	33
d__Viruses|k__Heunggongvirae|p__Uroviricota|c__Caudoviricetes|o__Caudovirales|f__Siphoviridae|g__Brussowvirus|s__Streptococcus virus O1205	0	0	0	0	0	4	0	0	0	0	0	5	11	1	0	1
d__Viruses|k__Shotokuvirae|p__Cossaviricota|c__Papovaviricetes|o__Sepolyvirales|f__Polyomaviridae|s__Centropristis striata polyomavirus 1	16	9	10	14	21	5	5	30	9	14	12	12	15	5	12	11
d__Viruses|c__Naldaviricetes|o__Lefavirales|f__Baculoviridae|g__Alphabaculovirus|s__Sucra jujuba nucleopolyhedrovirus	0	16	0	0	0	45	1	13	0	1	0	3	1	0	1	21
d__Viruses|f__Bicaudaviridae|s__Sulfolobus virus STSV1	0	0	1	0	0	0	0	1	0	0	0	0	0	0	0	0
d__Viruses|k__Heunggongvirae|p__Peploviricota|c__Herviviricetes|o__Herpesvirales|f__Herpesviridae|g__Quwivirus|s__Tupaiid betaherpesvirus 1	3	5	5	1	3	3	1	9	2	3	5	7	8	6	3	8
d__Viruses|k__Heunggongvirae|p__Uroviricota|c__Caudoviricetes|o__Caudovirales|f__Schitoviridae|g__Dendoorenvirus|s__Delftia virus RG2014	0	0	0	0	0	1	0	1	0	0	0	128	0	1	0	0
d__Viruses|k__Bamfordvirae|p__Nucleocytoviricota|c__Megaviricetes|o__Pimascovirales|f__Marseilleviridae|s__Tunisvirus	1	2	0	0	0	2	0	0	1	2	0	2	1	0	0	3
d__Viruses|k__Bamfordvirae|p__Preplasmiviricota|c__Tectiliviricetes|f__Autolykiviridae|g__Livvievirus|s__Paulavirus viph1044o	0	0	0	0	0	0	0	0	0	1	0	2	0	1	0	0
d__Viruses|k__Heunggongvirae|p__Uroviricota|c__Caudoviricetes|o__Caudovirales|f__Siphoviridae|g__Ravarandavirus|s__Nodularia virus kac68v161	0	0	0	0	0	1	1	0	0	0	0	0	0	0	0	0
d__Viruses|k__Heunggongvirae|p__Uroviricota|c__Caudoviricetes|o__Caudovirales|f__Siphoviridae|g__Skunavirus|s__Lactococcus virus CHPC781	0	0	0	0	0	0	0	0	0	0	0	1	0	0	0	0
d__Viruses|k__Heunggongvirae|p__Uroviricota|c__Caudoviricetes|o__Caudovirales|f__Myoviridae|g__Metrivirus|s__Acinetobacter virus ME3	1	0	0	0	0	0	0	13	0	1	0	7	1	5	0	5
d__Viruses|k__Heunggongvirae|p__Uroviricota|c__Caudoviricetes|o__Caudovirales|f__Siphoviridae|g__Colossusvirus|s__Caulobacter virus CcrPW	0	1	0	0	0	0	0	4	0	1	0	10	1	2	1	3
d__Viruses|k__Heunggongvirae|p__Peploviricota|c__Herviviricetes|o__Herpesvirales|f__Herpesviridae|g__Roseolovirus|s__Macacine betaherpesvirus 9	8	0	9	3	8	7	8	14	11	9	9	8	7	3	11	10
d__Viruses|f__Polydnaviridae|g__Bracovirus|s__Chelonus inanitus bracovirus	0	5	0	0	0	0	0	0	0	0	0	0	0	0	7	2
d__Viruses|k__Bamfordvirae|p__Nucleocytoviricota|c__Pokkesviricetes|o__Chitovirales|f__Poxviridae|g__Cervidpoxvirus|s__Mule deerpox virus	0	4	0	0	0	0	1	1	1	6	0	0	1	2	1	1
d__Viruses|k__Heunggongvirae|p__Uroviricota|c__Caudoviricetes|o__Caudovirales|f__Podoviridae|s__crAssphage cr60_1	0	3	0	0	0	3	0	8	1	1	0	6	21	9	1	4
d__Viruses|k__Orthornavirae|p__Pisuviricota|c__Duplopiviricetes|o__Durnavirales|f__Partitiviridae|g__Betapartitivirus|s__Crimson clover cryptic virus 2	11	33	5	11	9	5	10	8	11	10	12	3	12	7	9	3
d__Viruses|k__Heunggongvirae|p__Peploviricota|c__Herviviricetes|o__Herpesvirales|f__Herpesviridae|g__Rhadinovirus|s__Common bottlenose dolphin gammaherpesvirus 1 strain Sarasota	1	2	0	0	1	2	0	0	0	0	2	1	0	4	2	0
d__Viruses|k__Heunggongvirae|p__Uroviricota|c__Caudoviricetes|o__Caudovirales|f__Podoviridae|g__Uetakevirus|s__Salmonella virus Epsilon15	0	4	5	0	0	3	4	2	2	1	0	0	1	1	40	174
d__Viruses|k__Orthornavirae|p__Kitrinoviricota|c__Alsuviricetes|o__Martellivirales|f__Bromoviridae|g__Bromovirus|s__Spring beauty latent virus	3	41	11	19	3	1	2	1	11	9	10	3	7	7	8	1
d__Viruses|k__Heunggongvirae|p__Uroviricota|c__Caudoviricetes|o__Caudovirales|f__Myoviridae|g__Gelderlandvirus|s__Salmonella virus Melville	0	0	0	0	0	0	0	0	0	0	0	0	0	0	0	0
d__Viruses|k__Heunggongvirae|p__Uroviricota|c__Caudoviricetes|o__Caudovirales|f__Myoviridae|g__Chiangmaivirus|s__Ralstonia virus RSF1	0	0	0	0	0	0	0	0	0	2	0	2	0	0	0	0
d__Viruses|k__Bamfordvirae|p__Nucleocytoviricota|c__Pokkesviricetes|o__Chitovirales|f__Poxviridae|g__Leporipoxvirus|s__Rabbit fibroma virus	1	10	0	6	8	2	5	21	0	4	5	1	14	2	1	2
d__Viruses|k__Heunggongvirae|p__Uroviricota|c__Caudoviricetes|o__Caudovirales|f__Schitoviridae|g__Pylasvirus|s__Klebsiella virus KpCHEMY26	0	1	0	0	0	0	24	4	2	2	0	3	2	1	0	1
d__Viruses|k__Heunggongvirae|p__Uroviricota|c__Caudoviricetes|o__Caudovirales|f__Myoviridae|g__Alexandravirus|s__Dickeya virus AD1	0	0	1	0	0	0	0	7	0	0	0	5	1	4	1	0
d__Viruses|k__Orthornavirae|p__Kitrinoviricota|c__Alsuviricetes|o__Martellivirales|f__Virgaviridae|g__Hordeivirus|s__Lychnis ringspot virus	19	22	8	11	9	7	11	9	12	17	9	10	12	6	13	8
d__Viruses|k__Heunggongvirae|p__Uroviricota|c__Caudoviricetes|o__Caudovirales|f__Siphoviridae|s__Streptococcus phage Str-PAP-1	0	2	0	0	0	1	0	6	0	1	0	1	0	0	0	0
d__Viruses|s__Kaumoebavirus	0	6	0	0	0	0	0	1	4	0	0	2	0	3	1	3
d__Viruses|k__Heunggongvirae|p__Uroviricota|c__Caudoviricetes|o__Caudovirales|f__Siphoviridae|g__Nevevirus|s__Lactococcus virus P162	0	0	0	0	0	0	0	0	0	0	0	0	0	0	0	0
d__Viruses|k__Heunggongvirae|p__Peploviricota|c__Herviviricetes|o__Herpesvirales|f__Herpesviridae|g__Percavirus|s__Equid gammaherpesvirus 5	5	11	5	8	5	3	4	6	0	11	5	4	7	4	2	4
d__Viruses|k__Heunggongvirae|p__Uroviricota|c__Caudoviricetes|o__Caudovirales|f__Myoviridae|g__Peduovirus|s__Escherichia virus P2-4E6b	0	30	10	5	0	12	26	17	17	1	0	0	4	0	111	21
d__Viruses|k__Heunggongvirae|p__Uroviricota|c__Caudoviricetes|o__Caudovirales|f__Podoviridae|s__Bacteroides phage crAss002	0	1	1	0	0	0	1	0	0	0	1	0	0	2	0	0
d__Viruses|k__Orthornavirae|p__Duplornaviricota|c__Resentoviricetes|o__Reovirales|f__Reoviridae|g__Orbivirus|s__Umatilla virus	0	2	0	0	0	5	0	43	0	2	0	10	29	17	0	1
d__Viruses|k__Heunggongvirae|p__Uroviricota|c__Caudoviricetes|o__Caudovirales|f__Myoviridae|g__Nodensvirus|s__Synechococcus virus SPM2	0	1	0	0	0	1	0	0	1	0	0	5	1	1	0	0
d__Viruses|c__Naldaviricetes|o__Lefavirales|f__Baculoviridae|g__Alphabaculovirus|s__Spodoptera exigua multiple nucleopolyhedrovirus	0	0	1	0	1	0	0	3	1	1	0	0	0	2	1	1
d__Viruses|k__Heunggongvirae|p__Uroviricota|c__Caudoviricetes|o__Caudovirales|f__Podoviridae|s__crAssphage cr53_1	0	0	0	0	0	1	0	0	0	0	0	0	1	23	0	2
d__Viruses|k__Bamfordvirae|p__Nucleocytoviricota|c__Megaviricetes|o__Pimascovirales|f__Iridoviridae|g__Iridovirus|s__Invertebrate iridescent virus 31	1	0	0	0	0	1	0	3	0	1	1	3	7	6	1	0
d__Viruses|k__Heunggongvirae|p__Uroviricota|c__Caudoviricetes|o__Caudovirales|f__Myoviridae|g__Dhakavirus|s__Escherichia phage AnYang	0	0	0	0	0	0	0	0	0	1	0	7	0	0	0	0
d__Viruses|k__Heunggongvirae|p__Uroviricota|c__Caudoviricetes|o__Caudovirales|f__Myoviridae|g__Shirahamavirus|s__Tenacibaculum virus PTm1	1	2	0	0	0	0	1	0	2	1	0	2	0	1	0	1
d__Viruses|k__Heunggongvirae|p__Uroviricota|c__Caudoviricetes|o__Caudovirales|f__Siphoviridae|g__Byrnievirus|s__Escherichia virus HK97	0	46	20	0	1	18	6	15	35	1	0	1	4	0	57	43
d__Viruses|k__Heunggongvirae|p__Uroviricota|c__Caudoviricetes|o__Caudovirales|f__Siphoviridae|g__Cequinquevirus|s__Lactobacillus virus LLKu	0	0	0	0	0	0	0	0	0	0	1	0	0	0	0	0
d__Viruses|k__Heunggongvirae|p__Peploviricota|c__Herviviricetes|o__Herpesvirales|s__Bufonid herpesvirus 1	4	12	2	1	2	2	0	5	0	2	0	4	1	4	1	3
d__Viruses|k__Bamfordvirae|p__Nucleocytoviricota|c__Megaviricetes|o__Pimascovirales|f__Iridoviridae|g__Lymphocystivirus|s__Lymphocystis disease virus 4	0	0	1	0	1	1	1	8	0	0	0	2	1	6	2	2
d__Viruses|k__Heunggongvirae|p__Uroviricota|c__Caudoviricetes|o__Caudovirales|f__Myoviridae|g__Salacisavirus|s__Prochlorococcus virus PSSM2	0	0	0	0	0	0	0	0	12	0	0	8	3	1	3	0
d__Viruses|s__Phytophthora infestans RNA virus 1	1	46	5	14	5	6	2	1	8	11	10	5	14	4	6	0
d__Viruses|k__Heunggongvirae|p__Peploviricota|c__Herviviricetes|o__Herpesvirales|f__Herpesviridae|g__Cytomegalovirus|s__Macacine betaherpesvirus 8	2	2	2	3	7	2	0	2	2	1	3	7	3	1	5	7
d__Viruses|k__Heunggongvirae|p__Uroviricota|c__Caudoviricetes|o__Caudovirales|f__Myoviridae|g__Shandongvirus|s__Pseudoalteromonas virus H101	0	1	0	0	0	0	0	0	0	1	0	1	0	5	0	0
d__Viruses|k__Heunggongvirae|p__Uroviricota|c__Caudoviricetes|o__Caudovirales|f__Siphoviridae|g__Kwaitsingvirus|s__Escherichia virus HK446	0	65	18	0	0	22	9	29	14	0	0	1	4	1	55	25
d__Viruses|k__Heunggongvirae|p__Peploviricota|c__Herviviricetes|o__Herpesvirales|f__Malacoherpesviridae|g__Aurivirus|s__Haliotid herpesvirus 1	3	2	9	12	7	5	1	8	6	8	4	11	5	1	11	3
d__Viruses|k__Heunggongvirae|p__Uroviricota|c__Caudoviricetes|o__Caudovirales|f__Myoviridae|s__Synechococcus phage S-SSM7	0	1	0	0	0	1	0	9	1	0	0	1	1	2	0	3
d__Viruses|k__Heunggongvirae|p__Uroviricota|c__Caudoviricetes|o__Caudovirales|f__Schitoviridae|g__Kaypoctavirus|s__Klebsiella virus KP8	0	1	0	0	0	0	95	0	0	0	0	1	0	0	1	0
d__Viruses|k__Heunggongvirae|p__Uroviricota|c__Caudoviricetes|o__Caudovirales|f__Siphoviridae|s__Escherichia phage HK639	0	38	13	2	0	3	4	3	21	0	0	4	3	0	11	46
d__Viruses|c__Naldaviricetes|o__Lefavirales|f__Baculoviridae|g__Alphabaculovirus|s__Spodoptera frugiperda multiple nucleopolyhedrovirus	1	1	0	0	2	1	0	0	0	4	0	4	1	4	1	3
d__Viruses|k__Heunggongvirae|p__Uroviricota|c__Caudoviricetes|o__Caudovirales|f__Myoviridae|s__Synechococcus phage metaG-MbCM1	0	1	0	0	0	0	0	1	0	0	0	0	0	5	0	0
d__Viruses|k__Heunggongvirae|p__Uroviricota|c__Caudoviricetes|o__Caudovirales|f__Myoviridae|g__Atlauavirus|s__Synechococcus virus AC2014fSyn7803C8	0	3	0	0	0	1	0	13	0	0	0	10	2	0	0	0
d__Viruses|k__Heunggongvirae|p__Uroviricota|c__Caudoviricetes|o__Caudovirales|f__Myoviridae|g__Phapecoctavirus|s__Escherichia phage nepoznato	0	0	0	0	0	0	0	0	0	0	0	0	1	0	0	0
d__Viruses|k__Heunggongvirae|p__Uroviricota|c__Caudoviricetes|o__Caudovirales|f__Siphoviridae|g__Moineauvirus|s__Streptococcus phage YMC-2011	1	3	0	0	0	0	0	1	0	0	1	2	0	0	0	0
d__Viruses|k__Heunggongvirae|p__Uroviricota|c__Caudoviricetes|o__Caudovirales|f__Siphoviridae|s__Clostridium phage phiCD6356	0	56	1	0	0	0	0	20	1	3	0	31	34	0	8	64
d__Viruses|k__Bamfordvirae|p__Nucleocytoviricota|c__Megaviricetes|o__Pimascovirales|f__Iridoviridae|g__Lymphocystivirus|s__Lymphocystis disease virus - isolate China	1	1	1	0	0	1	1	0	2	0	1	3	1	1	0	1
d__Viruses|k__Heunggongvirae|p__Peploviricota|c__Herviviricetes|o__Herpesvirales|f__Herpesviridae|g__Macavirus|s__Alcelaphine gammaherpesvirus 2	1	1	0	0	2	2	0	2	0	2	0	0	13	1	1	2
d__Viruses|k__Heunggongvirae|p__Uroviricota|c__Caudoviricetes|o__Caudovirales|f__Myoviridae|g__Krischvirus|s__Escherichia virus phi1	0	214	0	0	0	0	0	0	0	0	0	0	14	0	1	0
d__Viruses|k__Heunggongvirae|p__Uroviricota|c__Caudoviricetes|o__Caudovirales|f__Siphoviridae|g__Rerduovirus|s__Rhodococcus virus RGL3	0	0	0	0	0	0	0	0	0	0	0	0	0	1	0	0
d__Viruses|s__Sewage-associated circular DNA virus-13	18	2	17	15	14	8	2	22	14	14	10	6	16	6	10	9
d__Viruses|k__Bamfordvirae|p__Nucleocytoviricota|c__Pokkesviricetes|o__Chitovirales|f__Poxviridae|g__Orthopoxvirus|s__Skunkpox virus	0	0	0	0	1	0	0	0	1	0	0	3	1	1	0	0
d__Viruses|k__Orthornavirae|p__Negarnaviricota|c__Ellioviricetes|o__Bunyavirales|f__Phenuiviridae|g__Phlebovirus|s__Gordil phlebovirus	12	2	18	6	9	3	6	17	10	6	14	12	9	2	11	8
d__Viruses|c__Naldaviricetes|o__Lefavirales|f__Baculoviridae|g__Alphabaculovirus|s__Mythimna unipuncta nucleopolyhedrovirus	7	3	6	4	9	5	1	12	3	3	6	4	3	8	5	3
d__Viruses|k__Heunggongvirae|p__Uroviricota|c__Caudoviricetes|o__Caudovirales|f__Myoviridae|g__Kanaloavirus|s__Synechococcus virus SCAM9	0	3	0	0	0	1	0	0	0	0	0	5	0	1	0	1
d__Viruses|k__Heunggongvirae|p__Uroviricota|c__Caudoviricetes|o__Caudovirales|f__Siphoviridae|g__Trigintaduovirus|s__Mycobacterium virus 32HC	0	0	0	0	0	0	0	0	0	0	0	1	0	0	0	0
d__Viruses|k__Heunggongvirae|p__Uroviricota|c__Caudoviricetes|o__Caudovirales|f__Siphoviridae|s__Salmonella phage Akira	0	1	0	0	0	25	0	78	0	0	0	1	0	0	0	0
d__Viruses|k__Orthornavirae|p__Pisuviricota|c__Pisoniviricetes|o__Picornavirales|f__Picornaviridae|g__Mosavirus|s__Mosavirus A	6	36	5	17	9	4	0	4	7	13	8	6	15	5	5	1
d__Viruses|k__Heunggongvirae|p__Uroviricota|c__Caudoviricetes|o__Caudovirales|f__Ackermannviridae|s__Agrobacterium phage OLIVR5	0	0	0	0	0	0	0	0	0	0	0	1	1	1	1	0
d__Viruses|k__Heunggongvirae|p__Uroviricota|c__Caudoviricetes|o__Caudovirales|f__Myoviridae|g__Schizotequatrovirus|s__Vibrio virus KVP40	2	4	0	0	0	5	0	14	20	2	0	6	7	5	0	3
d__Viruses|k__Heunggongvirae|p__Uroviricota|c__Caudoviricetes|o__Caudovirales|f__Myoviridae|s__Synechococcus phage syn9	0	0	1	0	0	0	0	0	0	0	0	1	1	2	0	2
d__Viruses|k__Heunggongvirae|p__Uroviricota|c__Caudoviricetes|o__Caudovirales|f__Siphoviridae|s__Escherichia phage vB_EcoS_swi2	0	0	0	0	0	35	13	61	0	0	0	0	0	1	0	0
d__Viruses|k__Orthornavirae|p__Kitrinoviricota|c__Alsuviricetes|o__Martellivirales|f__Virgaviridae|g__Pomovirus|s__Colombian potato soil-borne virus	14	5	6	11	13	5	7	23	14	8	13	6	14	4	17	16
d__Viruses|k__Heunggongvirae|p__Uroviricota|c__Caudoviricetes|o__Caudovirales|f__Myoviridae|g__Cymopoleiavirus|s__Synechococcus phage S-RSM4	0	6	1	0	0	6	3	2	4	1	0	0	0	6	6	16
d__Viruses|k__Heunggongvirae|p__Uroviricota|c__Caudoviricetes|o__Caudovirales|f__Myoviridae|g__Phabquatrovirus|s__Bordetella virus PHB04	0	0	1	0	0	1	0	0	0	0	0	1	0	5	0	1
d__Viruses|k__Heunggongvirae|p__Uroviricota|c__Caudoviricetes|o__Caudovirales|f__Siphoviridae|g__Audreyjarvisvirus|s__Lactococcus virus WRP3	11	9	13	4	14	7	4	21	6	14	12	8	8	6	9	8
d__Viruses|k__Bamfordvirae|p__Nucleocytoviricota|c__Megaviricetes|o__Pimascovirales|f__Iridoviridae|g__Chloriridovirus|s__Invertebrate iridescent virus 3	0	5	1	0	0	0	0	22	0	0	0	1	2	0	0	2
d__Viruses|k__Heunggongvirae|p__Peploviricota|c__Herviviricetes|o__Herpesvirales|f__Herpesviridae|g__Lymphocryptovirus|s__Human gammaherpesvirus 4	0	0	0	0	0	0	0	1	0	0	0	4	0	7	1	0
d__Viruses|k__Heunggongvirae|p__Peploviricota|c__Herviviricetes|o__Herpesvirales|f__Herpesviridae|g__Proboscivirus|s__Elephant endotheliotropic herpesvirus 4	0	1	0	0	0	0	0	0	1	1	0	8	1	5	1	0
d__Viruses|k__Heunggongvirae|p__Uroviricota|c__Caudoviricetes|o__Caudovirales|f__Myoviridae|g__Derbicusvirus|s__Cronobacter phage CR5	0	35	1	0	0	57	0	12	0	2	0	5	8	0	3	22
d__Viruses|k__Heunggongvirae|p__Uroviricota|c__Caudoviricetes|o__Caudovirales|f__Siphoviridae|g__Abidjanvirus|s__Pseudomonas virus PaMx11	0	0	0	0	0	0	0	1	0	0	0	0	0	1	0	0
d__Viruses|k__Bamfordvirae|p__Nucleocytoviricota|c__Pokkesviricetes|o__Chitovirales|f__Poxviridae|g__Orthopoxvirus|s__Akhmeta virus	2	1	0	1	1	0	2	2	2	2	0	1	2	1	1	3
d__Viruses|k__Orthornavirae|p__Negarnaviricota|c__Ellioviricetes|o__Bunyavirales|f__Tospoviridae|g__Orthotospovirus|s__Alstroemeria necrotic streak orthotospovirus	14	2	4	8	18	6	3	20	5	11	10	5	10	7	8	8
d__Viruses|k__Bamfordvirae|p__Nucleocytoviricota|c__Megaviricetes|o__Algavirales|f__Phycodnaviridae|g__Prasinovirus|s__Ostreococcus tauri virus 1	0	0	0	0	0	0	0	0	0	0	0	0	0	0	0	0
d__Viruses|k__Heunggongvirae|p__Uroviricota|c__Caudoviricetes|o__Caudovirales|f__Myoviridae|g__Thornevirus|s__Bacillus virus SP15	0	2	0	0	0	0	0	0	0	0	0	2	1	4	0	0
d__Viruses|k__Heunggongvirae|p__Uroviricota|c__Caudoviricetes|o__Caudovirales|f__Podoviridae|s__crAssphage cr52_1	0	1	0	0	0	0	0	6	0	1	0	6	0	10	0	59
d__Viruses|c__Naldaviricetes|o__Lefavirales|f__Baculoviridae|g__Alphabaculovirus|s__Leucania separata nucleopolyhedrovirus	3	10	8	5	0	3	4	7	11	2	1	0	4	2	10	21
d__Viruses|k__Orthornavirae|p__Kitrinoviricota|c__Flasuviricetes|o__Amarillovirales|f__Flaviviridae|g__Flavivirus|s__Tick-borne encephalitis virus	19	5	7	10	6	8	5	22	5	6	5	6	10	10	10	12
d__Viruses|k__Heunggongvirae|p__Peploviricota|c__Herviviricetes|o__Herpesvirales|f__Herpesviridae|g__Muromegalovirus|s__Murid betaherpesvirus 1	0	1	0	0	0	0	0	3	0	2	0	10	1	3	1	3
d__Viruses|k__Heunggongvirae|p__Uroviricota|c__Caudoviricetes|o__Caudovirales|f__Siphoviridae|g__Mudcatvirus|s__Arthrobacter virus Circum	0	0	0	0	0	0	0	0	0	0	0	0	0	0	0	0
d__Viruses|k__Heunggongvirae|p__Uroviricota|c__Caudoviricetes|o__Caudovirales|f__Siphoviridae|g__Seongbukvirus|s__Leuconostoc virus MH1	0	3	0	0	0	0	0	0	0	0	0	2	0	0	0	0
d__Viruses|k__Heunggongvirae|p__Uroviricota|c__Caudoviricetes|o__Caudovirales|f__Siphoviridae|g__Thetabobvirus|s__Mycobacterium virus ThetaBob	0	0	0	0	0	0	0	0	0	0	0	0	0	0	0	0
d__Viruses|k__Heunggongvirae|p__Uroviricota|c__Caudoviricetes|o__Caudovirales|f__Myoviridae|g__Tegunavirus|s__Yersinia phage fHe-Yen9-01	1	2	1	0	0	1	0	0	0	0	0	7	15	0	0	3
d__Viruses|k__Orthornavirae|p__Negarnaviricota|c__Ellioviricetes|o__Bunyavirales|f__Fimoviridae|g__Emaravirus|s__Rose rosette emaravirus	9	19	10	9	7	3	0	9	7	11	9	6	11	4	9	7
d__Viruses|k__Heunggongvirae|p__Uroviricota|c__Caudoviricetes|o__Caudovirales|f__Myoviridae|g__Tequatrovirus|s__Escherichia virus PD112	0	0	0	0	0	0	4	0	0	0	0	0	0	0	3	0
d__Viruses|k__Heunggongvirae|p__Uroviricota|c__Caudoviricetes|o__Caudovirales|f__Podoviridae|g__Traversvirus|s__Escherichia virus PA28	0	24	7	2	1	9	22	4	6	0	1	0	13	0	67	42
d__Viruses|k__Bamfordvirae|p__Nucleocytoviricota|c__Pokkesviricetes|o__Chitovirales|f__Poxviridae|g__Crocodylidpoxvirus|s__Nile crocodilepox virus	1	1	1	0	0	0	0	0	0	0	0	4	1	3	0	4
d__Viruses|k__Heunggongvirae|p__Uroviricota|c__Caudoviricetes|o__Caudovirales|f__Myoviridae|g__Jiaodavirus|s__Klebsiella phage KP179	0	0	0	0	0	0	0	0	0	0	0	0	1	0	0	0
d__Viruses|k__Heunggongvirae|p__Uroviricota|c__Caudoviricetes|o__Caudovirales|f__Myoviridae|g__Tamkungvirus|s__Synechococcus virus ST4	0	0	0	0	0	0	0	0	0	0	0	3	0	6	0	0
d__Viruses|k__Heunggongvirae|p__Uroviricota|c__Caudoviricetes|o__Caudovirales|f__Siphoviridae|s__Mycobacterium phage BirdsNest	1	2	0	0	0	0	0	1	0	2	0	4	1	4	0	0
d__Viruses|k__Bamfordvirae|p__Nucleocytoviricota|c__Megaviricetes|o__Pimascovirales|f__Iridoviridae|g__Lymphocystivirus|s__Lymphocystis disease virus Sa	0	0	0	0	0	0	1	1	0	0	0	1	0	1	0	0
d__Viruses|k__Heunggongvirae|p__Peploviricota|c__Herviviricetes|o__Herpesvirales|f__Herpesviridae|g__Varicellovirus|s__Cervid alphaherpesvirus 3	0	0	1	0	0	0	0	0	0	0	0	1	2	1	0	0
d__Viruses|k__Heunggongvirae|p__Uroviricota|c__Caudoviricetes|o__Caudovirales|f__Myoviridae|g__Asteriusvirus|s__Escherichia virus 121Q	0	0	0	0	1	1	0	0	0	0	0	3	0	14	1	0
d__Viruses|k__Heunggongvirae|p__Uroviricota|c__Caudoviricetes|o__Caudovirales|f__Myoviridae|g__Mazuvirus|s__Synechococcus virus SCAM7	0	1	0	0	0	0	0	0	1	0	0	3	2	7	0	1
d__Viruses|k__Heunggongvirae|p__Uroviricota|c__Caudoviricetes|o__Caudovirales|f__Podoviridae|s__crAssphage cr4_1	0	0	0	0	0	0	0	0	0	0	0	1	0	14	0	0
d__Viruses|k__Heunggongvirae|p__Uroviricota|c__Caudoviricetes|o__Caudovirales|f__Siphoviridae|s__Rhizobium phage RHEph10	0	0	0	0	0	1	0	0	0	0	0	0	1	1	1	0
d__Viruses|c__Naldaviricetes|o__Lefavirales|f__Baculoviridae|g__Alphabaculovirus|s__Agrotis ipsilon multiple nucleopolyhedrovirus	1	0	1	1	2	0	0	0	0	3	2	0	0	1	1	4
d__Viruses|k__Bamfordvirae|p__Nucleocytoviricota|c__Megaviricetes|o__Algavirales|f__Phycodnaviridae|g__Prasinovirus|s__Bathycoccus sp. RCC1105 virus BpV	0	2	1	0	0	2	1	2	1	3	0	2	0	0	0	5
d__Viruses|k__Heunggongvirae|p__Uroviricota|c__Caudoviricetes|o__Caudovirales|f__Siphoviridae|s__Xanthomonas phage FoX4	0	0	0	0	0	0	0	0	0	0	0	1	0	16	0	0
d__Viruses|k__Heunggongvirae|p__Uroviricota|c__Caudoviricetes|o__Caudovirales|f__Herelleviridae|g__Kayvirus|s__Staphylococcus virus MCE2014	0	1	0	0	0	1	0	0	0	0	0	0	0	0	0	0
d__Viruses|k__Heunggongvirae|p__Uroviricota|c__Caudoviricetes|o__Caudovirales|f__Myoviridae|s__Bacillus phage 0305phi8-36	0	0	0	0	0	2	0	0	0	0	0	6	0	1	0	4
d__Viruses|k__Heunggongvirae|p__Uroviricota|c__Caudoviricetes|o__Caudovirales|f__Siphoviridae|g__Kenoshavirus|s__Gordonia virus OhMyWard	1	0	0	0	0	0	0	3	0	0	0	8	0	29	0	0
d__Viruses|k__Heunggongvirae|p__Uroviricota|c__Caudoviricetes|o__Caudovirales|f__Siphoviridae|g__Pepyhexavirus|s__Rhodococcus virus Poco6	0	0	1	0	0	0	1	0	0	0	0	0	0	1	0	0
d__Viruses|k__Heunggongvirae|p__Uroviricota|c__Caudoviricetes|o__Caudovirales|f__Schitoviridae|g__Pollockvirus|s__Escherichia virus Pollock	0	9	1	0	0	2	0	3	28	0	0	1	2	2	1	3
d__Viruses|k__Heunggongvirae|p__Uroviricota|c__Caudoviricetes|o__Caudovirales|f__Siphoviridae|g__Delepquintavirus|s__Stenotrophomonas virus DLP5	0	0	0	0	0	0	0	2	0	0	0	1	1	0	0	0
d__Viruses|k__Heunggongvirae|p__Uroviricota|c__Caudoviricetes|o__Caudovirales|f__Siphoviridae|g__Karimacvirus|s__Streptomyces virus Yaboi	0	25	4	1	1	2	5	10	8	0	1	2	5	0	9	25
d__Viruses|k__Heunggongvirae|p__Uroviricota|c__Caudoviricetes|o__Caudovirales|f__Siphoviridae|g__Pepyhexavirus|s__Rhodococcus virus Pepy6	0	0	0	0	0	0	0	0	0	0	0	0	0	0	0	0
d__Viruses|k__Heunggongvirae|p__Uroviricota|c__Caudoviricetes|o__Caudovirales|f__Myoviridae|s__Mycobacterium phage Phrappuccino	0	1	0	0	0	8	0	11	0	0	0	1	13	3	0	1
d__Viruses|k__Orthornavirae|p__Negarnaviricota|c__Monjiviricetes|o__Mononegavirales|f__Rhabdoviridae|s__Fox fecal rhabdovirus	8	29	3	12	4	7	3	1	3	10	5	2	8	3	8	3
d__Viruses|k__Heunggongvirae|p__Uroviricota|c__Caudoviricetes|o__Caudovirales|f__Myoviridae|g__Avunavirus|s__Escherichia virus Av05	0	6	1	0	0	0	0	1	1	1	0	1	0	2	9	0
d__Viruses|k__Heunggongvirae|p__Uroviricota|c__Caudoviricetes|o__Caudovirales|f__Myoviridae|g__Peduovirus|s__Escherichia virus P2-4C9	0	19	8	4	0	11	15	8	20	0	0	0	3	0	76	38
d__Viruses|k__Bamfordvirae|p__Nucleocytoviricota|c__Megaviricetes|o__Algavirales|f__Phycodnaviridae|g__Prasinovirus|s__Ostreococcus tauri virus 2	0	0	0	0	0	0	0	0	0	0	0	0	0	2	0	0
d__Viruses|k__Heunggongvirae|p__Uroviricota|c__Caudoviricetes|o__Caudovirales|f__Myoviridae|g__Ronodorvirus|s__Prochlorococcus virus PSSM4	0	3	0	0	0	1	0	0	0	1	1	0	3	4	0	2
d__Viruses|k__Heunggongvirae|p__Uroviricota|c__Caudoviricetes|o__Caudovirales|f__Podoviridae|g__Kuravirus|s__Escherichia virus Septima11	0	1	3	1	0	0	0	0	1	0	0	0	0	0	1	2
d__Viruses|k__Bamfordvirae|p__Nucleocytoviricota|c__Megaviricetes|o__Pimascovirales|f__Iridoviridae|g__Chloriridovirus|s__Invertebrate iridescent virus 22	1	0	1	0	0	1	0	1	1	0	0	1	0	1	0	1
d__Viruses|k__Heunggongvirae|p__Uroviricota|c__Caudoviricetes|o__Caudovirales|f__Drexlerviridae|g__Badaguanvirus|s__Escherichia virus IME347	0	3	0	0	0	0	0	0	0	5	0	1	1	0	0	7
d__Viruses|k__Heunggongvirae|p__Uroviricota|c__Caudoviricetes|o__Caudovirales|f__Myoviridae|s__Acinetobacter phage YMC13/03/R2096	0	4	0	0	0	0	0	1	1	0	0	0	0	4	0	1
d__Viruses|k__Heunggongvirae|p__Uroviricota|c__Caudoviricetes|o__Caudovirales|f__Myoviridae|s__Proteus phage phiP4-3	0	11	5	1	0	4	7	6	9	0	0	0	1	0	3	34
d__Viruses|k__Orthornavirae|p__Negarnaviricota|c__Chunqiuviricetes|o__Muvirales|f__Qinviridae|g__Yingvirus|s__Wuhan yingvirus	0	0	0	0	0	0	0	0	0	0	0	0	0	0	0	0
d__Viruses|k__Bamfordvirae|p__Nucleocytoviricota|c__Megaviricetes|o__Algavirales|f__Phycodnaviridae|g__Prasinovirus|s__Micromonas pusilla virus 12T	0	0	0	0	0	0	0	1	0	0	1	11	0	11	0	0
d__Viruses|k__Heunggongvirae|p__Uroviricota|c__Caudoviricetes|o__Caudovirales|f__Salasmaviridae|g__Claudivirus|s__Bacillus virus Stitch	14	4	8	10	9	5	4	24	8	7	7	7	6	4	14	13
d__Viruses|k__Heunggongvirae|p__Uroviricota|c__Caudoviricetes|o__Caudovirales|f__Siphoviridae|g__Camvirus|s__Streptomyces phage Endor1	0	0	0	0	0	0	0	0	0	0	0	0	0	0	0	1
d__Viruses|k__Orthornavirae|p__Negarnaviricota|c__Monjiviricetes|o__Mononegavirales|f__Rhabdoviridae|g__Sripuvirus|s__Almpiwar sripuvirus	0	0	1	0	0	1	0	0	0	0	0	0	0	0	1	0
d__Viruses|k__Orthornavirae|p__Pisuviricota|c__Pisoniviricetes|o__Nidovirales|f__Arteriviridae|g__Betaarterivirus|s__Betaarterivirus chinrav 1	0	0	0	0	0	0	0	5	0	0	0	0	1	1	0	1
d__Viruses|c__Naldaviricetes|o__Lefavirales|f__Baculoviridae|g__Alphabaculovirus|s__Spodoptera litura nucleopolyhedrovirus	5	8	8	1	5	7	10	9	8	5	0	6	3	1	17	19
d__Viruses|k__Heunggongvirae|p__Peploviricota|c__Herviviricetes|o__Herpesvirales|f__Herpesviridae|g__Roseolovirus|s__Human betaherpesvirus 7	1	2	1	0	4	3	1	11	1	1	1	3	4	4	1	0
d__Viruses|k__Heunggongvirae|p__Uroviricota|c__Caudoviricetes|o__Caudovirales|f__Myoviridae|g__Peduovirus|s__Escherichia virus Wphi	0	27	10	3	0	9	3	25	26	0	0	1	5	0	47	38
d__Viruses|k__Bamfordvirae|p__Preplasmiviricota|c__Tectiliviricetes|o__Rowavirales|f__Adenoviridae|g__Aviadenovirus|s__Fowl aviadenovirus E	1	0	1	0	0	0	1	2	0	0	1	0	0	1	0	5
d__Viruses|k__Heunggongvirae|p__Uroviricota|c__Caudoviricetes|o__Caudovirales|f__Siphoviridae|g__Mudcatvirus|s__Arthrobacter virus Mudcat	0	0	0	0	0	0	0	1	0	0	0	0	0	0	0	1
d__Viruses|k__Heunggongvirae|p__Uroviricota|c__Caudoviricetes|o__Caudovirales|f__Siphoviridae|s__Mannheimia phage vB_MhS_587AP2	0	8	0	0	0	4	0	1	41	0	1	0	1	1	0	1
d__Viruses|k__Heunggongvirae|p__Uroviricota|c__Caudoviricetes|o__Caudovirales|f__Podoviridae|s__crAssphage cr114_1	0	0	0	0	0	0	0	0	0	0	0	0	0	10	1	0
d__Viruses|k__Heunggongvirae|p__Peploviricota|c__Herviviricetes|o__Herpesvirales|f__Herpesviridae|g__Cytomegalovirus|s__Aotine betaherpesvirus 1	1	0	0	1	1	3	0	3	0	4	1	1	0	2	0	2
d__Viruses|k__Heunggongvirae|p__Uroviricota|c__Caudoviricetes|o__Caudovirales|f__Ackermannviridae|g__Tedavirus|s__Aeromonas virus A8-29	0	0	0	0	0	0	0	1	1	0	0	0	1	2	0	0
d__Viruses|k__Heunggongvirae|p__Uroviricota|c__Caudoviricetes|o__Caudovirales|f__Myoviridae|g__Felixounavirus|s__Escherichia virus VpaE1	0	0	0	0	0	0	1	1	1	0	0	0	188	0	1	0
d__Viruses|k__Heunggongvirae|p__Uroviricota|c__Caudoviricetes|o__Caudovirales|f__Siphoviridae|g__Priunavirus|s__Providencia phage PSTCR5	0	0	0	0	0	0	0	3	0	3	0	0	0	1	0	0
d__Viruses|k__Heunggongvirae|p__Uroviricota|c__Caudoviricetes|o__Caudovirales|f__Myoviridae|g__Aokuangvirus|s__Synechococcus virus SCBWM1	0	6	0	0	0	0	1	4	0	0	0	2	0	1	0	1
d__Viruses|k__Heunggongvirae|p__Uroviricota|c__Caudoviricetes|o__Caudovirales|f__Myoviridae|s__Gordonia phage Stormageddon	0	3	0	0	0	0	0	4	0	0	0	0	2	0	0	3
d__Viruses|k__Heunggongvirae|p__Uroviricota|c__Caudoviricetes|o__Caudovirales|f__Podoviridae|g__Oslovirus|s__Escherichia virus TL2011	0	38	10	2	0	13	16	12	13	0	0	0	11	2	25	50
d__Viruses|k__Orthornavirae|p__Negarnaviricota|c__Ellioviricetes|o__Bunyavirales|f__Fimoviridae|g__Emaravirus|s__Pigeonpea sterility mosaic emaravirus 1	1	0	0	0	0	0	0	0	0	0	0	0	0	0	0	0
d__Viruses|k__Heunggongvirae|p__Uroviricota|c__Caudoviricetes|o__Caudovirales|f__Myoviridae|g__Iapetusvirus|s__Erwinia virus EaH1	0	11	0	0	0	13	0	17	5	0	0	0	26	3	0	0
d__Viruses|k__Heunggongvirae|p__Uroviricota|c__Caudoviricetes|o__Caudovirales|f__Myoviridae|g__Zedzedvirus|s__Acinetobacter virus ZZ1	1	5	0	0	0	5	0	9	0	1	0	0	4	5	1	0
d__Viruses|k__Heunggongvirae|p__Uroviricota|c__Caudoviricetes|o__Caudovirales|f__Podoviridae|s__crAssphage cr107_1	0	1	0	0	1	0	0	0	0	0	0	0	0	0	4	1
d__Viruses|s__Saccharomyces cerevisiae killer virus M1	14	4	12	9	12	9	5	15	7	13	11	7	5	7	8	7
d__Viruses|k__Heunggongvirae|p__Uroviricota|c__Caudoviricetes|o__Caudovirales|f__Myoviridae|g__Gaprivervirus|s__Escherichia virus VR25	0	0	0	0	1	0	0	0	0	2	0	0	0	3	2	0
d__Viruses|k__Orthornavirae|p__Kitrinoviricota|c__Alsuviricetes|o__Martellivirales|f__Virgaviridae|g__Tobamovirus|s__Hibiscus latent Fort Pierce virus	8	24	7	17	10	6	2	7	9	7	9	5	9	8	4	0
d__Viruses|k__Orthornavirae|p__Negarnaviricota|c__Ellioviricetes|o__Bunyavirales|f__Peribunyaviridae|g__Orthobunyavirus|s__Snowshoe hare orthobunyavirus	0	0	0	0	0	0	0	1	0	0	0	0	0	0	0	0
d__Viruses|k__Bamfordvirae|p__Nucleocytoviricota|c__Pokkesviricetes|o__Chitovirales|f__Poxviridae|s__BeAn 58058 virus	1	1	1	1	1	2	1	2	0	1	1	1	2	2	1	2
d__Viruses|k__Heunggongvirae|p__Uroviricota|c__Caudoviricetes|o__Caudovirales|f__Herelleviridae|g__Wphvirus|s__Bacillus virus WPh	1	0	0	0	0	0	0	3	0	0	0	6	0	2	2	0
d__Viruses|k__Heunggongvirae|p__Uroviricota|c__Caudoviricetes|o__Caudovirales|f__Siphoviridae|s__Mycobacterium phage Bipper	0	0	0	0	0	0	0	0	0	0	0	4	0	1	0	0
d__Viruses|k__Heunggongvirae|p__Uroviricota|c__Caudoviricetes|o__Caudovirales|f__Herelleviridae|g__Harbinvirus|s__Lactobacillus virus Lpa804	0	0	0	0	0	0	0	0	0	1	0	0	0	0	1	0
d__Viruses|k__Heunggongvirae|p__Uroviricota|c__Caudoviricetes|o__Caudovirales|f__Herelleviridae|g__Sciuriunavirus|s__Staphylococcus virus SscM1	0	4	1	0	0	0	1	3	1	3	0	0	3	1	7	4
d__Viruses|k__Heunggongvirae|p__Uroviricota|c__Caudoviricetes|o__Caudovirales|f__Myoviridae|g__Peduovirus|s__Yersinia phage vB_YpM_50	0	17	4	0	0	16	17	19	17	0	0	1	5	0	75	9
d__Viruses|k__Heunggongvirae|p__Peploviricota|c__Herviviricetes|o__Herpesvirales|f__Herpesviridae|g__Manticavirus|s__Phascolarctid gammaherpesvirus 1	0	1	0	0	0	0	0	0	0	1	0	0	0	5	0	1
d__Viruses|k__Heunggongvirae|p__Uroviricota|c__Caudoviricetes|o__Caudovirales|f__Myoviridae|g__Palaemonvirus|s__Prochlorococcus virus PSSM7	0	1	0	0	0	0	1	0	0	0	0	21	0	4	0	1
d__Viruses|k__Heunggongvirae|p__Uroviricota|c__Caudoviricetes|o__Caudovirales|f__Siphoviridae|g__Sashavirus|s__Salmonella virus Sasha	0	4	0	0	0	0	0	0	0	0	0	0	0	0	0	0
d__Viruses|k__Heunggongvirae|p__Uroviricota|c__Caudoviricetes|o__Caudovirales|f__Siphoviridae|s__Salmonella phage vB_SosS_Oslo	0	37	9	1	0	4	6	6	14	0	0	0	4	0	8	46
d__Viruses|k__Heunggongvirae|p__Uroviricota|c__Caudoviricetes|o__Caudovirales|f__Herelleviridae|g__Tybeckvirus|s__Lactobacillus virus 521B	0	0	0	0	0	0	0	0	6	0	0	6	0	0	0	0
d__Viruses|k__Heunggongvirae|p__Uroviricota|c__Caudoviricetes|o__Caudovirales|f__Siphoviridae|s__Bacillus phage vB_BanS-Tsamsa	0	2	0	0	0	0	2	1	2	0	0	5	2	2	1	0
d__Viruses|k__Orthornavirae|p__Negarnaviricota|c__Ellioviricetes|o__Bunyavirales|f__Peribunyaviridae|g__Orthobunyavirus|s__Bellavista orthobunyavirus	0	0	1	0	0	0	0	0	0	0	0	0	0	0	0	0
d__Viruses|c__Naldaviricetes|o__Lefavirales|f__Baculoviridae|g__Alphabaculovirus|s__Agrotis segetum nucleopolyhedrovirus A	6	0	11	8	9	4	1	7	4	6	5	2	1	2	9	12
d__Viruses|c__Naldaviricetes|o__Lefavirales|f__Baculoviridae|g__Betabaculovirus|s__Diatraea saccharalis granulovirus	2	1	1	0	2	1	0	2	0	3	1	1	1	0	0	0
d__Viruses|k__Heunggongvirae|p__Uroviricota|c__Caudoviricetes|o__Caudovirales|f__Myoviridae|g__Firehammervirus|s__Campylobacter virus CP220	0	2	0	0	0	1	0	1	1	0	0	3	5	44	1	1
d__Viruses|k__Heunggongvirae|p__Uroviricota|c__Caudoviricetes|o__Caudovirales|f__Podoviridae|s__crAssphage cr56_1	0	1	0	0	0	0	0	0	1	0	0	1	0	2	0	4
d__Viruses|k__Orthornavirae|p__Kitrinoviricota|c__Flasuviricetes|o__Amarillovirales|f__Flaviviridae|g__Hepacivirus|s__Hepacivirus D	0	18	5	1	0	10	10	7	10	0	0	1	2	0	23	40
d__Viruses|k__Orthornavirae|p__Pisuviricota|c__Pisoniviricetes|o__Nidovirales|f__Coronaviridae|g__Gammacoronavirus|s__Avian coronavirus	0	0	0	0	0	0	0	0	0	0	0	1	0	0	0	1
d__Viruses|k__Heunggongvirae|p__Peploviricota|c__Herviviricetes|o__Herpesvirales|f__Herpesviridae|g__Varicellovirus|s__Cercopithecine alphaherpesvirus 9	0	2	0	1	0	0	0	1	0	1	0	3	2	1	1	4
d__Viruses|k__Heunggongvirae|p__Uroviricota|c__Caudoviricetes|o__Caudovirales|f__Schitoviridae|g__Mukerjeevirus|s__Vibrio virus 51A7	0	1	0	0	0	0	0	0	0	0	0	0	0	0	0	0
d__Viruses|k__Heunggongvirae|p__Uroviricota|c__Caudoviricetes|o__Caudovirales|f__Siphoviridae|s__Gordonia phage GRU1	0	0	0	0	0	0	0	0	0	0	0	2	0	0	0	0
d__Viruses|k__Bamfordvirae|p__Nucleocytoviricota|c__Megaviricetes|o__Algavirales|f__Phycodnaviridae|g__Chlorovirus|s__Paramecium bursaria Chlorella virus NY2A	1	1	0	1	0	0	0	0	1	0	0	3	0	1	1	2
d__Viruses|k__Bamfordvirae|p__Nucleocytoviricota|c__Megaviricetes|o__Pimascovirales|f__Ascoviridae|g__Toursvirus|s__Diadromus pulchellus toursvirus	0	9	1	0	0	4	1	4	8	0	0	2	4	0	9	18
d__Viruses|k__Bamfordvirae|p__Nucleocytoviricota|c__Megaviricetes|o__Pimascovirales|f__Iridoviridae|g__Chloriridovirus|s__Invertebrate iridovirus 25	0	0	0	0	0	1	0	3	0	1	0	3	1	4	4	1
d__Viruses|k__Heunggongvirae|p__Uroviricota|c__Caudoviricetes|o__Caudovirales|f__Siphoviridae|g__Tanisvirus|s__Gordonia virus Tanis	0	0	0	0	0	0	0	0	0	0	0	0	0	0	0	0
d__Viruses|k__Heunggongvirae|p__Peploviricota|c__Herviviricetes|o__Herpesvirales|f__Alloherpesviridae|g__Batrachovirus|s__Ranid herpesvirus 3	0	0	0	0	0	0	1	1	2	0	1	2	0	3	1	0
d__Viruses|k__Heunggongvirae|p__Uroviricota|c__Caudoviricetes|o__Caudovirales|f__Ackermannviridae|s__Ralstonia phage RSP15	1	0	0	0	0	0	0	0	0	0	0	0	0	3	0	0
d__Viruses|k__Heunggongvirae|p__Uroviricota|c__Caudoviricetes|o__Caudovirales|f__Myoviridae|g__Ahtivirus|s__Synechococcus virus SShM2	0	0	0	0	0	0	1	0	1	2	1	1	0	0	1	0
d__Viruses|k__Heunggongvirae|p__Uroviricota|c__Caudoviricetes|o__Caudovirales|f__Myoviridae|g__Felsduovirus|s__Klebsiella virus ST13OXA48phi12-1	0	12	2	0	0	7	43	8	6	0	0	1	9	3	17	22
d__Viruses|c__Naldaviricetes|o__Lefavirales|f__Baculoviridae|g__Alphabaculovirus|s__Orgyia pseudotsugata multiple nucleopolyhedrovirus	2	2	0	1	0	0	0	1	1	0	0	1	0	1	0	1
d__Viruses|k__Heunggongvirae|p__Uroviricota|c__Caudoviricetes|o__Caudovirales|f__Herelleviridae|g__Eldridgevirus|s__Bacillus virus Eldridge	0	0	0	0	0	0	0	0	0	0	1	1	0	0	0	2
d__Viruses|k__Heunggongvirae|p__Uroviricota|c__Caudoviricetes|o__Caudovirales|f__Herelleviridae|g__Siminovitchvirus|s__Bacillus virus CP51	0	11	1	0	0	5	7	4	4	0	0	4	4	0	15	21
d__Viruses|k__Heunggongvirae|p__Uroviricota|c__Caudoviricetes|o__Caudovirales|f__Myoviridae|g__Peduovirus|s__Escherichia virus P2-2H1	0	17	9	4	1	5	15	7	16	0	0	2	2	0	81	22
d__Viruses|k__Bamfordvirae|p__Nucleocytoviricota|c__Megaviricetes|o__Algavirales|f__Phycodnaviridae|g__Prasinovirus|s__Micromonas pusilla virus SP1	0	1	1	1	0	0	0	6	0	2	0	15	4	9	0	0
d__Viruses|k__Bamfordvirae|p__Nucleocytoviricota|c__Pokkesviricetes|o__Chitovirales|f__Poxviridae|g__Leporipoxvirus|s__Myxoma virus	0	2	0	0	0	0	0	0	0	0	0	1	0	0	0	0
d__Viruses|k__Heunggongvirae|p__Peploviricota|c__Herviviricetes|o__Herpesvirales|f__Herpesviridae|g__Muromegalovirus|s__Murid betaherpesvirus 8	3	0	0	0	2	6	0	13	2	2	4	5	5	1	2	4
d__Viruses|k__Heunggongvirae|p__Uroviricota|c__Caudoviricetes|o__Caudovirales|f__Ackermannviridae|g__Vapseptimavirus|s__Vibrio virus VAP7	0	3	0	0	0	2	2	6	1	0	0	2	0	3	0	0
d__Viruses|k__Heunggongvirae|p__Uroviricota|c__Caudoviricetes|o__Caudovirales|f__Myoviridae|s__Prochlorococcus phage P-TIM68	0	3	0	1	0	1	0	3	1	1	0	1	1	0	0	0
d__Viruses|k__Heunggongvirae|p__Uroviricota|c__Caudoviricetes|o__Caudovirales|f__Myoviridae|s__Sphingomonas phage PAU	0	13	1	1	0	0	1	7	7	0	0	2	5	3	8	12
d__Viruses|k__Orthornavirae|p__Pisuviricota|c__Pisoniviricetes|o__Nidovirales|f__Roniviridae|g__Okavirus|s__Yellow head virus	8	1	14	6	11	6	1	16	3	5	6	8	8	0	11	9
d__Viruses|k__Heunggongvirae|p__Uroviricota|c__Caudoviricetes|o__Caudovirales|f__Siphoviridae|g__Kagunavirus|s__Escherichia virus K1H	0	0	0	0	0	0	0	64	31	0	3	0	0	0	0	0
d__Viruses|k__Heunggongvirae|p__Uroviricota|c__Caudoviricetes|o__Caudovirales|f__Siphoviridae|s__Enterobacteria phage mEp237	0	17	4	3	0	18	16	2	11	1	0	0	4	0	20	49
d__Viruses|f__Anelloviridae|g__Gammatorquevirus|s__Torque teno midi virus 11	6	25	10	11	5	3	2	1	4	14	4	6	5	5	3	2
d__Viruses|k__Heunggongvirae|p__Uroviricota|c__Caudoviricetes|o__Caudovirales|f__Myoviridae|g__Aphroditevirus|s__Vibrio virus USC1	2	7	1	4	2	0	1	1	2	1	4	3	0	4	2	0
d__Viruses|k__Heunggongvirae|p__Uroviricota|c__Caudoviricetes|o__Caudovirales|f__Myoviridae|g__Felsduovirus|s__Klebsiella virus ST437OXA245phi4-1	0	18	0	1	1	4	70	12	2	0	0	0	10	1	35	13
d__Viruses|k__Heunggongvirae|p__Uroviricota|c__Caudoviricetes|o__Caudovirales|f__Siphoviridae|g__Kagunavirus|s__Escherichia virus K1ind1	0	0	0	0	0	0	54	56	10	0	0	0	0	0	1	0
d__Viruses|c__Naldaviricetes|o__Lefavirales|f__Hytrosaviridae|g__Muscavirus|s__Musca hytrosavirus	0	15	4	1	0	14	6	3	6	1	0	1	1	0	9	28
d__Viruses|k__Heunggongvirae|p__Uroviricota|c__Caudoviricetes|o__Caudovirales|f__Siphoviridae|g__Mardecavirus|s__Vibrio virus SSP002	0	0	0	0	0	0	0	0	2	0	0	2	0	1	1	2
d__Viruses|k__Bamfordvirae|p__Nucleocytoviricota|c__Pokkesviricetes|o__Chitovirales|f__Poxviridae|g__Parapoxvirus|s__Grey sealpox virus	0	0	0	1	0	0	0	2	0	0	0	0	0	0	0	1
d__Viruses|k__Heunggongvirae|p__Peploviricota|c__Herviviricetes|o__Herpesvirales|f__Herpesviridae|g__Rhadinovirus|s__Macacine gammaherpesvirus 8	0	5	0	0	0	0	0	1	0	2	0	6	2	3	0	0
d__Viruses|k__Heunggongvirae|p__Uroviricota|c__Caudoviricetes|o__Caudovirales|f__Myoviridae|g__Sarumanvirus|s__Burkholderia virus BcepSauron	0	1	0	0	0	0	0	1	0	0	0	1	7	6	0	0
d__Viruses|k__Heunggongvirae|p__Uroviricota|c__Caudoviricetes|o__Caudovirales|f__Siphoviridae|g__Shamshuipovirus|s__Escherichia virus HK022	0	36	14	1	0	24	8	6	20	0	0	2	4	0	36	23
d__Viruses|c__Naldaviricetes|o__Lefavirales|f__Baculoviridae|g__Betabaculovirus|s__Phthorimaea operculella granulovirus	3	4	2	4	5	2	0	0	1	2	3	0	1	5	0	1
d__Viruses|k__Bamfordvirae|p__Nucleocytoviricota|c__Megaviricetes|o__Pimascovirales|f__Iridoviridae|g__Chloriridovirus|s__Invertebrate iridescent virus 9	1	1	1	0	0	0	0	2	14	1	0	1	1	2	0	2
d__Viruses|k__Heunggongvirae|p__Uroviricota|c__Caudoviricetes|o__Caudovirales|f__Myoviridae|g__Ceceduovirus|s__Aeromonas virus ASsw	0	0	0	0	0	0	0	0	0	0	0	0	0	17	0	0
d__Viruses|k__Heunggongvirae|p__Uroviricota|c__Caudoviricetes|o__Caudovirales|f__Myoviridae|g__Felsduovirus|s__Klebsiella virus ST512KPC3phi13-2	0	18	6	0	0	13	6	6	9	0	0	1	8	0	43	59
d__Viruses|k__Heunggongvirae|p__Uroviricota|c__Caudoviricetes|o__Caudovirales|f__Myoviridae|s__Halocynthia phage JM-2012	0	0	0	0	0	1	0	0	0	0	0	0	0	3	0	0
d__Viruses|k__Heunggongvirae|p__Uroviricota|c__Caudoviricetes|o__Caudovirales|f__Schitoviridae|s__Vibrio phage 1.245.O._10N.261.54.C7	0	0	0	0	0	0	0	0	0	0	0	0	0	0	0	0
d__Viruses|k__Bamfordvirae|p__Nucleocytoviricota|c__Pokkesviricetes|o__Chitovirales|f__Poxviridae|g__Avipoxvirus|s__Fowlpox virus	0	0	0	0	0	0	0	3	0	1	0	1	0	3	0	3
d__Viruses|k__Heunggongvirae|p__Uroviricota|c__Caudoviricetes|o__Caudovirales|f__Myoviridae|s__Synechococcus phage S-SSM4	0	1	0	0	0	0	0	0	0	0	0	1	1	0	0	0
d__Viruses|k__Heunggongvirae|p__Peploviricota|c__Herviviricetes|o__Herpesvirales|f__Alloherpesviridae|g__Batrachovirus|s__Ranid herpesvirus 1	0	2	0	1	1	1	1	3	0	2	1	3	1	0	2	0
d__Viruses|k__Heunggongvirae|p__Peploviricota|c__Herviviricetes|o__Herpesvirales|f__Malacoherpesviridae|g__Ostreavirus|s__Ostreid herpesvirus 1	0	2	1	0	0	0	0	0	0	0	0	1	0	2	0	3
d__Viruses|k__Bamfordvirae|p__Nucleocytoviricota|c__Megaviricetes|o__Pimascovirales|f__Iridoviridae|g__Chloriridovirus|s__Anopheles minimus irodovirus	0	0	0	0	0	1	0	0	0	0	0	9	3	3	2	2
d__Viruses|k__Heunggongvirae|p__Peploviricota|c__Herviviricetes|o__Herpesvirales|f__Herpesviridae|g__Roseolovirus|s__Human betaherpesvirus 6A	4	2	7	6	5	5	1	10	8	4	6	3	5	6	3	11
d__Viruses|k__Heunggongvirae|p__Uroviricota|c__Caudoviricetes|o__Caudovirales|f__Myoviridae|g__Otagovirus|s__Pseudomonas virus Psa374	0	0	0	0	0	0	0	1	0	1	0	3	0	1	0	0
d__Viruses|k__Heunggongvirae|p__Uroviricota|c__Caudoviricetes|o__Caudovirales|f__Podoviridae|s__crAssphage cr11_1	0	1	0	1	0	1	0	1	0	0	0	1	0	0	4	1
d__Viruses|k__Heunggongvirae|p__Uroviricota|c__Caudoviricetes|o__Caudovirales|f__Siphoviridae|g__Scapunavirus|s__Streptomyces virus Scap1	0	12	1	0	0	0	5	2	0	0	0	1	1	3	12	20
d__Viruses|k__Heunggongvirae|p__Uroviricota|c__Caudoviricetes|o__Caudovirales|f__Siphoviridae|g__Lenusvirus|s__Lactobacillus virus SAC12	0	0	0	0	0	0	0	1	1	7	0	2	0	0	2	0
d__Viruses|k__Orthornavirae|p__Kitrinoviricota|c__Flasuviricetes|o__Amarillovirales|f__Flaviviridae|g__Flavivirus|s__Zika virus	0	0	0	0	0	0	0	0	0	0	0	0	0	1	0	0
d__Viruses|k__Shotokuvirae|p__Cossaviricota|c__Papovaviricetes|o__Zurhausenvirales|f__Papillomaviridae|g__Pipapillomavirus|s__Pipapillomavirus 2	0	0	0	0	0	0	0	0	0	0	0	0	0	0	0	0
d__Viruses|c__Naldaviricetes|o__Lefavirales|f__Nudiviridae|g__Alphanudivirus|s__Oryctes rhinoceros nudivirus	6	0	8	6	7	5	2	12	6	5	8	6	12	5	10	4
d__Viruses|k__Heunggongvirae|p__Uroviricota|c__Caudoviricetes|o__Caudovirales|f__Myoviridae|g__Aphroditevirus|s__Vibrio phage 2TSL2019	1	0	1	0	0	1	0	0	2	0	0	6	1	10	1	4
d__Viruses|k__Bamfordvirae|p__Preplasmiviricota|c__Tectiliviricetes|o__Rowavirales|f__Adenoviridae|g__Mastadenovirus|s__Ovine mastadenovirus C	0	0	0	0	0	0	0	0	0	0	0	0	0	0	0	0
d__Viruses|k__Heunggongvirae|p__Uroviricota|c__Caudoviricetes|o__Caudovirales|f__Myoviridae|g__Ionavirus|s__Delftia virus PhiW14	0	0	0	0	0	0	1	0	0	0	0	10	0	0	0	1
d__Viruses|k__Heunggongvirae|p__Uroviricota|c__Caudoviricetes|o__Caudovirales|f__Siphoviridae|s__Streptococcus phage 315.2	1	0	0	0	0	4	0	0	0	0	0	0	1	0	0	0
d__Viruses|c__Naldaviricetes|o__Lefavirales|f__Baculoviridae|g__Alphabaculovirus|s__Mamestra configurata nucleopolyhedrovirus A	0	0	2	0	0	0	0	0	0	0	0	0	0	0	0	1
d__Viruses|k__Heunggongvirae|p__Uroviricota|c__Caudoviricetes|o__Caudovirales|f__Demerecviridae|g__Novosibvirus|s__Proteus virus PM135	0	0	0	0	0	0	0	0	0	0	0	0	0	2	0	0
d__Viruses|k__Heunggongvirae|p__Uroviricota|c__Caudoviricetes|o__Caudovirales|f__Myoviridae|g__Felsduovirus|s__Salmonella virus Fels2	0	17	2	0	0	6	43	14	3	0	0	0	4	0	24	54
d__Viruses|k__Heunggongvirae|p__Uroviricota|c__Caudoviricetes|o__Caudovirales|f__Siphoviridae|s__Clostridium phage phiSM101	0	4	11	1	1	0	9	0	6	1	0	0	0	0	2	9
d__Viruses|k__Orthornavirae|p__Duplornaviricota|c__Resentoviricetes|o__Reovirales|f__Reoviridae|g__Coltivirus|s__Tarumizu coltivirus	0	4	0	0	0	5	0	16	0	0	0	0	11	0	0	0
d__Viruses|k__Orthornavirae|p__Negarnaviricota|c__Monjiviricetes|o__Mononegavirales|f__Paramyxoviridae|g__Metaavulavirus|s__Avian metaavulavirus 2	0	0	0	0	0	0	0	0	0	0	0	0	0	0	0	0
d__Viruses|k__Heunggongvirae|p__Uroviricota|c__Caudoviricetes|o__Caudovirales|f__Myoviridae|g__Eurybiavirus|s__Prochlorococcus phage P-HM1	0	1	1	0	0	0	0	4	0	0	0	1	0	0	1	1
d__Viruses|k__Heunggongvirae|p__Uroviricota|c__Caudoviricetes|o__Caudovirales|f__Myoviridae|s__Escherichia phage muut	0	9	0	0	0	0	1	2	1	0	0	0	0	0	0	7
d__Viruses|k__Heunggongvirae|p__Uroviricota|c__Caudoviricetes|o__Caudovirales|f__Siphoviridae|g__Korravirus|s__Arthrobacter virus Pumancara	0	0	0	0	0	0	0	0	0	1	0	0	0	0	0	0
d__Viruses|k__Orthornavirae|p__Kitrinoviricota|c__Alsuviricetes|o__Martellivirales|f__Togaviridae|g__Alphavirus|s__Chikungunya virus	5	18	4	9	5	3	3	2	6	11	7	6	7	2	5	6
d__Viruses|k__Heunggongvirae|p__Uroviricota|c__Caudoviricetes|o__Caudovirales|f__Myoviridae|g__Plateaulakevirus|s__Aeromonas virus 4L372XY	0	0	0	0	0	0	0	2	1	1	2	1	0	8	0	0
d__Viruses|k__Heunggongvirae|p__Uroviricota|c__Caudoviricetes|o__Caudovirales|f__Myoviridae|s__Cyanophage S-RIM32	0	0	0	0	0	0	0	4	0	0	0	5	0	19	0	1
d__Viruses|k__Heunggongvirae|p__Uroviricota|c__Caudoviricetes|o__Caudovirales|f__Siphoviridae|g__Audreyjarvisvirus|s__Lactococcus virus phiL47	4	2	5	4	4	5	1	12	5	6	4	4	6	2	4	8
d__Viruses|k__Heunggongvirae|p__Uroviricota|c__Caudoviricetes|o__Caudovirales|f__Siphoviridae|s__Escherichia phage C1	0	8	0	0	0	35	0	43	0	0	0	0	0	1	0	0
d__Viruses|k__Heunggongvirae|p__Uroviricota|c__Caudoviricetes|o__Caudovirales|f__Siphoviridae|s__Salmonella phage vB_SenS_SB28	0	0	0	0	0	10	1	20	0	3	0	0	3	2	0	2
d__Viruses|k__Orthornavirae|p__Negarnaviricota|c__Ellioviricetes|o__Bunyavirales|f__Peribunyaviridae|g__Orthobunyavirus|s__Iaco orthobunyavirus	10	13	2	9	8	2	2	9	4	9	4	5	10	1	4	2
d__Viruses|k__Orthornavirae|p__Pisuviricota|c__Duplopiviricetes|o__Durnavirales|f__Partitiviridae|g__Alphapartitivirus|s__Beet cryptic virus 1	3	29	4	5	3	4	0	2	5	17	9	4	10	2	4	5
d__Viruses|k__Bamfordvirae|p__Nucleocytoviricota|c__Pokkesviricetes|o__Chitovirales|f__Poxviridae|g__Orthopoxvirus|s__Taterapox virus	11	2	3	2	5	1	2	3	1	4	7	4	6	3	3	5
d__Viruses|k__Heunggongvirae|p__Uroviricota|c__Caudoviricetes|o__Caudovirales|f__Podoviridae|g__Traversvirus|s__Escherichia virus 86	0	22	21	0	0	11	15	10	10	1	0	0	3	0	17	43
d__Viruses|k__Heunggongvirae|p__Peploviricota|c__Herviviricetes|o__Herpesvirales|f__Herpesviridae|g__Muromegalovirus|s__Murid betaherpesvirus 2	0	0	0	0	1	0	1	1	0	2	0	1	2	2	1	2
d__Viruses|k__Heunggongvirae|p__Uroviricota|c__Caudoviricetes|o__Caudovirales|f__Demerecviridae|g__Pogseptimavirus|s__Vibrio virus PG07	0	1	0	0	0	0	0	5	0	0	0	2	0	1	0	0
d__Viruses|k__Heunggongvirae|p__Uroviricota|c__Caudoviricetes|o__Caudovirales|f__Myoviridae|g__Peduovirus|s__Yersinia phage vB_YpM_22	0	8	15	1	0	5	14	14	16	0	0	0	3	0	70	18
d__Viruses|k__Heunggongvirae|p__Uroviricota|c__Caudoviricetes|o__Caudovirales|f__Schitoviridae|g__Presleyvirus|s__Acinetobacter phage VB_ApiP_XC38	0	0	0	0	0	0	1	0	0	0	0	2	1	1	0	0
d__Viruses|k__Orthornavirae|p__Pisuviricota|c__Pisoniviricetes|o__Nidovirales|f__Coronaviridae|g__Alphacoronavirus|s__NL63-related bat coronavirus strain BtKYNL63-9b	0	0	0	0	0	0	0	0	0	0	0	0	0	0	0	0
d__Viruses|k__Bamfordvirae|p__Nucleocytoviricota|c__Pokkesviricetes|o__Chitovirales|f__Poxviridae|g__Avipoxvirus|s__Flamingopox virus FGPVKD09	0	0	2	0	0	0	0	0	1	0	0	0	0	1	0	0
d__Viruses|k__Heunggongvirae|p__Peploviricota|c__Herviviricetes|o__Herpesvirales|f__Herpesviridae|g__Simplexvirus|s__Cercopithecine alphaherpesvirus 2	3	2	2	3	7	5	4	8	6	4	5	6	4	5	7	3
d__Viruses|k__Heunggongvirae|p__Uroviricota|c__Caudoviricetes|o__Caudovirales|f__Siphoviridae|g__Fromanvirus|s__Mycobacterium phage MA5	0	0	0	0	0	1	0	1	0	0	0	0	0	3	0	0
d__Viruses|k__Orthornavirae|p__Kitrinoviricota|c__Alsuviricetes|o__Hepelivirales|f__Hepeviridae|g__Piscihepevirus|s__Piscihepevirus A	6	18	6	11	8	1	2	3	2	9	4	6	4	0	2	3
d__Viruses|k__Heunggongvirae|p__Uroviricota|c__Caudoviricetes|o__Caudovirales|f__Herelleviridae|g__Caeruleovirus|s__Bacillus virus Bc431	1	0	0	2	0	4	0	1	1	0	0	6	8	3	0	0
d__Viruses|k__Heunggongvirae|p__Uroviricota|c__Caudoviricetes|o__Caudovirales|f__Myoviridae|s__Haemophilus phage Aaphi23	0	10	0	0	0	3	0	0	113	0	0	0	0	0	0	4
d__Viruses|k__Heunggongvirae|p__Uroviricota|c__Caudoviricetes|o__Caudovirales|f__Siphoviridae|g__Amigovirus|s__Arthrobacteria virus Molivia	0	1	2	0	1	0	0	0	0	0	0	1	0	0	0	0
d__Viruses|k__Heunggongvirae|p__Uroviricota|c__Caudoviricetes|o__Caudovirales|f__Siphoviridae|s__Enterobacteria phage phi80	0	35	9	0	0	10	14	3	12	0	0	2	3	0	3	64
d__Viruses|k__Heunggongvirae|p__Uroviricota|c__Caudoviricetes|o__Caudovirales|f__Demerecviridae|g__Shenzhenvirus|s__Aeromonas virus AhSzw1	0	0	0	0	0	0	0	2	0	0	0	4	1	0	2	0
d__Viruses|k__Heunggongvirae|p__Uroviricota|c__Caudoviricetes|o__Caudovirales|f__Myoviridae|s__Salmonella phage ST64B	0	29	2	0	0	9	9	7	12	0	0	1	1	0	20	41
d__Viruses|k__Heunggongvirae|p__Uroviricota|c__Caudoviricetes|o__Caudovirales|f__Siphoviridae|g__Karimacvirus|s__Streptomyces virus Wollford	0	1	0	0	0	0	0	4	0	1	0	2	2	3	0	1
d__Viruses|k__Heunggongvirae|p__Uroviricota|c__Caudoviricetes|o__Caudovirales|f__Siphoviridae|s__Abalone shriveling syndrome-associated virus	0	0	0	0	0	0	0	0	0	0	0	0	0	0	0	0
d__Viruses|k__Orthornavirae|p__Pisuviricota|c__Pisoniviricetes|o__Picornavirales|g__Posavirus|s__Posavirus 2	9	23	2	5	0	1	2	1	5	9	8	2	5	2	2	3
d__Viruses|s__Phormidium phage MIS-PhV1A	0	0	0	0	0	0	0	0	1	0	0	0	0	5	0	0
d__Viruses|k__Heunggongvirae|p__Uroviricota|c__Caudoviricetes|o__Caudovirales|f__Herelleviridae|g__Grisebachstrassevirus|s__Bacillus virus vBBsuMGoe3	1	2	1	0	2	0	0	14	0	1	0	1	0	1	0	1
d__Viruses|k__Heunggongvirae|p__Uroviricota|c__Caudoviricetes|o__Caudovirales|f__Myoviridae|g__Acionnavirus|s__Synechococcus phage S-CAM8	0	2	0	1	0	0	0	0	4	0	0	1	0	6	1	1
d__Viruses|k__Heunggongvirae|p__Uroviricota|c__Caudoviricetes|o__Caudovirales|f__Myoviridae|s__Enterobacteria phage phi92	0	0	1	0	0	0	1	0	0	0	0	0	0	1	1	1
d__Viruses|k__Heunggongvirae|p__Uroviricota|c__Caudoviricetes|o__Caudovirales|f__Siphoviridae|g__Labanvirus|s__Flavobacterium virus Laban	0	0	0	0	0	0	0	1	0	1	0	1	0	0	0	4
d__Viruses|k__Heunggongvirae|p__Uroviricota|c__Caudoviricetes|o__Caudovirales|f__Siphoviridae|g__Wongtaivirus|s__Escherichia virus ECP1	0	35	12	1	0	11	5	4	16	0	0	0	4	0	60	8
d__Viruses|k__Heunggongvirae|p__Uroviricota|c__Caudoviricetes|o__Caudovirales|f__Siphoviridae|s__Salmonella phage vB_Se_STGO-35-1	0	14	0	0	0	28	2	61	5	0	0	1	0	2	1	0
d__Viruses|k__Heunggongvirae|p__Uroviricota|c__Caudoviricetes|o__Caudovirales|f__Myoviridae|s__Escherichia phage VEcB	0	0	0	0	0	0	0	0	0	0	0	0	0	0	0	0
d__Viruses|k__Heunggongvirae|p__Uroviricota|c__Caudoviricetes|o__Caudovirales|f__Podoviridae|g__Uetakevirus|s__Enterobacter phage Tyrion	0	6	2	1	0	4	2	2	2	0	0	0	1	0	41	54
d__Viruses|c__Naldaviricetes|o__Lefavirales|f__Baculoviridae|g__Alphabaculovirus|s__Euproctis pseudoconspersa nucleopolyhedrovirus	0	2	0	0	1	1	0	1	0	0	1	1	4	0	0	0
d__Viruses|k__Bamfordvirae|p__Nucleocytoviricota|c__Pokkesviricetes|o__Chitovirales|f__Poxviridae|g__Mustelpoxvirus|s__Sea otterpox virus	0	6	0	0	0	0	0	0	0	0	0	3	0	5	0	0
d__Viruses|k__Heunggongvirae|p__Uroviricota|c__Caudoviricetes|o__Caudovirales|f__Herelleviridae|g__Elpedvirus|s__Lactobacillus virus LpeD	0	2	0	0	0	0	0	1	0	0	0	3	0	3	1	1
d__Viruses|k__Heunggongvirae|p__Uroviricota|c__Caudoviricetes|o__Caudovirales|f__Myoviridae|g__Phikzvirus|s__Pseudomonas phage 201phi2-1	0	7	0	0	0	0	0	0	0	0	0	3	0	1	0	3
d__Viruses|k__Orthornavirae|p__Negarnaviricota|c__Ellioviricetes|o__Bunyavirales|f__Peribunyaviridae|g__Orthobunyavirus|s__Maguari orthobunyavirus	0	0	0	0	0	0	0	0	0	0	0	0	0	0	0	0
d__Viruses|k__Shotokuvirae|p__Cressdnaviricota|c__Repensiviricetes|o__Geplafuvirales|f__Geminiviridae|g__Begomovirus|s__Sweet potato leaf curl China virus	1	0	1	0	0	0	0	0	0	0	0	1	0	0	1	1
d__Viruses|k__Heunggongvirae|p__Uroviricota|c__Caudoviricetes|o__Caudovirales|f__Myoviridae|g__Muldoonvirus|s__Serratia virus PS2	0	3	0	0	0	0	0	0	0	0	0	0	1	5	0	1
d__Viruses|k__Heunggongvirae|p__Uroviricota|c__Caudoviricetes|o__Caudovirales|f__Siphoviridae|g__Camvirus|s__Streptomyces phage Yosif	2	0	0	0	0	1	0	7	0	0	0	0	0	20	2	2
d__Viruses|k__Heunggongvirae|p__Uroviricota|c__Caudoviricetes|o__Caudovirales|f__Myoviridae|g__Karamvirus|s__Cronobacter phage Pet-CM3-4	0	0	0	0	0	0	0	0	0	1	0	1	2	1	6	1
d__Viruses|k__Heunggongvirae|p__Uroviricota|c__Caudoviricetes|o__Caudovirales|f__Siphoviridae|g__Wanchaivirus|s__Escherichia virus HK106	0	49	6	1	0	11	7	11	19	1	0	1	1	0	6	36
d__Viruses|k__Heunggongvirae|p__Uroviricota|c__Caudoviricetes|o__Caudovirales|f__Siphoviridae|s__Salmonella phage IME207	0	4	0	0	0	12	0	47	0	1	1	0	0	0	0	1
d__Viruses|c__Naldaviricetes|o__Lefavirales|f__Baculoviridae|g__Betabaculovirus|s__Adoxophyes orana granulovirus	0	13	11	0	0	2	4	5	10	0	0	0	7	0	9	17
d__Viruses|k__Bamfordvirae|p__Nucleocytoviricota|c__Megaviricetes|o__Pimascovirales|f__Iridoviridae|g__Megalocytivirus|s__Infectious spleen and kidney necrosis virus	0	11	3	0	1	8	8	4	2	0	0	2	2	0	10	27
d__Viruses|k__Heunggongvirae|p__Uroviricota|c__Caudoviricetes|o__Caudovirales|f__Herelleviridae|g__Shalavirus|s__Bacillus virus Shbh1	0	0	0	0	1	0	0	3	0	0	0	1	0	0	2	2
d__Viruses|k__Heunggongvirae|p__Uroviricota|c__Caudoviricetes|o__Caudovirales|f__Myoviridae|g__Certrevirus|s__Pectobacterium virus phiTE	0	0	0	0	0	0	0	2	0	0	0	6	0	0	0	0
d__Viruses|k__Heunggongvirae|p__Uroviricota|c__Caudoviricetes|o__Caudovirales|f__Myoviridae|g__Machinavirus|s__Erwinia phage vB_EamM_Huxley	0	17	0	0	0	59	2	23	0	1	0	1	1	3	0	15
d__Viruses|k__Orthornavirae|p__Negarnaviricota|c__Monjiviricetes|o__Mononegavirales|f__Paramyxoviridae|g__Orthorubulavirus|s__Human orthorubulavirus 2	0	0	0	0	0	0	0	0	0	0	0	0	0	0	0	0
d__Viruses|k__Orthornavirae|p__Pisuviricota|c__Pisoniviricetes|o__Picornavirales|f__Dicistroviridae|s__Formica exsecta virus 1	9	13	8	7	12	2	2	6	6	5	7	2	3	4	4	2
d__Viruses|f__Tolecusatellitidae|g__Betasatellite|s__Cowpea severe leaf curl-associated DNA beta	0	0	0	0	0	0	0	0	0	0	0	0	158	0	0	0
d__Viruses|k__Bamfordvirae|p__Nucleocytoviricota|c__Pokkesviricetes|o__Chitovirales|f__Poxviridae|g__Macropopoxvirus|s__Western kangaroopox virus	0	3	0	0	0	0	0	6	0	0	0	0	0	1	0	1
d__Viruses|k__Bamfordvirae|p__Nucleocytoviricota|c__Pokkesviricetes|o__Chitovirales|f__Poxviridae|g__Orthopoxvirus|s__Cowpox virus	0	0	0	0	0	1	0	2	0	1	0	0	0	27	1	0
d__Viruses|k__Heunggongvirae|p__Uroviricota|c__Caudoviricetes|o__Caudovirales|f__Siphoviridae|g__Kenoshavirus|s__Gordonia virus Rickmore	0	0	0	0	0	1	0	2	0	0	0	0	0	0	0	0
d__Viruses|k__Heunggongvirae|p__Uroviricota|c__Caudoviricetes|o__Caudovirales|f__Siphoviridae|s__Gordonia phage Pleakley	0	0	0	0	0	0	0	0	0	0	0	0	0	0	0	1
d__Viruses|c__Naldaviricetes|o__Lefavirales|f__Baculoviridae|g__Alphabaculovirus|s__Maruca vitrata nucleopolyhedrovirus	3	5	4	11	9	2	3	5	5	4	3	3	14	5	3	5
d__Viruses|k__Heunggongvirae|p__Uroviricota|c__Caudoviricetes|o__Caudovirales|f__Siphoviridae|g__Yautsimvirus|s__Enterobacteria virus HK140	0	39	7	1	0	13	3	16	21	0	1	0	3	0	19	20
d__Viruses|k__Orthornavirae|p__Negarnaviricota|c__Ellioviricetes|o__Bunyavirales|f__Tospoviridae|g__Orthotospovirus|s__Iris yellow spot orthotospovirus	9	5	13	8	10	6	1	13	3	4	7	2	2	1	7	10
d__Viruses|c__Naldaviricetes|o__Lefavirales|f__Baculoviridae|g__Alphabaculovirus|s__Lonomia obliqua nucleopolyhedrovirus	3	8	1	0	1	10	0	24	1	3	0	6	17	1	1	1
d__Viruses|k__Heunggongvirae|p__Uroviricota|c__Caudoviricetes|o__Caudovirales|f__Myoviridae|g__Peduovirus|s__Escherichia virus P2-4B2	0	24	2	2	0	8	16	5	13	1	0	0	4	0	60	13
d__Viruses|k__Heunggongvirae|p__Uroviricota|c__Caudoviricetes|o__Caudovirales|f__Myoviridae|g__Sherbrookevirus|s__Clostridioides virus phiMMP04	0	33	0	0	0	0	0	6	1	1	0	14	28	0	11	36
d__Viruses|k__Heunggongvirae|p__Uroviricota|c__Caudoviricetes|o__Caudovirales|f__Myoviridae|s__Pseudoalteromonas virus J2-1	0	4	0	0	0	2	0	0	2	1	0	4	6	5	0	2
d__Viruses|k__Heunggongvirae|p__Uroviricota|c__Caudoviricetes|o__Caudovirales|f__Siphoviridae|s__Enterococcus phage EFC-1	0	0	0	0	0	4	0	0	2	0	0	1	0	0	0	0
d__Viruses|k__Heunggongvirae|p__Uroviricota|c__Caudoviricetes|o__Caudovirales|f__Autographiviridae|g__Pelagivirus|s__Pelagivirus S35C6	0	19	8	0	2	11	5	7	8	0	0	0	5	0	17	32
d__Viruses|k__Heunggongvirae|p__Uroviricota|c__Caudoviricetes|o__Caudovirales|f__Siphoviridae|g__Jenstvirus|s__Brevibacillus virus Jenst	0	1	0	0	0	1	0	13	0	1	0	38	2	0	0	3
d__Viruses|k__Heunggongvirae|p__Uroviricota|c__Caudoviricetes|o__Caudovirales|f__Siphoviridae|g__Kenoshavirus|s__Gordonia virus Kenosha	0	0	0	0	0	0	0	0	0	0	0	0	0	0	0	0
d__Viruses|k__Heunggongvirae|p__Peploviricota|c__Herviviricetes|o__Herpesvirales|f__Herpesviridae|g__Percavirus|s__Equid gammaherpesvirus 2	0	0	2	1	2	1	1	1	0	3	2	3	0	0	1	1
d__Viruses|k__Heunggongvirae|p__Uroviricota|c__Caudoviricetes|o__Caudovirales|f__Siphoviridae|s__Salmonella phage Seszw_1	0	0	0	0	0	27	0	45	0	0	0	0	0	0	0	0
d__Viruses|k__Heunggongvirae|p__Peploviricota|c__Herviviricetes|o__Herpesvirales|f__Herpesviridae|s__Myotis gammaherpesvirus 8	0	1	1	0	0	1	0	1	1	1	2	3	0	0	1	0
d__Viruses|k__Heunggongvirae|p__Uroviricota|c__Caudoviricetes|o__Caudovirales|f__Schitoviridae|g__Raunefjordenvirus|s__Sulfitobacter virus phiCB2047B	0	0	0	0	0	1	0	1	1	0	0	0	0	0	0	2
d__Viruses|k__Heunggongvirae|p__Uroviricota|c__Caudoviricetes|o__Caudovirales|f__Schitoviridae|g__Zurivirus|s__Pseudomonas virus Zuri	0	0	0	0	0	2	0	0	0	1	0	0	2	0	0	2
d__Viruses|k__Heunggongvirae|p__Uroviricota|c__Caudoviricetes|o__Caudovirales|f__Siphoviridae|g__Gordonvirus|s__Arthrobacter virus Gordon	0	1	0	0	0	0	0	4	0	0	0	1	0	1	0	0
d__Viruses|k__Heunggongvirae|p__Uroviricota|c__Caudoviricetes|o__Caudovirales|f__Siphoviridae|s__Gordonia Phage Zitch	0	1	0	0	0	0	0	0	0	0	0	1	0	2	0	0
d__Viruses|k__Heunggongvirae|p__Uroviricota|c__Caudoviricetes|o__Caudovirales|f__Siphoviridae|s__Streptococcus phage phiNJ2	0	15	3	0	1	1	0	3	83	0	1	1	0	0	1	3
d__Viruses|c__Naldaviricetes|o__Lefavirales|f__Baculoviridae|g__Alphabaculovirus|s__Epiphyas postvittana nucleopolyhedrovirus	0	0	0	0	0	0	0	0	0	0	0	0	1	2	0	1
d__Viruses|k__Heunggongvirae|p__Uroviricota|c__Caudoviricetes|o__Caudovirales|f__Herelleviridae|g__Twortvirus|s__Staphylococcus virus Twort	0	1	0	1	0	0	0	15	1	0	0	0	0	2	0	4
d__Viruses|k__Heunggongvirae|p__Uroviricota|c__Caudoviricetes|o__Caudovirales|f__Siphoviridae|g__Zetavirus|s__Microbacterium virus Zeta1847	0	0	1	0	0	1	0	2	0	1	0	0	5	0	3	0
d__Viruses|k__Heunggongvirae|p__Uroviricota|c__Caudoviricetes|o__Caudovirales|f__Siphoviridae|s__Microbacterium phage Noelani	0	0	0	0	0	0	0	0	0	0	0	0	0	0	1	1
d__Viruses|k__Bamfordvirae|p__Preplasmiviricota|c__Tectiliviricetes|o__Rowavirales|f__Adenoviridae|g__Aviadenovirus|s__Pigeon aviadenovirus A	2	0	1	3	1	2	1	4	0	1	1	3	2	3	2	4
d__Viruses|k__Bamfordvirae|p__Preplasmiviricota|c__Tectiliviricetes|o__Rowavirales|f__Adenoviridae|g__Mastadenovirus|s__Deer mastadenovirus B	0	0	0	0	0	0	0	0	0	0	0	0	0	0	0	0
d__Viruses|k__Heunggongvirae|p__Uroviricota|c__Caudoviricetes|o__Caudovirales|f__Drexlerviridae|g__Webervirus|s__Klebsiella virus SegesCirculi	0	0	0	0	0	0	1	0	0	1	0	0	0	0	0	0
d__Viruses|k__Heunggongvirae|p__Uroviricota|c__Caudoviricetes|o__Caudovirales|f__Podoviridae|g__Diegovirus|s__Shigella virus 7502Stx	0	23	8	0	0	2	13	0	10	0	0	0	0	0	30	53
d__Viruses|k__Heunggongvirae|p__Uroviricota|c__Caudoviricetes|o__Caudovirales|f__Siphoviridae|g__Cinunavirus|s__Clavibacter virus CN1A	0	0	0	0	0	0	0	1	0	0	0	0	0	0	1	0
d__Viruses|k__Heunggongvirae|p__Uroviricota|c__Caudoviricetes|o__Caudovirales|f__Siphoviridae|g__Saikungvirus|s__Escherichia virus HK633	0	29	4	0	0	15	5	10	11	0	0	0	2	0	4	65
d__Viruses|s__Halovirus HCTV-1	0	0	0	0	0	0	0	0	0	0	0	4	0	0	0	0
d__Viruses|k__Heunggongvirae|p__Uroviricota|c__Caudoviricetes|o__Caudovirales|f__Ackermannviridae|g__Agtrevirus|s__Salmonella virus P46FS4	0	0	0	0	0	0	0	1	0	0	0	0	0	0	0	1
d__Viruses|k__Heunggongvirae|p__Uroviricota|c__Caudoviricetes|o__Caudovirales|f__Herelleviridae|g__Silviavirus|s__Staphylococcus virus Remus	0	1	0	2	0	0	0	0	0	0	0	2	0	1	3	0
d__Viruses|k__Heunggongvirae|p__Uroviricota|c__Caudoviricetes|o__Caudovirales|f__Siphoviridae|s__Aeromonas phage LAh_7	0	0	0	0	0	0	0	2	0	0	0	1	0	1	0	1
d__Viruses|k__Orthornavirae|p__Pisuviricota|c__Pisoniviricetes|o__Nidovirales|f__Arteriviridae|g__Epsilonarterivirus|s__Epsilonarterivirus hemcep	2	19	5	3	5	0	5	2	1	7	2	1	6	8	5	1
d__Viruses|c__Naldaviricetes|o__Lefavirales|f__Baculoviridae|g__Alphabaculovirus|s__Lymantria dispar multiple nucleopolyhedrovirus	0	0	0	0	0	0	0	4	1	2	0	8	0	0	0	0
d__Viruses|c__Naldaviricetes|o__Lefavirales|f__Nudiviridae|g__Gammanudivirus|s__Homarus gammarus nudivirus	0	6	0	0	0	0	0	1	0	0	0	1	1	0	0	1
d__Viruses|k__Heunggongvirae|p__Uroviricota|c__Caudoviricetes|o__Caudovirales|f__Autographiviridae|g__Igirivirus|s__Synechococcus virus STIP37	0	0	0	0	0	0	0	31	0	1	0	6	0	0	0	1
d__Viruses|k__Heunggongvirae|p__Uroviricota|c__Caudoviricetes|o__Caudovirales|f__Autographiviridae|g__Kayfunavirus|s__Escherichia virus EcoDS1	0	0	5	0	0	0	31	30	50	1	0	0	0	0	0	0
d__Viruses|k__Heunggongvirae|p__Uroviricota|c__Caudoviricetes|o__Caudovirales|f__Herelleviridae|g__Salchichonvirus|s__Lactobacillus virus LP65	0	0	0	0	0	0	0	0	0	0	0	0	0	2	1	1
d__Viruses|k__Heunggongvirae|p__Uroviricota|c__Caudoviricetes|o__Caudovirales|f__Myoviridae|g__Agricanvirus|s__Erwinia virus SpecialG	0	1	1	0	0	1	0	0	18	0	0	0	1	0	0	0
d__Viruses|k__Heunggongvirae|p__Uroviricota|c__Caudoviricetes|o__Caudovirales|f__Myoviridae|g__Saclayvirus|s__Acinetobacter phage vB_AbaM_Acibel004	0	0	0	0	0	0	0	3	0	0	0	2	4	2	0	0
d__Viruses|k__Heunggongvirae|p__Uroviricota|c__Caudoviricetes|o__Caudovirales|f__Myoviridae|s__Acinetobacter virus 133	0	6	0	0	0	0	0	0	0	2	0	4	0	3	0	0
d__Viruses|k__Heunggongvirae|p__Uroviricota|c__Caudoviricetes|o__Caudovirales|f__Schitoviridae|g__Riverridervirus|s__Xanthomonas virus RiverRider	1	0	1	0	1	0	0	1	0	1	0	4	1	0	1	3
d__Viruses|k__Heunggongvirae|p__Uroviricota|c__Caudoviricetes|o__Caudovirales|f__Siphoviridae|g__Pamexvirus|s__Xanthomonas phage Bosa	0	4	0	0	0	0	0	0	0	0	0	0	0	0	0	0
d__Viruses|k__Orthornavirae|p__Negarnaviricota|c__Monjiviricetes|o__Mononegavirales|f__Rhabdoviridae|g__Curiovirus|s__Iriri curiovirus	0	0	0	0	0	0	0	0	0	0	0	0	0	0	0	0
d__Viruses|k__Orthornavirae|p__Pisuviricota|c__Pisoniviricetes|o__Nidovirales|f__Coronaviridae|s__Bat coronavirus	0	1	0	0	0	0	0	0	0	0	0	0	4	3	0	0
d__Viruses|c__Naldaviricetes|o__Lefavirales|f__Baculoviridae|g__Alphabaculovirus|s__Bombyx mori nucleopolyhedrovirus	0	0	1	0	0	1	1	0	0	0	1	2	0	3	0	1
d__Viruses|k__Bamfordvirae|p__Nucleocytoviricota|c__Pokkesviricetes|o__Chitovirales|f__Poxviridae|g__Orthopoxvirus|s__Raccoonpox virus	0	1	0	0	0	0	0	2	1	0	0	1	0	10	0	0
d__Viruses|k__Heunggongvirae|p__Uroviricota|c__Caudoviricetes|o__Caudovirales|f__Herelleviridae|s__Bacillus phage SP-10	0	2	0	0	0	0	0	11	0	0	0	0	0	0	0	2
d__Viruses|k__Heunggongvirae|p__Uroviricota|c__Caudoviricetes|o__Caudovirales|f__Myoviridae|g__Moabitevirus|s__Serratia virus 2050HW	0	0	0	0	0	1	0	0	0	0	0	3	16	0	0	0
d__Viruses|k__Heunggongvirae|p__Uroviricota|c__Caudoviricetes|o__Caudovirales|f__Myoviridae|g__Seunavirus|s__Escherichia virus 4MG	0	1	0	0	0	0	0	0	0	0	0	5	0	2	0	0
d__Viruses|k__Heunggongvirae|p__Uroviricota|c__Caudoviricetes|o__Caudovirales|f__Siphoviridae|g__Teubervirus|s__Lactococcus virus phiQ1	0	0	0	0	0	0	0	0	0	0	0	0	0	0	0	0
d__Viruses|k__Heunggongvirae|p__Uroviricota|c__Caudoviricetes|o__Caudovirales|f__Siphoviridae|s__Rhizobium phage vB_RleS_L338C	0	0	0	0	0	0	0	0	0	0	0	1	2	0	0	0
d__Viruses|k__Bamfordvirae|p__Nucleocytoviricota|c__Megaviricetes|o__Pimascovirales|f__Iridoviridae|g__Ranavirus|s__Ambystoma tigrinum virus	0	0	0	0	0	0	0	0	0	1	0	8	0	11	0	4
d__Viruses|k__Heunggongvirae|p__Peploviricota|c__Herviviricetes|o__Herpesvirales|f__Herpesviridae|g__Varicellovirus|s__Monodontid alphaherpesvirus 1	0	0	0	0	0	0	0	0	0	0	0	0	4	4	0	1
d__Viruses|k__Heunggongvirae|p__Uroviricota|c__Caudoviricetes|o__Caudovirales|f__Myoviridae|g__Bellamyvirus|s__Synechococcus virus Bellamy	0	0	0	0	1	1	0	7	0	0	0	1	1	0	0	7
d__Viruses|k__Heunggongvirae|p__Uroviricota|c__Caudoviricetes|o__Caudovirales|f__Myoviridae|g__Tefnutvirus|s__Synechococcus virus SIOM18	0	0	0	0	0	0	0	0	0	1	0	5	0	0	0	1
d__Viruses|k__Heunggongvirae|p__Uroviricota|c__Caudoviricetes|o__Caudovirales|f__Podoviridae|s__Vibrio phage douglas 12A4	0	0	0	0	0	0	0	0	0	0	0	0	0	0	0	1
d__Viruses|k__Heunggongvirae|p__Uroviricota|c__Caudoviricetes|o__Caudovirales|f__Siphoviridae|g__Nazgulvirus|s__Burkholderia virus BcepNazgul	0	1	0	0	0	0	0	0	0	0	0	0	3	4	0	2
d__Viruses|k__Orthornavirae|p__Pisuviricota|c__Duplopiviricetes|o__Durnavirales|f__Partitiviridae|s__Dill cryptic virus 1	7	5	3	6	5	3	2	10	8	7	7	6	8	1	10	4
d__Viruses|k__Heunggongvirae|p__Uroviricota|c__Caudoviricetes|o__Caudovirales|f__Myoviridae|g__Saclayvirus|s__Acinetobacter phage vB_AbaM_phiAbaA1	0	0	0	0	0	0	0	0	9	0	0	0	0	5	0	0
d__Viruses|c__Naldaviricetes|o__Lefavirales|f__Baculoviridae|g__Alphabaculovirus|s__Oxyplax ochracea nucleopolyhedrovirus	1	1	0	0	0	0	3	1	2	0	0	0	1	1	0	1
d__Viruses|k__Bamfordvirae|p__Nucleocytoviricota|c__Pokkesviricetes|o__Chitovirales|f__Poxviridae|g__Avipoxvirus|s__Turkeypox virus	0	0	0	0	0	0	0	1	0	0	0	2	1	1	1	0
d__Viruses|k__Heunggongvirae|p__Peploviricota|c__Herviviricetes|o__Herpesvirales|f__Alloherpesviridae|g__Ictalurivirus|s__Ictalurid herpesvirus 2	0	2	0	0	0	0	0	0	0	0	0	1	1	0	1	2
d__Viruses|k__Heunggongvirae|p__Peploviricota|c__Herviviricetes|o__Herpesvirales|f__Herpesviridae|g__Simplexvirus|s__Saimiriine alphaherpesvirus 1	3	0	1	6	5	2	0	5	5	4	2	2	2	2	3	1
d__Viruses|k__Heunggongvirae|p__Uroviricota|c__Caudoviricetes|o__Caudovirales|f__Demerecviridae|g__Vipunavirus|s__Vibrio virus pVp1	0	7	0	2	0	9	2	2	4	0	0	7	1	0	3	16
d__Viruses|k__Heunggongvirae|p__Uroviricota|c__Caudoviricetes|o__Caudovirales|f__Herelleviridae|g__Siophivirus|s__Bacillus virus SIOphi	0	0	0	0	0	1	0	1	1	2	0	0	0	0	0	1
d__Viruses|k__Heunggongvirae|p__Uroviricota|c__Caudoviricetes|o__Caudovirales|f__Podoviridae|s__Erwinia phage PEp14	0	0	0	1	0	0	0	0	0	0	0	0	0	1	0	1
d__Viruses|k__Orthornavirae|p__Negarnaviricota|c__Ellioviricetes|o__Bunyavirales|f__Tospoviridae|g__Orthotospovirus|s__Tomato spotted wilt orthotospovirus	7	2	4	4	2	1	1	10	3	4	5	3	8	2	7	7
d__Viruses|k__Orthornavirae|p__Pisuviricota|c__Duplopiviricetes|o__Durnavirales|f__Partitiviridae|s__Sclerotinia sclerotiorum partitivirus S	7	17	3	5	8	2	1	3	7	7	6	3	7	2	5	3
d__Viruses|k__Bamfordvirae|p__Preplasmiviricota|c__Tectiliviricetes|o__Rowavirales|f__Adenoviridae|g__Mastadenovirus|s__Human mastadenovirus B	0	0	0	0	0	0	0	1	0	0	0	0	1	1	0	0
d__Viruses|k__Heunggongvirae|p__Uroviricota|c__Caudoviricetes|o__Caudovirales|f__Myoviridae|g__Chakrabartyvirus|s__Pseudomonas virus pf16	0	0	0	0	0	1	0	0	1	1	0	0	0	0	0	0
d__Viruses|k__Heunggongvirae|p__Uroviricota|c__Caudoviricetes|o__Caudovirales|f__Siphoviridae|g__Ceduovirus|s__Lactococcus virus CHPC1020	0	0	0	0	0	0	0	0	0	0	0	0	0	0	0	0
d__Viruses|k__Heunggongvirae|p__Uroviricota|c__Caudoviricetes|o__Caudovirales|f__Myoviridae|g__Chiangmaivirus|s__Ralstonia virus RSL2	0	0	0	0	0	0	0	3	0	0	0	0	1	1	2	0
d__Viruses|k__Heunggongvirae|p__Uroviricota|c__Caudoviricetes|o__Caudovirales|f__Myoviridae|g__Fukuivirus|s__Microcystis virus Ma-LMM01	0	3	0	0	0	0	3	3	4	0	0	0	0	0	0	11
d__Viruses|k__Heunggongvirae|p__Uroviricota|c__Caudoviricetes|o__Caudovirales|f__Myoviridae|s__Synechococcus phage S-CRM01	0	2	0	0	0	0	0	2	0	0	0	4	0	0	1	2
d__Viruses|k__Heunggongvirae|p__Uroviricota|c__Caudoviricetes|o__Caudovirales|f__Schitoviridae|g__Ithacavirus|s__Salmonella phage vB_SalP_TR2	0	0	0	0	0	0	0	0	0	1	0	2	0	0	0	0
d__Viruses|k__Heunggongvirae|p__Uroviricota|c__Caudoviricetes|o__Caudovirales|f__Siphoviridae|g__Audreyjarvisvirus|s__Lactococcus virus 949	0	0	0	0	0	0	0	0	0	0	0	0	1	0	0	1
d__Viruses|k__Heunggongvirae|p__Uroviricota|c__Caudoviricetes|o__Caudovirales|f__Siphoviridae|s__Aeromonas phage vB_AhyS-A18P4	1	0	3	4	3	3	0	8	2	3	1	3	1	2	2	2
d__Viruses|k__Orthornavirae|p__Kitrinoviricota|c__Alsuviricetes|o__Martellivirales|f__Endornaviridae|s__Rhizoctonia solani endornavirus 1	0	0	0	0	0	0	0	0	1	0	0	0	0	0	0	0
d__Viruses|k__Heunggongvirae|p__Uroviricota|c__Caudoviricetes|o__Caudovirales|f__Myoviridae|g__Agricanvirus|s__Erwinia virus Desertfox	0	0	0	0	0	0	0	0	0	0	0	0	0	0	0	0
d__Viruses|k__Heunggongvirae|p__Uroviricota|c__Caudoviricetes|o__Caudovirales|f__Podoviridae|g__Enhodamvirus|s__Vibrio virus VC8	0	0	0	0	0	0	0	0	0	0	0	0	0	1	0	0
d__Viruses|k__Orthornavirae|p__Pisuviricota|c__Pisoniviricetes|o__Picornavirales|f__Caliciviridae|g__Norovirus|s__Norwalk virus	0	3	1	1	0	2	0	1	0	1	0	5	3	0	0	1
d__Viruses|k__Bamfordvirae|p__Nucleocytoviricota|c__Megaviricetes|o__Algavirales|f__Phycodnaviridae|g__Prasinovirus|s__Ostreococcus lucimarinus virus 2	0	1	0	0	0	0	1	0	0	0	0	4	0	1	2	0
d__Viruses|k__Heunggongvirae|p__Uroviricota|c__Caudoviricetes|o__Caudovirales|f__Siphoviridae|s__Staphylococcus phage StB20-like	0	0	0	0	0	0	0	0	0	0	0	1	0	0	0	0
d__Viruses|c__Naldaviricetes|o__Lefavirales|f__Baculoviridae|g__Alphabaculovirus|s__Antheraea pernyi nucleopolyhedrovirus	0	4	2	1	1	4	5	4	14	2	0	4	2	1	11	18
d__Viruses|c__Naldaviricetes|o__Lefavirales|f__Baculoviridae|g__Betabaculovirus|s__Agrotis segetum granulovirus	0	0	0	0	0	0	0	6	1	0	0	5	1	1	0	0
d__Viruses|k__Bamfordvirae|p__Nucleocytoviricota|c__Pokkesviricetes|o__Chitovirales|f__Poxviridae|g__Suipoxvirus|s__Swinepox virus	1	0	0	0	0	2	1	0	0	1	1	0	0	2	0	0
d__Viruses|k__Heunggongvirae|p__Uroviricota|c__Caudoviricetes|o__Caudovirales|f__Autographiviridae|g__Kayfunavirus|s__Citrobacter phage CR8	0	0	0	0	0	2	8	10	0	0	0	4	0	0	0	0
d__Viruses|k__Heunggongvirae|p__Uroviricota|c__Caudoviricetes|o__Caudovirales|f__Myoviridae|s__Cellulophaga phage phiSM	0	0	0	0	0	0	0	0	1	0	0	1	0	0	1	0
d__Viruses|k__Heunggongvirae|p__Uroviricota|c__Caudoviricetes|o__Caudovirales|f__Myoviridae|s__Escherichia phage vB_vPM_PD06	0	4	0	0	0	0	1	1	0	0	0	3	1	0	0	0
d__Viruses|k__Heunggongvirae|p__Uroviricota|c__Caudoviricetes|o__Caudovirales|f__Myoviridae|s__Rhodococcus phage Finch	0	1	0	0	0	3	0	0	0	2	0	0	0	0	0	0
d__Viruses|k__Heunggongvirae|p__Uroviricota|c__Caudoviricetes|o__Caudovirales|f__Siphoviridae|g__Chunghsingvirus|s__Corynebacterium virus P1201	0	0	0	0	1	1	0	1	0	0	1	0	0	0	0	1
d__Viruses|k__Heunggongvirae|p__Uroviricota|c__Caudoviricetes|o__Caudovirales|f__Siphoviridae|s__Mycobacterium phage Lemuria	0	0	0	0	0	0	0	0	0	0	0	1	0	0	0	1
d__Viruses|s__Beihai blue swimmer crab virus 1	0	0	0	0	0	1	0	0	0	0	0	0	1	1	0	1
d__Viruses|k__Heunggongvirae|p__Uroviricota|c__Caudoviricetes|o__Caudovirales|f__Myoviridae|g__Seunavirus|s__Cronobacter virus GAP31	0	9	1	1	0	3	6	2	1	0	0	0	4	2	2	31
d__Viruses|k__Heunggongvirae|p__Uroviricota|c__Caudoviricetes|o__Caudovirales|f__Siphoviridae|g__Bronvirus|s__Mycobacterium phage Silverleaf	0	9	4	0	0	9	5	6	3	0	0	0	5	0	8	17
d__Viruses|k__Heunggongvirae|p__Uroviricota|c__Caudoviricetes|o__Caudovirales|f__Siphoviridae|g__Fromanvirus|s__Mycobacterium phage Anthony	0	0	0	0	0	0	0	0	0	0	0	0	0	0	0	0
d__Viruses|k__Heunggongvirae|p__Uroviricota|c__Caudoviricetes|o__Caudovirales|f__Siphoviridae|g__Kagunavirus|s__Escherichia virus K1G	0	0	0	0	0	0	0	54	14	0	2	0	0	0	0	0
d__Viruses|k__Orthornavirae|p__Kitrinoviricota|c__Alsuviricetes|o__Martellivirales|f__Virgaviridae|g__Tobamovirus|s__Bell pepper mottle virus	0	0	0	0	0	0	0	0	0	0	0	0	0	0	0	0
d__Viruses|k__Heunggongvirae|p__Uroviricota|c__Caudoviricetes|o__Caudovirales|f__Ackermannviridae|s__Sinorhizobium phage phiM9	0	0	0	0	0	1	0	3	1	7	0	12	2	0	0	1
d__Viruses|k__Heunggongvirae|p__Uroviricota|c__Caudoviricetes|o__Caudovirales|f__Drexlerviridae|g__Hanrivervirus|s__Escherichia virus grams	0	0	0	0	0	0	0	0	0	0	0	0	0	8	0	1
d__Viruses|k__Heunggongvirae|p__Uroviricota|c__Caudoviricetes|o__Caudovirales|f__Myoviridae|g__Myoalterovirus|s__Alteromonas virus PT11-V22	0	5	0	0	0	0	0	11	0	0	0	0	0	0	0	2
d__Viruses|k__Heunggongvirae|p__Uroviricota|c__Caudoviricetes|o__Caudovirales|f__Myoviridae|g__Wellingtonvirus|s__Erwinia virus Wellington	0	17	0	0	0	43	0	13	0	4	0	4	0	0	0	29
d__Viruses|k__Heunggongvirae|p__Uroviricota|c__Caudoviricetes|o__Caudovirales|f__Myoviridae|s__Escherichia phage vB_EcoM_PHB05	0	0	0	0	0	0	0	0	0	0	0	0	1	0	0	0
d__Viruses|k__Heunggongvirae|p__Uroviricota|c__Caudoviricetes|o__Caudovirales|f__Siphoviridae|g__Chenonavirus|s__Mycobacterium virus Che9c	0	0	0	0	0	0	0	0	0	0	0	0	2	2	0	0
d__Viruses|k__Heunggongvirae|p__Uroviricota|c__Caudoviricetes|o__Caudovirales|f__Siphoviridae|g__Priunavirus|s__Providencia virus PR1	0	0	0	0	0	0	0	0	0	1	0	1	0	0	0	0
d__Viruses|k__Heunggongvirae|p__Uroviricota|c__Caudoviricetes|o__Caudovirales|f__Siphoviridae|g__Terapinvirus|s__Gordonia virus Terapin	0	0	0	0	0	0	0	5	0	0	0	0	0	1	0	0
d__Viruses|f__Polydnaviridae|g__Bracovirus|s__Microplitis demolitor bracovirus	1	1	1	0	1	1	0	2	0	0	0	5	0	4	0	5
d__Viruses|k__Bamfordvirae|p__Nucleocytoviricota|c__Pokkesviricetes|o__Chitovirales|f__Poxviridae|g__Orthopoxvirus|s__Abatino macacapox virus	0	3	0	0	0	8	0	8	0	1	0	0	8	0	1	3
d__Viruses|k__Heunggongvirae|p__Uroviricota|c__Caudoviricetes|o__Caudovirales|f__Ackermannviridae|g__Miltonvirus|s__Serratia virus MAM1	0	6	1	0	0	1	0	1	13	0	0	1	0	1	1	3
d__Viruses|k__Heunggongvirae|p__Uroviricota|c__Caudoviricetes|o__Caudovirales|f__Autographiviridae|g__Drulisvirus|s__Klebsiella virus Kp2	0	0	0	0	0	0	16	0	0	0	0	0	0	65	1	0
d__Viruses|k__Heunggongvirae|p__Uroviricota|c__Caudoviricetes|o__Caudovirales|f__Demerecviridae|g__Epseptimavirus|s__Salmonella virus S124	0	0	0	0	0	5	2	0	0	0	0	0	0	2	0	0
d__Viruses|k__Heunggongvirae|p__Uroviricota|c__Caudoviricetes|o__Caudovirales|f__Myoviridae|g__Libanvirus|s__Prochlorococcus virus PTIM40	0	0	0	0	0	0	0	0	1	0	0	2	1	0	2	1
d__Viruses|k__Heunggongvirae|p__Uroviricota|c__Caudoviricetes|o__Caudovirales|f__Siphoviridae|g__Edenvirus|s__Microbacterium virus Eden	0	0	0	0	0	0	0	0	0	0	0	0	0	0	0	0
d__Viruses|k__Heunggongvirae|p__Uroviricota|c__Caudoviricetes|o__Caudovirales|f__Siphoviridae|g__Nickievirus|s__Pseudomonas virus nickie	0	3	1	0	0	1	0	1	1	0	0	0	0	1	2	0
d__Viruses|k__Heunggongvirae|p__Uroviricota|c__Caudoviricetes|o__Caudovirales|f__Siphoviridae|g__Samistivirus|s__Streptomyces phage Bmoc	0	0	0	0	0	0	0	0	0	0	0	1	0	9	1	1
d__Viruses|k__Heunggongvirae|p__Uroviricota|c__Caudoviricetes|o__Caudovirales|f__Siphoviridae|g__Spbetavirus|s__Bacillus virus SPbeta	0	0	0	0	0	1	0	0	20	2	0	4	1	0	1	2
d__Viruses|k__Orthornavirae|p__Pisuviricota|c__Duplopiviricetes|o__Durnavirales|f__Hypoviridae|g__Hypovirus|s__Sclerotinia sclerotiorum hypovirus 1	1	15	5	10	1	0	3	1	5	4	3	1	5	2	3	2
d__Viruses|c__Naldaviricetes|o__Lefavirales|f__Nudiviridae|g__Gammanudivirus|s__Penaeus monodon nudivirus	1	0	1	1	3	0	0	2	0	0	1	3	2	0	0	4
d__Viruses|k__Bamfordvirae|p__Nucleocytoviricota|c__Megaviricetes|o__Algavirales|f__Phycodnaviridae|g__Prasinovirus|s__Yellowstone lake phycodnavirus 2	0	0	0	1	0	3	0	5	0	1	0	3	0	1	0	0
d__Viruses|k__Bamfordvirae|p__Nucleocytoviricota|c__Megaviricetes|o__Pimascovirales|f__Iridoviridae|g__Ranavirus|s__Epizootic haematopoietic necrosis virus	0	1	0	0	0	1	0	1	0	0	0	0	4	0	0	0
d__Viruses|k__Heunggongvirae|p__Uroviricota|c__Caudoviricetes|o__Caudovirales|f__Myoviridae|g__Felsduovirus|s__Klebsiella virus ST15OXA48phi14-1	0	17	1	4	0	5	18	5	2	0	0	0	7	0	41	17
d__Viruses|k__Heunggongvirae|p__Uroviricota|c__Caudoviricetes|o__Caudovirales|f__Myoviridae|g__Nereusvirus|s__Synechococcus virus ACG2014bSyn7803C61	0	0	0	0	0	0	0	1	0	1	0	0	0	0	0	1
d__Viruses|k__Heunggongvirae|p__Uroviricota|c__Caudoviricetes|o__Caudovirales|f__Siphoviridae|g__Vendettavirus|s__Gordonia phage Catfish	1	0	0	0	0	0	0	0	0	0	0	1	0	3	0	0
d__Viruses|k__Heunggongvirae|p__Uroviricota|c__Caudoviricetes|o__Caudovirales|f__Siphoviridae|s__Klebsiella phage phiKO2	0	6	0	0	0	2	0	0	1	0	0	0	108	1	1	6
d__Viruses|k__Orthornavirae|p__Pisuviricota|c__Stelpaviricetes|o__Patatavirales|f__Potyviridae|g__Macluravirus|s__Cardamom mosaic virus	0	0	0	0	0	0	0	0	0	0	0	0	0	0	0	0
d__Viruses|k__Heunggongvirae|p__Peploviricota|c__Herviviricetes|o__Herpesvirales|f__Herpesviridae|g__Rhadinovirus|s__Human gammaherpesvirus 8	0	2	0	0	0	0	0	0	15	0	0	3	1	4	0	0
d__Viruses|k__Heunggongvirae|p__Uroviricota|c__Caudoviricetes|o__Caudovirales|f__Myoviridae|g__Cymopoleiavirus|s__Synechococcus virus SWAM2	0	0	0	1	0	0	0	1	1	0	1	2	0	0	0	3
d__Viruses|k__Heunggongvirae|p__Uroviricota|c__Caudoviricetes|o__Caudovirales|f__Podoviridae|s__crAssphage cr125_1	0	0	0	0	0	0	0	0	0	0	0	2	1	3	0	0
d__Viruses|k__Heunggongvirae|p__Uroviricota|c__Caudoviricetes|o__Caudovirales|f__Siphoviridae|g__Bantamvirus|s__Gordonia virus Bantam	0	0	0	0	0	0	0	0	0	0	0	2	0	1	0	1
d__Viruses|k__Heunggongvirae|p__Uroviricota|c__Caudoviricetes|o__Caudovirales|f__Myoviridae|s__Synechococcus phage S-CAM22	0	1	0	0	0	0	0	0	0	0	0	0	0	0	1	0
d__Viruses|k__Heunggongvirae|p__Uroviricota|c__Caudoviricetes|o__Caudovirales|f__Siphoviridae|g__Oneupvirus|s__Gordonia virus BrutonGaster	0	0	0	0	0	0	0	8	0	0	0	4	0	9	1	0
d__Viruses|k__Heunggongvirae|p__Uroviricota|c__Caudoviricetes|o__Caudovirales|s__Nitrincola phage 1M3-16	0	0	0	0	1	2	0	4	0	1	0	2	0	0	0	0
d__Viruses|s__Phage Gifsy-2	0	11	8	3	1	4	9	9	5	0	0	0	5	0	18	40
d__Viruses|k__Bamfordvirae|p__Nucleocytoviricota|c__Pokkesviricetes|o__Chitovirales|f__Poxviridae|g__Sciuripoxvirus|s__Squirrelpox virus	0	4	0	0	1	0	1	2	0	0	0	1	0	16	0	1
d__Viruses|k__Heunggongvirae|p__Uroviricota|c__Caudoviricetes|o__Caudovirales|f__Autographiviridae|g__Drulisvirus|s__Klebsiella virus KpV74	0	0	0	0	0	0	28	0	0	0	0	0	1	81	0	0
d__Viruses|k__Heunggongvirae|p__Uroviricota|c__Caudoviricetes|o__Caudovirales|f__Siphoviridae|s__Mycobacterium phage Typha	0	3	0	0	0	0	0	0	23	0	0	0	0	0	0	0
d__Viruses|k__Bamfordvirae|p__Nucleocytoviricota|c__Megaviricetes|o__Algavirales|f__Phycodnaviridae|g__Phaeovirus|s__Feldmannia species virus	0	1	1	1	0	2	3	5	1	1	1	0	3	1	14	14
d__Viruses|k__Heunggongvirae|p__Uroviricota|c__Caudoviricetes|o__Caudovirales|f__Myoviridae|g__Seongnamvirus|s__Escherichia virus ev239	0	26	5	1	1	41	0	2	5	0	0	0	5	0	0	7
d__Viruses|k__Heunggongvirae|p__Uroviricota|c__Caudoviricetes|o__Caudovirales|f__Siphoviridae|g__Arequatrovirus|s__Streptomyces phage Thestral	0	0	0	0	0	0	1	0	0	0	0	1	0	0	0	0
d__Viruses|k__Heunggongvirae|p__Uroviricota|c__Caudoviricetes|o__Caudovirales|f__Siphoviridae|s__Gordonia phage NosilaM	0	0	0	0	0	0	0	0	0	0	0	0	2	0	0	0
d__Viruses|k__Heunggongvirae|p__Peploviricota|c__Herviviricetes|o__Herpesvirales|f__Herpesviridae|g__Varicellovirus|s__Felid alphaherpesvirus 1	0	0	0	0	0	0	0	0	0	0	0	7	0	0	0	0
d__Viruses|k__Heunggongvirae|p__Uroviricota|c__Caudoviricetes|o__Caudovirales|f__Siphoviridae|g__Jerseyvirus|s__Salmonella virus SP101	0	0	0	0	0	0	0	78	18	0	1	0	0	0	0	0
d__Viruses|k__Heunggongvirae|p__Uroviricota|c__Caudoviricetes|o__Caudovirales|f__Ackermannviridae|s__Rhizobium phage vB_RleM_P10VF	0	8	0	1	0	0	0	2	0	0	1	0	0	1	0	0
d__Viruses|k__Heunggongvirae|p__Uroviricota|c__Caudoviricetes|o__Caudovirales|f__Drexlerviridae|g__Rtpvirus|s__Escherichia virus Rtp	0	10	7	2	0	3	3	3	7	0	0	2	3	4	15	27
d__Viruses|k__Heunggongvirae|p__Uroviricota|c__Caudoviricetes|o__Caudovirales|f__Myoviridae|g__Pontusvirus|s__Synechococcus virus Syn19	1	1	0	0	0	0	0	0	0	0	0	0	0	8	0	0
d__Viruses|k__Heunggongvirae|p__Uroviricota|c__Caudoviricetes|o__Caudovirales|f__Siphoviridae|g__Goodmanvirus|s__Microbacterium virus Goodman	0	0	0	0	0	0	0	0	0	0	0	0	0	9	0	0
d__Viruses|k__Heunggongvirae|p__Uroviricota|c__Caudoviricetes|o__Caudovirales|f__Siphoviridae|g__Pankowvirus|s__Escherichia virus WGPS6	0	45	11	4	0	7	4	8	7	0	0	1	5	0	12	19
d__Viruses|k__Shotokuvirae|p__Cressdnaviricota|c__Arfiviricetes|o__Cirlivirales|f__Circoviridae|s__Fur seal faeces associated circular DNA virus	0	0	0	0	0	0	0	0	0	0	0	0	0	0	0	0
d__Viruses|c__Naldaviricetes|o__Lefavirales|f__Baculoviridae|g__Alphabaculovirus|s__Adoxophyes orana nucleopolyhedrovirus	2	3	3	2	0	0	0	0	23	2	2	4	0	3	2	1
d__Viruses|k__Bamfordvirae|p__Nucleocytoviricota|c__Pokkesviricetes|o__Chitovirales|f__Poxviridae|g__Avipoxvirus|s__Penguinpox virus	0	0	0	0	1	0	0	4	1	1	0	1	0	3	0	0
d__Viruses|k__Heunggongvirae|p__Uroviricota|c__Caudoviricetes|o__Caudovirales|f__Myoviridae|g__Kanaloavirus|s__Synechococcus virus S-PRM1	0	1	0	0	0	0	0	0	0	0	0	0	0	0	0	0
d__Viruses|k__Heunggongvirae|p__Uroviricota|c__Caudoviricetes|o__Caudovirales|f__Myoviridae|g__Mydovirus|s__Raoultella virus Ro1	0	1	0	0	0	0	0	0	0	0	0	2	0	0	3	1
d__Viruses|k__Heunggongvirae|p__Uroviricota|c__Caudoviricetes|o__Caudovirales|f__Myoviridae|s__Pseudomonas phage PPpW-3	0	4	0	0	0	1	0	6	1	0	0	0	0	0	0	3
d__Viruses|k__Heunggongvirae|p__Uroviricota|c__Caudoviricetes|o__Caudovirales|f__Siphoviridae|g__Likavirus|s__Streptomyces phage Werner	0	0	0	0	0	1	0	1	0	0	0	5	8	0	0	0
d__Viruses|k__Bamfordvirae|p__Nucleocytoviricota|c__Pokkesviricetes|o__Chitovirales|f__Poxviridae|g__Parapoxvirus|s__Pseudocowpox virus	1	0	1	0	1	1	0	4	1	3	0	2	2	0	0	1
d__Viruses|k__Heunggongvirae|p__Uroviricota|c__Caudoviricetes|o__Caudovirales|f__Ackermannviridae|g__Campanilevirus|s__Vibrio virus YC	0	2	0	0	0	0	0	0	0	0	0	2	0	0	0	1
d__Viruses|k__Heunggongvirae|p__Uroviricota|c__Caudoviricetes|o__Caudovirales|f__Podoviridae|g__Uetakevirus|s__Salmonella virus SPN1S	0	0	0	0	0	5	2	2	3	0	0	0	0	0	1	77
d__Viruses|k__Heunggongvirae|p__Uroviricota|c__Caudoviricetes|o__Caudovirales|f__Siphoviridae|g__Weaselvirus|s__Rhodococcus virus Weasel	0	0	0	0	0	2	0	0	0	0	1	6	15	5	0	1
d__Viruses|c__Naldaviricetes|o__Lefavirales|f__Baculoviridae|g__Betabaculovirus|s__Mythimna unipuncta granulovirus B	0	1	0	1	1	0	1	2	0	0	1	2	0	1	0	3
d__Viruses|k__Heunggongvirae|p__Uroviricota|c__Caudoviricetes|o__Caudovirales|f__Myoviridae|g__Phikzvirus|s__Pseudomonas virus SL2	0	0	0	0	0	0	0	0	0	0	0	1	0	0	0	0
d__Viruses|k__Heunggongvirae|p__Uroviricota|c__Caudoviricetes|o__Caudovirales|f__Podoviridae|s__Cellulophaga phage phi38:1	0	0	0	0	0	0	0	6	0	0	0	1	0	2	0	0
d__Viruses|k__Orthornavirae|p__Pisuviricota|c__Duplopiviricetes|o__Durnavirales|f__Partitiviridae|g__Betapartitivirus|s__Heterobasidion partitivirus P	5	26	3	13	1	3	0	2	4	7	5	1	2	2	4	0
d__Viruses|k__Bamfordvirae|p__Nucleocytoviricota|c__Megaviricetes|o__Algavirales|f__Phycodnaviridae|g__Prasinovirus|s__Micromonas sp. RCC1109 virus MpV1	0	0	0	0	0	0	0	0	0	1	0	2	0	0	0	0
d__Viruses|k__Bamfordvirae|p__Preplasmiviricota|c__Tectiliviricetes|o__Rowavirales|f__Adenoviridae|g__Siadenovirus|s__Frog siadenovirus A	0	0	0	0	0	0	0	0	0	0	0	2	1	1	0	0
d__Viruses|k__Heunggongvirae|p__Uroviricota|c__Caudoviricetes|o__Caudovirales|f__Siphoviridae|g__Korravirus|s__Arthrobacter virus DrRobert	0	0	0	0	0	0	0	0	0	0	0	0	0	0	0	0
d__Viruses|k__Heunggongvirae|p__Uroviricota|c__Caudoviricetes|o__Caudovirales|f__Siphoviridae|g__Steinhofvirus|s__Achromobacter virus JWX	0	0	0	0	0	0	0	0	0	0	0	0	0	0	0	1
d__Viruses|s__Wenling crustacean virus 3	0	0	0	0	0	0	0	0	0	0	0	0	0	16	0	0
d__Viruses|k__Bamfordvirae|p__Nucleocytoviricota|c__Pokkesviricetes|o__Chitovirales|f__Poxviridae|g__Pteropopoxvirus|s__Pteropox virus	1	1	0	1	0	1	0	0	0	0	0	0	0	0	2	0
d__Viruses|k__Heunggongvirae|p__Uroviricota|c__Caudoviricetes|o__Caudovirales|f__Myoviridae|g__Aphroditevirus|s__Photobacterium virus PDCC1	0	1	0	0	0	0	0	0	0	1	0	0	1	0	0	0
d__Viruses|k__Heunggongvirae|p__Uroviricota|c__Caudoviricetes|o__Caudovirales|f__Myoviridae|g__Pseudotevenvirus|s__Cronobacter virus GAP161	0	1	0	0	0	0	0	0	0	0	0	0	1	0	0	0
d__Viruses|k__Heunggongvirae|p__Uroviricota|c__Caudoviricetes|o__Caudovirales|f__Myoviridae|s__Vibrio phage henriette 12B8	2	3	2	0	2	0	3	5	1	1	0	1	1	9	2	0
d__Viruses|k__Heunggongvirae|p__Uroviricota|c__Caudoviricetes|o__Caudovirales|f__Schitoviridae|g__Eceepunavirus|s__Enterobacter virus EcP1	0	0	0	1	0	0	0	0	0	0	0	2	3	0	0	1
d__Viruses|k__Heunggongvirae|p__Uroviricota|c__Caudoviricetes|o__Caudovirales|f__Siphoviridae|g__Audreyjarvisvirus|s__Lactococcus virus P1048	0	0	0	0	0	0	0	0	0	0	0	0	0	1	0	0
d__Viruses|k__Heunggongvirae|p__Uroviricota|c__Caudoviricetes|o__Caudovirales|f__Siphoviridae|g__Fromanvirus|s__Mycobacterium phage Miramae	0	0	0	0	0	0	0	0	0	0	0	0	0	0	1	1
d__Viruses|k__Heunggongvirae|p__Uroviricota|c__Caudoviricetes|o__Caudovirales|f__Siphoviridae|s__Enterococcus phage IME-EFm1	0	3	0	1	0	0	2	1	1	0	0	1	0	0	0	0
d__Viruses|k__Bamfordvirae|p__Nucleocytoviricota|c__Pokkesviricetes|o__Chitovirales|f__Poxviridae|g__Parapoxvirus|s__Bovine papular stomatitis virus	0	0	0	0	0	5	0	3	0	0	0	1	9	2	0	2
d__Viruses|k__Heunggongvirae|p__Peploviricota|c__Herviviricetes|o__Herpesvirales|f__Herpesviridae|g__Lymphocryptovirus|s__Callitrichine gammaherpesvirus 3	0	1	0	0	0	0	0	0	0	0	0	0	0	0	0	0
d__Viruses|k__Heunggongvirae|p__Uroviricota|c__Caudoviricetes|o__Caudovirales|f__Demerecviridae|g__Shenzhenvirus|s__Aeromonas virus AhSzq1	0	0	0	0	0	1	0	1	0	0	0	6	2	0	1	0
d__Viruses|k__Heunggongvirae|p__Uroviricota|c__Caudoviricetes|o__Caudovirales|f__Herelleviridae|g__Agatevirus|s__Bacillus virus Agate	1	0	0	0	0	0	0	3	1	0	0	1	1	21	0	0
d__Viruses|k__Heunggongvirae|p__Uroviricota|c__Caudoviricetes|o__Caudovirales|f__Siphoviridae|g__Teubervirus|s__Lactococcus virus AM6	0	0	0	0	0	0	0	0	0	0	0	8	12	0	0	0
d__Viruses|k__Heunggongvirae|p__Uroviricota|c__Caudoviricetes|o__Caudovirales|f__Siphoviridae|s__Gordonia phage Buggaboo	1	2	0	1	2	1	0	2	0	1	2	0	1	1	2	0
d__Viruses|k__Heunggongvirae|p__Uroviricota|c__Caudoviricetes|o__Caudovirales|f__Myoviridae|g__Jiaodavirus|s__Klebsiella virus PKO111	0	0	0	0	0	0	0	1	0	1	0	1	4	2	1	2
d__Viruses|k__Heunggongvirae|p__Uroviricota|c__Caudoviricetes|o__Caudovirales|f__Siphoviridae|g__Lentavirus|s__Eggerthella virus PMBT5	0	0	0	0	0	0	0	2	0	0	0	0	0	1	0	0
d__Viruses|k__Heunggongvirae|p__Uroviricota|c__Caudoviricetes|o__Caudovirales|f__Siphoviridae|g__Trinavirus|s__Rhodococcus virus Trina	0	1	0	0	0	1	0	3	0	0	0	6	0	0	1	1
d__Viruses|k__Heunggongvirae|p__Uroviricota|c__Caudoviricetes|o__Caudovirales|f__Siphoviridae|g__Woodruffvirus|s__Streptomyces virus TP1604	0	0	0	0	0	0	0	0	0	0	0	0	0	0	0	1
d__Viruses|k__Heunggongvirae|p__Uroviricota|c__Caudoviricetes|o__Caudovirales|f__Drexlerviridae|g__Tlsvirus|s__Citrobacter virus DK2017	0	0	0	0	0	0	0	0	0	0	0	0	0	0	0	0
d__Viruses|k__Heunggongvirae|p__Uroviricota|c__Caudoviricetes|o__Caudovirales|f__Myoviridae|g__Mosigvirus|s__Shigella virus SHSML521	0	1	0	0	0	0	0	0	0	0	0	0	1	0	0	0
d__Viruses|k__Heunggongvirae|p__Uroviricota|c__Caudoviricetes|o__Caudovirales|f__Myoviridae|g__Phapecoctavirus|s__Escherichia virus ESCO5	0	0	0	0	0	0	0	0	0	0	0	0	0	0	0	0
d__Viruses|k__Heunggongvirae|p__Uroviricota|c__Caudoviricetes|o__Caudovirales|f__Siphoviridae|g__Klementvirus|s__Xanthomonas virus CP1	0	0	0	0	0	0	0	0	0	0	0	0	0	23	0	0
d__Viruses|k__Heunggongvirae|p__Uroviricota|c__Caudoviricetes|o__Caudovirales|f__Siphoviridae|s__Enterococus phage vipetofem	0	0	0	0	0	0	1	0	0	2	0	4	3	1	0	3
d__Viruses|k__Orthornavirae|p__Duplornaviricota|c__Resentoviricetes|o__Reovirales|f__Reoviridae|s__Raspberry latent virus	0	0	0	1	0	1	0	0	0	0	0	4	0	1	1	0
d__Viruses|k__Heunggongvirae|p__Uroviricota|c__Caudoviricetes|o__Caudovirales|f__Herelleviridae|g__Caeruleovirus|s__Bacillus virus BM15	0	0	0	0	0	0	0	2	0	0	0	0	1	0	0	1
d__Viruses|k__Heunggongvirae|p__Uroviricota|c__Caudoviricetes|o__Caudovirales|f__Myoviridae|g__Felixounavirus|s__Escherichia virus AYO145A	0	0	0	1	0	0	0	0	0	0	0	0	113	0	0	0
d__Viruses|k__Heunggongvirae|p__Uroviricota|c__Caudoviricetes|o__Caudovirales|f__Myoviridae|g__Firehammervirus|s__Campylobacter virus CPt10	0	2	0	1	0	1	0	0	0	0	0	1	5	44	0	0
d__Viruses|k__Heunggongvirae|p__Uroviricota|c__Caudoviricetes|o__Caudovirales|f__Podoviridae|g__Manuelvirus|s__Streptomyces virus Manuel	0	0	0	0	0	0	0	0	0	0	0	0	0	0	1	0
d__Viruses|k__Heunggongvirae|p__Uroviricota|c__Caudoviricetes|o__Caudovirales|f__Siphoviridae|g__Gorjumvirus|s__Gordonia virus Jumbo	0	0	0	0	0	0	0	0	0	1	0	1	0	0	0	0
d__Viruses|k__Orthornavirae|p__Negarnaviricota|c__Ellioviricetes|o__Bunyavirales|f__Tospoviridae|g__Orthotospovirus|s__Impatiens necrotic spot orthotospovirus	4	2	0	3	4	3	1	10	4	1	1	4	7	4	4	1
d__Viruses|k__Orthornavirae|p__Negarnaviricota|c__Ellioviricetes|o__Bunyavirales|f__Tospoviridae|g__Orthotospovirus|s__Melon yellow spot orthotospovirus	5	3	4	1	6	1	1	6	4	2	6	5	5	1	1	2
d__Viruses|k__Heunggongvirae|p__Uroviricota|c__Caudoviricetes|o__Caudovirales|f__Myoviridae|g__Acionnavirus|s__Synechococcus phage ACG-2014g	0	1	0	0	0	0	0	0	0	0	0	0	0	2	0	0
d__Viruses|k__Heunggongvirae|p__Uroviricota|c__Caudoviricetes|o__Caudovirales|f__Myoviridae|g__Ceceduovirus|s__Aeromonas virus CC2	0	1	0	0	0	0	0	2	0	0	2	0	0	0	0	0
d__Viruses|k__Heunggongvirae|p__Uroviricota|c__Caudoviricetes|o__Caudovirales|f__Myoviridae|g__Plaisancevirus|s__Pseudomonas virus PMW	0	3	0	0	0	0	0	8	0	2	0	0	7	0	0	0
d__Viruses|k__Heunggongvirae|p__Uroviricota|c__Caudoviricetes|o__Caudovirales|f__Myoviridae|s__Proteus phage PM2	0	7	1	1	0	2	0	15	20	0	0	0	0	0	5	2
d__Viruses|k__Heunggongvirae|p__Uroviricota|c__Caudoviricetes|o__Caudovirales|f__Myoviridae|s__Vibrio phage martha 12B12	0	8	0	0	0	2	0	1	17	4	0	0	1	2	5	4
d__Viruses|k__Heunggongvirae|p__Uroviricota|c__Caudoviricetes|o__Caudovirales|f__Podoviridae|g__Kafunavirus|s__Pseudoalteromonas phage PH1	0	0	0	0	0	0	0	0	0	0	0	0	0	2	0	0
d__Viruses|k__Heunggongvirae|p__Uroviricota|c__Caudoviricetes|o__Caudovirales|f__Schitoviridae|g__Plymouthvirus|s__Roseovarius Plymouth podovirus 1	0	1	0	0	0	0	0	1	0	0	0	1	0	0	0	1
d__Viruses|k__Heunggongvirae|p__Uroviricota|c__Caudoviricetes|o__Caudovirales|f__Siphoviridae|s__Klebsiella phage YX3973	0	0	0	0	0	0	0	5	0	0	0	0	0	0	0	0
d__Viruses|k__Orthornavirae|p__Duplornaviricota|c__Resentoviricetes|o__Reovirales|f__Reoviridae|g__Cypovirus|s__Cypovirus 16	0	0	0	0	0	0	0	0	0	1	0	1	7	1	1	0
d__Viruses|c__Naldaviricetes|o__Lefavirales|f__Baculoviridae|g__Betabaculovirus|s__Erinnyis ello granulovirus	0	0	0	0	0	1	0	4	0	0	0	0	0	16	0	0
d__Viruses|k__Heunggongvirae|p__Uroviricota|c__Caudoviricetes|o__Caudovirales|f__Autographiviridae|g__Cheungvirus|s__Prochlorococcus virus NATL1A7	0	1	0	0	0	1	0	2	0	0	0	0	0	0	0	5
d__Viruses|k__Heunggongvirae|p__Uroviricota|c__Caudoviricetes|o__Caudovirales|f__Herelleviridae|g__Tsarbombavirus|s__Bacillus virus TsarBomba	0	0	0	0	0	0	0	3	0	0	0	3	0	0	0	0
d__Viruses|k__Heunggongvirae|p__Uroviricota|c__Caudoviricetes|o__Caudovirales|f__Herelleviridae|g__Wphvirus|s__Bacillus virus Hakuna	0	1	0	0	0	1	0	0	0	0	0	0	0	0	0	0
d__Viruses|k__Heunggongvirae|p__Uroviricota|c__Caudoviricetes|o__Caudovirales|f__Myoviridae|g__Novemvirus|s__Enterobacter virus phiT5282H	0	0	0	0	0	0	2	0	0	0	0	0	1	0	0	19
d__Viruses|k__Heunggongvirae|p__Uroviricota|c__Caudoviricetes|o__Caudovirales|f__Myoviridae|s__Caulobacter phage Cr30	0	0	0	1	1	1	0	0	0	1	0	0	0	1	0	1
d__Viruses|k__Heunggongvirae|p__Uroviricota|c__Caudoviricetes|o__Caudovirales|f__Podoviridae|g__Lederbergvirus|s__Salmonella phage epsilon34	0	4	2	2	0	1	1	1	4	2	0	1	0	0	64	5
d__Viruses|k__Heunggongvirae|p__Uroviricota|c__Caudoviricetes|o__Caudovirales|f__Siphoviridae|g__Jerseyvirus|s__Salmonella virus LSPA1	0	0	0	0	0	0	0	68	27	0	1	0	0	0	0	0
d__Viruses|k__Heunggongvirae|p__Uroviricota|c__Caudoviricetes|o__Caudovirales|f__Siphoviridae|g__Picardvirus|s__Streptomyces virus Picard	0	0	0	0	0	0	0	0	0	0	0	0	0	0	0	2
d__Viruses|k__Heunggongvirae|p__Uroviricota|c__Caudoviricetes|o__Caudovirales|f__Siphoviridae|g__Rockefellervirus|s__Staphylococcus virus IME1348-01	0	0	0	0	0	1	0	0	0	0	0	0	0	0	0	0
d__Viruses|k__Orthornavirae|p__Kitrinoviricota|c__Alsuviricetes|o__Tymovirales|f__Tymoviridae|g__Marafivirus|s__Maize rayado fino virus	4	12	1	1	1	0	2	1	2	7	1	2	2	7	2	0
d__Viruses|k__Bamfordvirae|p__Nucleocytoviricota|c__Megaviricetes|o__Algavirales|f__Phycodnaviridae|g__Phaeovirus|s__Feldmannia irregularis virus a	2	0	1	0	1	0	1	1	1	0	1	2	0	0	1	0
d__Viruses|k__Heunggongvirae|p__Peploviricota|c__Herviviricetes|o__Herpesvirales|f__Herpesviridae|g__Cytomegalovirus|s__Saimiriine betaherpesvirus 4	0	11	3	0	1	3	9	14	4	0	0	0	1	1	3	12
d__Viruses|k__Heunggongvirae|p__Uroviricota|c__Caudoviricetes|o__Caudovirales|f__Ackermannviridae|g__Taipeivirus|s__Klebsiella virus May	0	0	0	0	0	0	0	0	0	1	0	9	0	0	0	0
d__Viruses|k__Heunggongvirae|p__Uroviricota|c__Caudoviricetes|o__Caudovirales|f__Herelleviridae|g__Caeruleovirus|s__Bacillus virus Deepblue	0	0	0	0	0	1	0	0	0	0	0	14	0	1	0	2
d__Viruses|k__Heunggongvirae|p__Uroviricota|c__Caudoviricetes|o__Caudovirales|f__Herelleviridae|g__Goettingenvirus|s__Bacillus virus vBBmeMGoe8	0	0	0	0	0	0	0	0	0	0	0	1	0	1	0	0
d__Viruses|k__Orthornavirae|p__Pisuviricota|c__Pisoniviricetes|o__Picornavirales|f__Picornaviridae|g__Livupivirus|s__Livupivirus A	0	0	0	0	0	0	0	0	0	0	0	0	0	0	0	0
d__Viruses|c__Naldaviricetes|o__Lefavirales|f__Baculoviridae|g__Alphabaculovirus|s__Hemileuca species nucleopolyhedrovirus	1	0	2	2	1	0	2	1	3	1	1	6	0	1	2	2
d__Viruses|c__Naldaviricetes|o__Lefavirales|f__Baculoviridae|g__Betabaculovirus|s__Helicoverpa armigera granulovirus	0	0	0	0	0	0	0	0	0	0	0	0	1	0	0	0
d__Viruses|c__Naldaviricetes|o__Lefavirales|f__Nudiviridae|g__Alphanudivirus|s__Gryllus bimaculatus nudivirus	0	2	1	1	1	0	0	3	0	1	0	0	0	0	2	1
d__Viruses|k__Heunggongvirae|p__Uroviricota|c__Caudoviricetes|o__Caudovirales|f__Schitoviridae|g__Huelvavirus|s__Sinorhizobium virus ort11	0	0	0	0	0	0	1	0	0	0	0	2	0	0	0	0
d__Viruses|c__Naldaviricetes|o__Lefavirales|f__Baculoviridae|g__Alphabaculovirus|s__Perigonia lusca nucleopolyhedrovirus	3	2	1	0	3	1	1	4	0	4	3	4	0	0	4	0
d__Viruses|k__Heunggongvirae|p__Peploviricota|c__Herviviricetes|o__Herpesvirales|f__Herpesviridae|g__Mardivirus|s__Columbid alphaherpesvirus 1	2	0	1	2	0	0	0	2	1	0	1	0	2	2	1	2
d__Viruses|k__Heunggongvirae|p__Uroviricota|c__Caudoviricetes|o__Caudovirales|f__Myoviridae|g__Carpasinavirus|s__Xanthomonas virus XcP1	0	15	2	1	0	4	5	2	2	0	0	2	1	0	19	23
d__Viruses|k__Heunggongvirae|p__Uroviricota|c__Caudoviricetes|o__Caudovirales|f__Myoviridae|g__Gelderlandvirus|s__Salmonella phage vB_SnwM_CGG4-1	0	6	0	0	0	5	2	1	3	0	0	0	5	1	5	12
d__Viruses|k__Heunggongvirae|p__Uroviricota|c__Caudoviricetes|o__Caudovirales|f__Myoviridae|g__Mosigvirus|s__Escherichia phage SF	0	0	0	0	0	0	0	0	0	0	1	0	1	0	0	0
d__Viruses|k__Heunggongvirae|p__Uroviricota|c__Caudoviricetes|o__Caudovirales|f__Myoviridae|g__Otagovirus|s__Pseudomonas virus VCM	0	0	0	0	0	0	0	0	0	1	0	3	2	0	0	0
d__Viruses|k__Heunggongvirae|p__Uroviricota|c__Caudoviricetes|o__Caudovirales|f__Siphoviridae|g__Nochtlivirus|s__Enterobacteria virus mEp235	0	27	4	1	0	6	3	0	11	0	0	0	0	1	45	9
d__Viruses|k__Heunggongvirae|p__Uroviricota|c__Caudoviricetes|o__Caudovirales|f__Siphoviridae|g__Phietavirus|s__Staphylococcus virus EW	0	1	0	0	2	0	0	1	1	1	0	1	1	12	0	1
d__Viruses|c__Naldaviricetes|o__Lefavirales|f__Baculoviridae|g__Alphabaculovirus|s__Lymantria xylina nucleopolyhedrovirus	3	0	1	2	0	0	0	4	0	0	0	2	1	0	0	1
d__Viruses|f__Anelloviridae|g__Gammatorquevirus|s__Torque teno midi virus 2	6	15	3	5	4	2	6	2	4	5	0	4	4	2	4	3
d__Viruses|k__Heunggongvirae|p__Uroviricota|c__Caudoviricetes|o__Caudovirales|f__Autographiviridae|g__Przondovirus|s__Klebsiella virus K5-2	0	0	0	0	0	0	0	0	0	0	0	1	0	0	0	1
d__Viruses|k__Heunggongvirae|p__Uroviricota|c__Caudoviricetes|o__Caudovirales|f__Herelleviridae|g__Bastillevirus|s__Bacillus virus Bastille	0	0	0	0	0	0	0	0	0	0	0	0	0	0	0	0
d__Viruses|k__Heunggongvirae|p__Uroviricota|c__Caudoviricetes|o__Caudovirales|f__Herelleviridae|g__Bequatrovirus|s__Bacillus virus Spock	0	0	0	0	0	0	1	0	0	0	0	19	0	0	0	2
d__Viruses|k__Heunggongvirae|p__Uroviricota|c__Caudoviricetes|o__Caudovirales|f__Herelleviridae|g__Caeruleovirus|s__Bacillus virus Bcp1	0	1	0	0	1	0	0	0	17	1	1	0	0	0	3	0
d__Viruses|k__Heunggongvirae|p__Uroviricota|c__Caudoviricetes|o__Caudovirales|f__Myoviridae|g__Libanvirus|s__Synechococcus phage S-WAM1	0	0	0	0	0	0	0	0	0	0	0	0	1	2	0	1
d__Viruses|k__Heunggongvirae|p__Uroviricota|c__Caudoviricetes|o__Caudovirales|f__Myoviridae|g__Tidunavirus|s__Vibrio virus pTD1	0	0	0	0	0	0	0	0	0	2	1	2	0	0	0	1
d__Viruses|k__Heunggongvirae|p__Uroviricota|c__Caudoviricetes|o__Caudovirales|f__Myoviridae|s__Achromobacter phage Mano	0	0	0	0	0	0	0	2	0	1	0	0	0	0	0	0
d__Viruses|k__Orthornavirae|p__Pisuviricota|c__Stelpaviricetes|o__Patatavirales|f__Potyviridae|g__Potyvirus|s__Onion yellow dwarf virus	6	2	4	2	4	4	3	15	4	2	5	4	8	1	4	6
d__Viruses|k__Bamfordvirae|p__Preplasmiviricota|c__Tectiliviricetes|o__Rowavirales|f__Adenoviridae|g__Aviadenovirus|s__Duck aviadenovirus B	0	2	0	0	0	0	0	19	0	3	0	0	1	0	0	1
d__Viruses|k__Heunggongvirae|p__Peploviricota|c__Herviviricetes|o__Herpesvirales|f__Herpesviridae|g__Rhadinovirus|s__Murid gammaherpesvirus 7	0	0	0	0	0	0	0	2	0	0	0	2	3	1	0	0
d__Viruses|k__Heunggongvirae|p__Uroviricota|c__Caudoviricetes|o__Caudovirales|f__Demerecviridae|g__Pogseptimavirus|s__Vibrio virus VspSw1	0	0	0	0	0	0	0	0	0	0	0	0	0	0	0	0
d__Viruses|k__Heunggongvirae|p__Uroviricota|c__Caudoviricetes|o__Caudovirales|f__Myoviridae|s__Vibrio phage qdvp001	0	0	0	0	0	0	0	26	0	0	0	4	0	0	0	0
d__Viruses|k__Heunggongvirae|p__Uroviricota|c__Caudoviricetes|o__Caudovirales|f__Siphoviridae|g__Wanchaivirus|s__Escherichia virus mEp234	0	23	1	0	0	13	3	6	8	0	0	0	3	2	32	17
d__Viruses|k__Heunggongvirae|p__Uroviricota|c__Caudoviricetes|o__Caudovirales|f__Siphoviridae|s__Salmonella phage Skate	0	1	0	0	0	17	0	37	0	0	0	0	0	0	0	0
d__Viruses|k__Heunggongvirae|p__Uroviricota|c__Caudoviricetes|o__Caudovirales|f__Siphoviridae|s__Streptomyces phage Celia	0	1	0	0	0	0	0	5	0	0	0	3	0	1	1	0
d__Viruses|k__Heunggongvirae|p__Uroviricota|c__Caudoviricetes|o__Caudovirales|f__Siphoviridae|s__Synechococcus virus S-ESS1	0	0	0	0	0	0	0	0	0	0	0	1	0	7	0	0
d__Viruses|k__Orthornavirae|p__Pisuviricota|c__Pisoniviricetes|o__Nidovirales|f__Coronaviridae|g__Alphacoronavirus|s__Human coronavirus 229E	0	1	0	0	0	0	0	0	1	0	0	0	0	0	3	2
d__Viruses|k__Heunggongvirae|p__Peploviricota|c__Herviviricetes|o__Herpesvirales|f__Herpesviridae|g__Macavirus|s__Bovine gammaherpesvirus 6	0	0	0	0	0	0	0	2	0	1	1	0	1	0	1	1
d__Viruses|k__Heunggongvirae|p__Uroviricota|c__Caudoviricetes|o__Caudovirales|f__Herelleviridae|g__Siminovitchvirus|s__Bacillus virus Shanette	0	0	0	0	0	0	0	1	0	0	0	3	0	7	0	1
d__Viruses|k__Heunggongvirae|p__Uroviricota|c__Caudoviricetes|o__Caudovirales|f__Myoviridae|g__Haloferacalesvirus|s__Halorubrum Tailed Virus 8	0	0	0	1	0	0	0	4	0	2	1	7	3	4	0	0
d__Viruses|k__Heunggongvirae|p__Uroviricota|c__Caudoviricetes|o__Caudovirales|f__Myoviridae|g__Moonvirus|s__Citrobacter virus Merlin	0	0	0	0	0	1	0	3	0	0	0	1	2	1	0	0
d__Viruses|k__Heunggongvirae|p__Uroviricota|c__Caudoviricetes|o__Caudovirales|f__Myoviridae|s__Burkholderia phage Mica	0	5	8	3	2	3	8	7	1	0	0	2	0	2	0	15
d__Viruses|k__Heunggongvirae|p__Uroviricota|c__Caudoviricetes|o__Caudovirales|f__Podoviridae|s__Sinorhizobium phage PBC5	0	0	0	0	0	0	0	0	0	0	0	0	0	1	0	0
d__Viruses|k__Heunggongvirae|p__Uroviricota|c__Caudoviricetes|o__Caudovirales|f__Siphoviridae|g__Getalongvirus|s__Gordonia virus BENtherdunthat	0	0	0	0	0	0	0	0	0	0	0	0	0	0	0	0
d__Viruses|k__Heunggongvirae|p__Uroviricota|c__Caudoviricetes|o__Caudovirales|f__Siphoviridae|s__Streptococcus phage 315.1	0	0	0	0	0	0	0	1	0	0	0	0	1	0	1	0
d__Viruses|k__Orthornavirae|p__Pisuviricota|c__Pisoniviricetes|o__Nidovirales|f__Coronaviridae|g__Betacoronavirus|s__Betacoronavirus 1	0	0	0	0	0	0	0	0	0	0	0	0	0	2	0	0
d__Viruses|s__Beihai picorna-like virus 7	6	0	6	6	7	2	5	8	2	8	3	4	3	2	6	11
d__Viruses|k__Heunggongvirae|p__Uroviricota|c__Caudoviricetes|o__Caudovirales|f__Myoviridae|g__Dhakavirus|s__Escherichia phage vB_EcoM_005	0	0	0	0	0	0	0	0	0	0	1	2	0	0	0	0
d__Viruses|k__Heunggongvirae|p__Uroviricota|c__Caudoviricetes|o__Caudovirales|f__Myoviridae|s__Synechococcus phage ACG-2014h	0	0	0	0	0	1	0	10	0	3	0	17	4	9	0	1
d__Viruses|k__Heunggongvirae|p__Uroviricota|c__Caudoviricetes|o__Caudovirales|f__Podoviridae|g__Privateervirus|s__Proteus virus Privateer	0	0	0	0	0	0	0	0	1	0	0	0	0	0	0	1
d__Viruses|k__Heunggongvirae|p__Uroviricota|c__Caudoviricetes|o__Caudovirales|f__Chaseviridae|g__Myducvirus|s__Proteus virus Myduc	0	0	0	0	0	0	0	0	0	0	0	1	3	0	0	0
d__Viruses|k__Heunggongvirae|p__Uroviricota|c__Caudoviricetes|o__Caudovirales|f__Myoviridae|g__Felixounavirus|s__Escherichia virus HY02	0	0	0	0	0	0	1	1	0	0	0	0	106	0	0	2
d__Viruses|k__Heunggongvirae|p__Uroviricota|c__Caudoviricetes|o__Caudovirales|f__Myoviridae|s__Synechococcus phage ACG-2014e	0	0	0	0	0	0	0	0	4	1	0	1	0	0	0	1
d__Viruses|k__Heunggongvirae|p__Uroviricota|c__Caudoviricetes|o__Caudovirales|f__Siphoviridae|g__Timquatrovirus|s__Mycobacterium phage Urkel	0	0	0	0	0	0	0	0	0	0	0	0	0	0	0	0
d__Viruses|k__Orthornavirae|p__Kitrinoviricota|c__Alsuviricetes|o__Martellivirales|f__Endornaviridae|g__Betaendornavirus|s__Tuber aestivum betaendornavirus	0	0	0	0	0	1	0	0	0	4	0	0	1	0	0	4
d__Viruses|k__Orthornavirae|p__Pisuviricota|c__Duplopiviricetes|o__Durnavirales|f__Partitiviridae|g__Alphapartitivirus|s__Heterobasidion partitivirus 15	6	25	3	8	4	1	3	1	2	4	6	0	3	1	2	1
d__Viruses|k__Bamfordvirae|p__Nucleocytoviricota|c__Pokkesviricetes|o__Chitovirales|f__Poxviridae|g__Orthopoxvirus|s__Volepox virus	1	2	2	2	2	1	0	3	0	0	0	1	0	1	2	1
d__Viruses|k__Heunggongvirae|p__Uroviricota|c__Caudoviricetes|o__Caudovirales|f__Autographiviridae|g__Bucovirus|s__Shigella virus Buco	0	0	0	0	0	0	0	0	0	0	0	0	0	1	0	1
d__Viruses|k__Heunggongvirae|p__Uroviricota|c__Caudoviricetes|o__Caudovirales|f__Myoviridae|g__Felixounavirus|s__Salmonella virus BPS17W1	0	2	0	1	0	1	8	0	0	0	0	0	59	1	1	0
d__Viruses|k__Heunggongvirae|p__Uroviricota|c__Caudoviricetes|o__Caudovirales|f__Myoviridae|s__Aurantimonas phage AmM-1	0	0	0	0	0	0	0	0	0	0	0	0	0	58	0	0
d__Viruses|k__Heunggongvirae|p__Uroviricota|c__Caudoviricetes|o__Caudovirales|f__Myoviridae|s__Vibrio phage 11895-B1	0	2	0	0	0	0	0	0	1	0	0	1	0	1	0	0
d__Viruses|k__Heunggongvirae|p__Uroviricota|c__Caudoviricetes|o__Caudovirales|f__Siphoviridae|g__Cequinquevirus|s__Lactobacillus virus Ld17	0	1	0	0	0	6	0	6	0	0	0	0	7	0	0	1
d__Viruses|k__Zilligvirae|p__Taleaviricota|c__Tokiviricetes|o__Ligamenvirales|f__Rudiviridae|g__Hoswirudivirus|s__Hoswirudivirus ARV2	0	0	0	0	0	0	0	0	0	0	0	0	0	1	1	2
d__Viruses|k__Heunggongvirae|p__Uroviricota|c__Caudoviricetes|o__Caudovirales|f__Drexlerviridae|g__Kyungwonvirus|s__Cronobacter virus Esp2949-1	0	11	5	0	0	10	10	6	5	0	0	0	4	0	8	39
d__Viruses|k__Heunggongvirae|p__Uroviricota|c__Caudoviricetes|o__Caudovirales|f__Myoviridae|g__Phapecoctavirus|s__Klebsiella virus ZCKP1	0	5	0	0	0	6	0	8	0	0	0	0	12	0	0	3
d__Viruses|k__Heunggongvirae|p__Uroviricota|c__Caudoviricetes|o__Caudovirales|f__Myoviridae|g__Yongloolinvirus|s__Clostridioides virus CDMH1	0	4	1	0	1	0	0	3	1	0	0	2	2	0	0	2
d__Viruses|k__Heunggongvirae|p__Uroviricota|c__Caudoviricetes|o__Caudovirales|f__Podoviridae|s__Cellulophaga phage phi14:2	0	4	0	0	0	0	0	0	0	0	0	0	0	1	2	1
d__Viruses|k__Heunggongvirae|p__Uroviricota|c__Caudoviricetes|o__Caudovirales|f__Siphoviridae|g__Fromanvirus|s__Mycobacterium phage MyraDee	0	0	0	0	0	2	0	1	0	0	0	0	0	0	0	0
d__Viruses|k__Heunggongvirae|p__Uroviricota|c__Caudoviricetes|o__Caudovirales|f__Siphoviridae|g__Pikminvirus|s__Microbacterium virus Pikmin	0	0	0	0	0	0	0	0	0	0	0	0	0	0	0	0
d__Viruses|c__Naldaviricetes|o__Lefavirales|f__Baculoviridae|g__Betabaculovirus|s__Clostera anachoreta granulovirus	0	0	0	0	0	1	0	0	10	0	0	0	0	0	0	1
d__Viruses|k__Heunggongvirae|p__Uroviricota|c__Caudoviricetes|o__Caudovirales|f__Podoviridae|g__Privateervirus|s__Cronobacter virus 009	0	2	0	0	0	1	0	1	0	1	0	2	1	2	0	0
d__Viruses|k__Heunggongvirae|p__Uroviricota|c__Caudoviricetes|o__Caudovirales|f__Podoviridae|g__Traversvirus|s__Escherichia virus F451	0	3	2	0	1	3	11	1	6	0	0	0	1	0	24	50
d__Viruses|k__Heunggongvirae|p__Uroviricota|c__Caudoviricetes|o__Caudovirales|f__Siphoviridae|s__Mycobacterium phage Weirdo19	0	1	0	0	0	0	0	0	0	0	0	0	2	5	0	0
d__Viruses|k__Orthornavirae|p__Pisuviricota|c__Duplopiviricetes|o__Durnavirales|f__Amalgaviridae|s__Salvia hispanica RNA virus 1	0	0	0	0	0	0	0	0	0	0	0	0	0	0	0	0
d__Viruses|k__Heunggongvirae|p__Peploviricota|c__Herviviricetes|o__Herpesvirales|f__Herpesviridae|g__Rhadinovirus|s__Macacine gammaherpesvirus 12	0	0	0	0	0	0	0	0	1	0	0	6	1	18	0	0
d__Viruses|k__Heunggongvirae|p__Uroviricota|c__Caudoviricetes|o__Caudovirales|f__Herelleviridae|g__Schiekvirus|s__Enterococcus virus EfV12	0	1	0	0	0	1	0	0	0	0	0	0	0	1	0	4
d__Viruses|k__Heunggongvirae|p__Uroviricota|c__Caudoviricetes|o__Caudovirales|f__Myoviridae|g__Libanvirus|s__Cyanophage P-RSM6	0	0	0	0	0	0	0	0	0	0	0	0	0	2	0	1
d__Viruses|k__Heunggongvirae|p__Uroviricota|c__Caudoviricetes|o__Caudovirales|f__Siphoviridae|g__Lambovirus|s__Gordonia virus Ranch	0	0	0	0	0	0	0	0	0	1	0	2	1	0	0	0
d__Viruses|k__Heunggongvirae|p__Uroviricota|c__Caudoviricetes|o__Caudovirales|f__Siphoviridae|s__Cronobacter phage ENT47670	0	5	1	0	0	1	0	2	1	0	0	2	0	2	0	2
d__Viruses|c__Naldaviricetes|o__Lefavirales|f__Baculoviridae|g__Alphabaculovirus|s__Agrotis segetum nucleopolyhedrovirus B	2	1	3	2	0	1	2	7	3	1	2	1	2	1	4	4
d__Viruses|k__Bamfordvirae|p__Nucleocytoviricota|c__Pokkesviricetes|o__Chitovirales|f__Poxviridae|g__Parapoxvirus|s__Parapoxvirus of red deer in New Zealand	0	10	0	0	0	0	2	3	18	0	0	2	0	0	0	2
d__Viruses|k__Heunggongvirae|p__Peploviricota|c__Herviviricetes|o__Herpesvirales|f__Herpesviridae|g__Varicellovirus|s__Canid alphaherpesvirus 1	0	0	0	0	0	1	0	1	1	1	0	1	0	0	0	1
d__Viruses|k__Heunggongvirae|p__Uroviricota|c__Caudoviricetes|o__Caudovirales|f__Autographiviridae|g__Pradovirus|s__Xanthomonas virus Xc10	0	0	0	0	0	0	0	0	0	0	0	1	0	0	1	0
d__Viruses|k__Heunggongvirae|p__Uroviricota|c__Caudoviricetes|o__Caudovirales|f__Herelleviridae|g__Mooreparkvirus|s__Lactobacillus virus Lb338-1	0	0	1	0	0	0	1	0	0	0	0	2	2	1	0	0
d__Viruses|k__Heunggongvirae|p__Uroviricota|c__Caudoviricetes|o__Caudovirales|f__Myoviridae|g__Alcyoneusvirus|s__Klebsiella virus RaK2	1	1	0	1	0	0	0	1	0	0	0	3	1	0	1	0
d__Viruses|k__Heunggongvirae|p__Uroviricota|c__Caudoviricetes|o__Caudovirales|f__Myoviridae|g__Felixounavirus|s__Escherichia virus EC6	0	0	0	0	0	0	0	0	1	0	0	0	69	0	0	0
d__Viruses|k__Heunggongvirae|p__Uroviricota|c__Caudoviricetes|o__Caudovirales|f__Podoviridae|s__Vibrio phage pVco-5	0	0	0	0	0	1	0	1	0	0	0	12	0	0	0	0
d__Viruses|k__Heunggongvirae|p__Uroviricota|c__Caudoviricetes|o__Caudovirales|f__Siphoviridae|g__Cukevirus|s__Mycobacterium virus Cuke	0	1	1	0	0	0	0	0	0	0	0	0	1	0	0	0
d__Viruses|k__Heunggongvirae|p__Uroviricota|c__Caudoviricetes|o__Caudovirales|f__Siphoviridae|s__Streptococcus phage Dp-1	0	0	0	0	0	0	0	0	0	0	0	0	0	2	0	0
d__Viruses|k__Heunggongvirae|p__Peploviricota|c__Herviviricetes|o__Herpesvirales|f__Herpesviridae|g__Mardivirus|s__Spheniscid alphaherpesvirus 1	0	1	0	1	0	1	0	0	0	1	0	0	0	1	1	0
d__Viruses|k__Heunggongvirae|p__Peploviricota|c__Herviviricetes|o__Herpesvirales|f__Herpesviridae|g__Varicellovirus|s__Equid alphaherpesvirus 3	0	0	0	1	0	0	0	0	0	0	0	0	0	4	0	3
d__Viruses|k__Heunggongvirae|p__Uroviricota|c__Caudoviricetes|o__Caudovirales|f__Autographiviridae|g__Foussvirus|s__Foussvirus S46C10	0	0	0	0	0	0	0	0	0	0	0	0	0	1	0	0
d__Viruses|k__Heunggongvirae|p__Uroviricota|c__Caudoviricetes|o__Caudovirales|f__Herelleviridae|g__Bequatrovirus|s__Bacillus virus B4	0	0	0	0	0	0	0	0	0	0	0	0	0	0	0	0
d__Viruses|k__Heunggongvirae|p__Uroviricota|c__Caudoviricetes|o__Caudovirales|f__Myoviridae|g__Loughboroughvirus|s__Salmonella virus ZCSE2	0	0	0	0	0	0	0	0	0	0	0	0	0	2	0	1
d__Viruses|k__Heunggongvirae|p__Uroviricota|c__Caudoviricetes|o__Caudovirales|f__Siphoviridae|s__Streptomyces phage SF3	0	0	0	0	0	0	0	0	0	0	0	0	0	1	0	0
d__Viruses|c__Naldaviricetes|o__Lefavirales|f__Baculoviridae|g__Betabaculovirus|s__Xestia c-nigrum granulovirus	0	0	1	0	0	0	0	1	0	0	0	1	0	2	0	0
d__Viruses|f__Ampullaviridae|g__Bottigliavirus|s__Bottigliavirus ABV	0	0	0	0	0	0	0	0	0	0	0	0	0	0	1	1
d__Viruses|k__Heunggongvirae|p__Uroviricota|c__Caudoviricetes|o__Caudovirales|f__Herelleviridae|g__Sepunavirus|s__Staphylococcus virus SEP1	0	3	0	0	0	3	0	13	0	0	0	1	9	2	0	0
d__Viruses|k__Heunggongvirae|p__Uroviricota|c__Caudoviricetes|o__Caudovirales|f__Myoviridae|g__Hadassahvirus|s__Acinetobacter virus PhT2	0	0	1	0	0	0	0	2	0	0	0	2	0	2	0	0
d__Viruses|k__Heunggongvirae|p__Uroviricota|c__Caudoviricetes|o__Caudovirales|f__Myoviridae|g__Tidunavirus|s__Vibrio virus VP4B	0	0	0	0	0	0	1	0	0	0	0	2	2	1	2	5
d__Viruses|k__Heunggongvirae|p__Uroviricota|c__Caudoviricetes|o__Caudovirales|f__Siphoviridae|g__Aguilavirus|s__Enterobacteria virus mEp213	0	29	5	0	0	11	0	8	14	0	0	0	4	0	23	3
d__Viruses|k__Heunggongvirae|p__Uroviricota|c__Caudoviricetes|o__Caudovirales|f__Siphoviridae|g__Amigovirus|s__Arthrobacter virus Amigo	0	1	0	0	0	1	0	0	0	0	0	5	1	3	2	3
d__Viruses|k__Heunggongvirae|p__Uroviricota|c__Caudoviricetes|o__Caudovirales|f__Siphoviridae|g__Emalynvirus|s__Gordonia virus Cozz	0	0	0	0	0	0	0	0	0	0	0	0	1	1	1	1
d__Viruses|k__Heunggongvirae|p__Uroviricota|c__Caudoviricetes|o__Caudovirales|f__Siphoviridae|g__Jerseyvirus|s__Salmonella virus Jersey	0	0	0	0	0	0	0	10	6	0	0	1	0	0	0	0
d__Viruses|k__Heunggongvirae|p__Uroviricota|c__Caudoviricetes|o__Caudovirales|f__Siphoviridae|s__Lactococcus phage bIL286	0	0	0	0	0	0	0	0	0	0	0	2	0	0	0	0
d__Viruses|k__Heunggongvirae|p__Uroviricota|c__Caudoviricetes|o__Caudovirales|f__Siphoviridae|s__Salmonella virus VSt472	0	0	0	0	0	4	0	40	0	0	0	0	0	1	0	0
d__Viruses|k__Bamfordvirae|p__Nucleocytoviricota|c__Pokkesviricetes|o__Chitovirales|f__Poxviridae|g__Yatapoxvirus|s__Yaba monkey tumor virus	2	0	1	0	1	0	0	5	1	1	0	1	0	0	3	1
d__Viruses|k__Heunggongvirae|p__Uroviricota|c__Caudoviricetes|o__Caudovirales|f__Autographiviridae|g__Aegirvirus|s__Synechococcus virus SCBP42	0	0	0	0	0	0	0	0	0	0	0	10	2	2	0	0
d__Viruses|k__Heunggongvirae|p__Uroviricota|c__Caudoviricetes|o__Caudovirales|f__Myoviridae|s__Pectobacterium phage ZF40	1	8	4	1	0	7	2	8	5	0	0	1	3	0	3	28
d__Viruses|k__Heunggongvirae|p__Uroviricota|c__Caudoviricetes|o__Caudovirales|f__Siphoviridae|g__Gamtrevirus|s__Gordonia virus GMA3	1	1	0	0	1	0	0	1	0	1	0	0	0	0	0	2
d__Viruses|k__Heunggongvirae|p__Uroviricota|c__Caudoviricetes|o__Caudovirales|f__Siphoviridae|g__Manhattanvirus|s__Arthrobacter virus DrManhattan	0	0	0	0	0	0	0	0	0	0	0	0	0	2	0	0
d__Viruses|k__Heunggongvirae|p__Uroviricota|c__Caudoviricetes|o__Caudovirales|f__Siphoviridae|g__Montyvirus|s__Gordonia virus Chelms	0	0	0	0	0	0	0	0	0	0	0	0	0	0	0	1
d__Viruses|k__Heunggongvirae|p__Uroviricota|c__Caudoviricetes|o__Caudovirales|f__Siphoviridae|s__Enterococcus phage 9183	1	1	0	0	1	0	1	0	1	0	0	1	1	0	5	0
d__Viruses|k__Heunggongvirae|p__Uroviricota|c__Caudoviricetes|o__Caudovirales|f__Siphoviridae|s__Enterococcus phage phiFL4A	0	0	0	0	0	46	1	0	21	0	0	5	0	0	0	0
d__Viruses|k__Orthornavirae|p__Pisuviricota|c__Pisoniviricetes|o__Nidovirales|f__Coronaviridae|g__Deltacoronavirus|s__Wigeon coronavirus HKU20	0	3	0	0	0	0	0	0	0	0	0	0	0	0	0	0
d__Viruses|s__Botrytis cinerea hypovirus 1 satellite-like RNA-S	2	17	2	4	1	1	3	0	0	5	2	3	4	1	5	1
d__Viruses|c__Naldaviricetes|o__Lefavirales|f__Baculoviridae|g__Betabaculovirus|s__Spodoptera frugiperda granulovirus	2	0	0	0	2	0	1	3	1	1	1	1	1	0	1	4
d__Viruses|c__Naldaviricetes|o__Lefavirales|f__Nudiviridae|g__Alphanudivirus|s__Drosophila melanogaster nudivirus B	0	0	0	1	1	1	0	2	0	0	0	0	0	0	0	1
d__Viruses|k__Heunggongvirae|p__Peploviricota|c__Herviviricetes|o__Herpesvirales|f__Herpesviridae|g__Percavirus|s__Felid gammaherpesvirus 1	0	1	0	0	0	0	0	1	0	0	0	0	1	1	0	0
d__Viruses|k__Heunggongvirae|p__Peploviricota|c__Herviviricetes|o__Herpesvirales|f__Herpesviridae|g__Rhadinovirus|s__Bovine gammaherpesvirus 4	0	1	0	0	0	0	0	4	1	1	0	6	2	0	1	1
d__Viruses|k__Heunggongvirae|p__Uroviricota|c__Caudoviricetes|o__Caudovirales|f__Demerecviridae|g__Cetovirus|s__Vibrio virus Ceto	0	2	0	0	0	2	0	1	0	0	0	1	0	11	0	0
d__Viruses|k__Heunggongvirae|p__Uroviricota|c__Caudoviricetes|o__Caudovirales|f__Herelleviridae|g__Sepunavirus|s__Staphylococcus virus IPLAC1C	0	0	0	0	0	0	0	1	3	0	0	1	0	0	4	2
d__Viruses|k__Heunggongvirae|p__Uroviricota|c__Caudoviricetes|o__Caudovirales|f__Myoviridae|g__Phitrevirus|s__Pseudomonas virus phi3	0	6	0	0	0	1	0	4	0	0	0	0	1	1	2	0
d__Viruses|k__Heunggongvirae|p__Uroviricota|c__Caudoviricetes|o__Caudovirales|f__Podoviridae|g__Xuquatrovirus|s__Escherichia virus PTXU04	0	3	0	0	0	0	0	0	0	0	0	0	0	0	0	0
d__Viruses|k__Bamfordvirae|p__Nucleocytoviricota|c__Megaviricetes|o__Algavirales|f__Phycodnaviridae|g__Prasinovirus|s__Yellowstone lake phycodnavirus 3	0	1	0	0	0	1	0	1	0	0	0	1	0	1	0	1
d__Viruses|k__Heunggongvirae|p__Peploviricota|c__Herviviricetes|o__Herpesvirales|f__Herpesviridae|g__Simplexvirus|s__Pteropodid alphaherpesvirus 1	0	1	0	0	0	0	0	4	0	0	0	3	4	0	0	1
d__Viruses|k__Heunggongvirae|p__Uroviricota|c__Caudoviricetes|o__Caudovirales|f__Myoviridae|g__Felixounavirus|s__Escherichia virus Alf5	0	4	0	1	0	0	4	0	0	0	0	1	82	1	0	2
d__Viruses|k__Heunggongvirae|p__Uroviricota|c__Caudoviricetes|o__Caudovirales|f__Siphoviridae|g__Bongovirus|s__Mycobacterium phage Reindeer	0	1	0	0	0	0	0	1	0	0	0	0	0	3	0	0
d__Viruses|k__Heunggongvirae|p__Uroviricota|c__Caudoviricetes|o__Caudovirales|f__Siphoviridae|g__Fromanvirus|s__Mycobacterium phage Phantastic	0	0	0	0	0	0	0	0	0	0	0	0	0	0	0	0
d__Viruses|k__Heunggongvirae|p__Uroviricota|c__Caudoviricetes|o__Caudovirales|f__Siphoviridae|g__Lambdavirus|s__Escherichia virus HK629	0	26	2	0	0	8	3	6	8	0	0	0	1	0	32	2
d__Viruses|k__Heunggongvirae|p__Uroviricota|c__Caudoviricetes|o__Caudovirales|f__Siphoviridae|s__Brevibacillus phage Sundance	0	0	0	0	0	0	1	0	0	0	0	1	0	1	0	0
d__Viruses|k__Heunggongvirae|p__Uroviricota|c__Caudoviricetes|o__Caudovirales|f__Siphoviridae|s__Enterococcus phage vB_EfaS_IME197	0	2	0	0	0	5	0	0	3	0	0	0	0	0	0	0
d__Viruses|k__Orthornavirae|p__Pisuviricota|c__Duplopiviricetes|o__Durnavirales|f__Partitiviridae|g__Alphapartitivirus|s__Vicia cryptic virus	6	6	8	7	5	3	4	9	2	5	3	4	4	2	4	3
d__Viruses|s__Shuangao insect virus 7	0	0	0	0	0	0	0	0	0	0	0	0	0	0	0	0
d__Viruses|k__Bamfordvirae|p__Nucleocytoviricota|c__Pokkesviricetes|o__Chitovirales|f__Poxviridae|g__Macropopoxvirus|s__Eastern kangaroopox virus	0	0	0	0	0	0	0	0	0	2	0	1	8	1	0	0
d__Viruses|k__Heunggongvirae|p__Peploviricota|c__Herviviricetes|o__Herpesvirales|f__Herpesviridae|g__Mardivirus|s__Gallid alphaherpesvirus 3	3	2	3	1	2	2	0	2	3	1	4	5	2	0	1	0
d__Viruses|k__Heunggongvirae|p__Uroviricota|c__Caudoviricetes|o__Caudovirales|f__Herelleviridae|g__Jeonjuvirus|s__Bacillus virus BSP38	0	0	0	0	0	0	0	3	0	1	0	1	0	3	0	0
d__Viruses|k__Heunggongvirae|p__Uroviricota|c__Caudoviricetes|o__Caudovirales|f__Myoviridae|g__Marfavirus|s__Klebsiella virus Marfa	0	9	0	0	0	5	0	8	0	0	0	1	8	0	0	1
d__Viruses|k__Heunggongvirae|p__Uroviricota|c__Caudoviricetes|o__Caudovirales|f__Siphoviridae|g__Nanhaivirus|s__Dinoroseobacter virus D5C	0	0	0	0	0	0	0	1	0	0	0	1	0	0	0	0
d__Viruses|k__Heunggongvirae|p__Uroviricota|c__Caudoviricetes|o__Caudovirales|f__Siphoviridae|s__Rhodococcus phage REQ1	0	0	0	0	0	0	0	2	0	1	0	3	2	2	0	0
d__Viruses|k__Orthornavirae|p__Pisuviricota|c__Pisoniviricetes|o__Picornavirales|f__Picornaviridae|g__Cardiovirus|s__Cardiovirus A	2	2	6	3	1	3	7	5	6	4	5	3	7	1	4	7
d__Viruses|k__Heunggongvirae|p__Uroviricota|c__Caudoviricetes|o__Caudovirales|f__Myoviridae|g__Brizovirus|s__Cyanophage S-RIM12	0	0	0	0	0	0	0	1	0	0	0	0	0	0	0	0
d__Viruses|k__Heunggongvirae|p__Uroviricota|c__Caudoviricetes|o__Caudovirales|f__Myoviridae|g__Ronodorvirus|s__Prochlorococcus virus PSSM3	0	1	0	0	0	0	0	2	0	0	0	0	1	1	0	2
d__Viruses|k__Heunggongvirae|p__Uroviricota|c__Caudoviricetes|o__Caudovirales|f__Myoviridae|s__Cyanophage P-RSM1	0	3	0	0	1	0	0	1	0	0	0	0	0	0	0	3
d__Viruses|k__Heunggongvirae|p__Uroviricota|c__Caudoviricetes|o__Caudovirales|f__Siphoviridae|g__Gilsonvirus|s__Streptomyces virus Comrade	0	0	0	0	0	0	0	1	0	0	0	2	0	0	0	0
d__Viruses|k__Heunggongvirae|p__Uroviricota|c__Caudoviricetes|o__Caudovirales|f__Siphoviridae|g__Schnabeltiervirus|s__Gordonia virus Schnabeltier	0	0	0	0	0	0	0	0	0	0	0	0	0	4	0	0
d__Viruses|k__Heunggongvirae|p__Uroviricota|c__Caudoviricetes|o__Caudovirales|f__Siphoviridae|s__Lactobacillus phage Lv-1	0	0	0	0	0	0	0	0	0	0	0	0	0	0	0	0
d__Viruses|k__Orthornavirae|p__Pisuviricota|c__Pisoniviricetes|o__Nidovirales|f__Coronaviridae|g__Alphacoronavirus|s__Bat coronavirus HKU10	0	0	0	0	0	2	0	1	0	1	0	10	13	0	0	0
d__Viruses|k__Heunggongvirae|p__Peploviricota|c__Herviviricetes|o__Herpesvirales|f__Herpesviridae|g__Cytomegalovirus|s__Cynomolgus cytomegalovirus	2	0	3	1	5	0	1	4	2	0	2	1	1	1	1	1
d__Viruses|k__Heunggongvirae|p__Uroviricota|c__Caudoviricetes|o__Caudovirales|f__Herelleviridae|g__Agatevirus|s__Bacillus virus Bp8pC	0	3	0	0	0	0	0	1	0	0	0	0	0	0	0	0
d__Viruses|k__Heunggongvirae|p__Uroviricota|c__Caudoviricetes|o__Caudovirales|f__Siphoviridae|g__Alachuavirus|s__Xanthomonas virus Xp15	0	0	1	0	0	1	0	0	0	0	0	1	0	0	0	2
d__Viruses|k__Heunggongvirae|p__Uroviricota|c__Caudoviricetes|o__Caudovirales|f__Siphoviridae|g__Attoomivirus|s__Streptomyces virus Attoomi	0	0	0	0	0	0	0	0	0	0	0	0	0	9	0	1
d__Viruses|k__Heunggongvirae|p__Uroviricota|c__Caudoviricetes|o__Caudovirales|f__Siphoviridae|s__Cronobacter phage JC01	1	0	0	0	0	0	0	1	0	0	0	2	0	0	0	0
d__Viruses|s__Halovirus HHTV-1	0	0	0	0	0	0	0	0	0	0	0	0	0	0	0	0
d__Viruses|c__Naldaviricetes|o__Lefavirales|f__Baculoviridae|g__Alphabaculovirus|s__Clanis bilineata nucleopolyhedrovirus	1	0	0	1	1	1	0	8	2	0	0	4	1	2	0	2
d__Viruses|c__Naldaviricetes|o__Lefavirales|f__Baculoviridae|g__Betabaculovirus|s__Cydia pomonella granulovirus	0	0	0	0	0	0	0	0	0	0	0	0	0	1	0	0
d__Viruses|k__Heunggongvirae|p__Peploviricota|c__Herviviricetes|o__Herpesvirales|f__Herpesviridae|g__Macavirus|s__Alcelaphine gammaherpesvirus 1	0	0	0	0	0	0	0	2	0	0	1	2	1	1	0	0
d__Viruses|k__Heunggongvirae|p__Uroviricota|c__Caudoviricetes|o__Caudovirales|f__Herelleviridae|g__Kochikohdavirus|s__Enterococcus virus ECP3	0	0	0	0	1	0	0	0	0	0	0	10	0	0	0	1
d__Viruses|k__Heunggongvirae|p__Uroviricota|c__Caudoviricetes|o__Caudovirales|f__Myoviridae|s__Vibrio phage PWH3a-P1	0	2	0	0	0	7	0	2	0	0	0	3	16	1	0	3
d__Viruses|k__Heunggongvirae|p__Uroviricota|c__Caudoviricetes|o__Caudovirales|f__Schitoviridae|s__Agrobacterium phage OLIVR1	0	7	0	0	0	0	0	3	0	1	0	8	5	0	0	1
d__Viruses|k__Heunggongvirae|p__Uroviricota|c__Caudoviricetes|o__Caudovirales|f__Siphoviridae|g__Cronusvirus|s__Rhodobacter virus RcCronus	0	0	0	1	0	0	0	0	0	0	0	0	0	0	0	0
d__Viruses|k__Heunggongvirae|p__Uroviricota|c__Caudoviricetes|o__Caudovirales|f__Siphoviridae|g__Daredevilvirus|s__Gordonia virus DareDevil	0	0	0	0	0	2	0	0	0	2	0	5	1	2	0	1
d__Viruses|k__Heunggongvirae|p__Uroviricota|c__Caudoviricetes|o__Caudovirales|f__Siphoviridae|g__Predatorvirus|s__Mycobacterium virus Predator	0	0	0	0	0	0	0	0	0	0	0	3	0	0	0	0
d__Viruses|k__Heunggongvirae|p__Peploviricota|c__Herviviricetes|o__Herpesvirales|f__Herpesviridae|g__Scutavirus|s__Testudinid alphaherpesvirus 3	0	0	0	0	0	0	0	0	0	0	0	9	0	0	0	0
d__Viruses|k__Heunggongvirae|p__Uroviricota|c__Caudoviricetes|o__Caudovirales|f__Autographiviridae|g__Maculvirus|s__Vibrio virus VP93	0	0	0	0	0	0	0	0	0	0	0	0	0	0	0	0
d__Viruses|k__Heunggongvirae|p__Uroviricota|c__Caudoviricetes|o__Caudovirales|f__Myoviridae|g__Klausavirus|s__Arthrobacter virus KBurrousTX	0	0	0	0	0	0	0	0	0	0	0	0	0	0	0	0
d__Viruses|k__Heunggongvirae|p__Uroviricota|c__Caudoviricetes|o__Caudovirales|f__Siphoviridae|g__Fremauxvirus|s__Lactococcus virus 1706	0	0	0	0	0	0	0	1	0	2	0	3	0	5	0	0
d__Viruses|k__Heunggongvirae|p__Uroviricota|c__Caudoviricetes|o__Caudovirales|f__Siphoviridae|s__Mycobacterium phage CRB2	0	0	1	1	0	2	0	0	1	0	0	0	2	0	7	5
d__Viruses|k__Heunggongvirae|p__Uroviricota|c__Caudoviricetes|o__Caudovirales|f__Siphoviridae|s__Streptococcus phage SM1	0	1	1	0	0	1	1	4	0	0	0	0	0	1	0	0
d__Viruses|k__Orthornavirae|p__Lenarviricota|c__Amabiliviricetes|o__Wolframvirales|f__Narnaviridae|g__Narnavirus|s__Saccharomyces 23S RNA narnavirus	0	20	0	0	0	39	0	8	0	1	1	1	0	0	0	22
d__Viruses|c__Naldaviricetes|o__Lefavirales|f__Baculoviridae|g__Alphabaculovirus|s__Spodoptera exempta nucleopolyhedrovirus	0	1	0	0	0	0	0	0	0	0	0	1	0	1	2	1
d__Viruses|c__Naldaviricetes|o__Lefavirales|f__Baculoviridae|g__Betabaculovirus|s__Spodoptera litura granulovirus	1	0	0	0	0	0	0	0	0	0	0	0	0	0	1	0
d__Viruses|k__Heunggongvirae|p__Peploviricota|c__Herviviricetes|o__Herpesvirales|f__Herpesviridae|g__Iltovirus|s__Gallid alphaherpesvirus 1	0	0	2	0	0	2	0	1	0	1	0	1	0	1	0	0
d__Viruses|k__Heunggongvirae|p__Peploviricota|c__Herviviricetes|o__Herpesvirales|f__Herpesviridae|g__Manticavirus|s__Vombatid gammaherpesvirus 1	0	0	0	0	0	0	1	0	0	0	0	5	0	1	0	3
d__Viruses|k__Heunggongvirae|p__Uroviricota|c__Caudoviricetes|o__Caudovirales|f__Drexlerviridae|g__Webervirus|s__Klebsiella virus Shelby	0	0	0	0	0	0	0	0	0	0	0	0	0	0	0	0
d__Viruses|k__Heunggongvirae|p__Uroviricota|c__Caudoviricetes|o__Caudovirales|f__Myoviridae|g__Thetisvirus|s__Synechococcus virus SSM1	0	0	0	0	0	0	0	0	0	0	0	0	0	0	0	1
d__Viruses|k__Heunggongvirae|p__Uroviricota|c__Caudoviricetes|o__Caudovirales|f__Schitoviridae|s__Klebsiella phage vB_KpnP_P184	0	0	0	0	0	1	0	2	0	0	0	0	0	36	0	0
d__Viruses|k__Heunggongvirae|p__Uroviricota|c__Caudoviricetes|o__Caudovirales|f__Siphoviridae|g__Eisenstarkvirus|s__Xanthomonas virus PhiL7	0	0	0	0	0	1	0	0	0	2	0	0	2	0	0	2
d__Viruses|k__Heunggongvirae|p__Uroviricota|c__Caudoviricetes|o__Caudovirales|f__Siphoviridae|g__Timquatrovirus|s__Mycobacterium phage Omnicron	0	0	0	0	0	0	0	0	0	0	0	0	0	1	0	1
d__Viruses|k__Orthornavirae|p__Negarnaviricota|c__Monjiviricetes|o__Mononegavirales|f__Rhabdoviridae|g__Sigmavirus|s__Wuhan sigmavirus	0	0	0	0	0	0	0	0	0	0	0	0	0	0	0	0
d__Viruses|c__Naldaviricetes|o__Lefavirales|f__Baculoviridae|g__Alphabaculovirus|s__Operophtera brumata nucleopolyhedrovirus	0	0	1	1	0	1	2	0	0	0	0	0	0	0	0	3
d__Viruses|k__Heunggongvirae|p__Uroviricota|c__Caudoviricetes|o__Caudovirales|f__Myoviridae|g__Wellingtonvirus|s__Erwinia phage vB_EamM_Kwan	0	8	0	0	0	13	0	4	0	0	0	0	1	2	4	1
d__Viruses|k__Heunggongvirae|p__Uroviricota|c__Caudoviricetes|o__Caudovirales|f__Podoviridae|g__Oslovirus|s__Escherichia phage Lys12581Vzw	0	25	2	0	0	1	6	10	4	0	0	0	2	0	29	4
d__Viruses|k__Heunggongvirae|p__Uroviricota|c__Caudoviricetes|o__Caudovirales|f__Siphoviridae|g__Samistivirus|s__Streptomyces phage Daubenski	0	1	0	0	0	1	0	0	0	1	0	1	2	0	0	0
d__Viruses|k__Heunggongvirae|p__Uroviricota|c__Caudoviricetes|o__Caudovirales|f__Siphoviridae|s__Lactobacillus phage phiJB	0	0	0	0	0	1	0	0	0	0	0	0	0	7	0	0
d__Viruses|s__Hubei arthropod virus 1	0	1	0	0	0	0	0	2	0	0	1	0	0	0	0	0
d__Viruses|k__Bamfordvirae|p__Nucleocytoviricota|c__Pokkesviricetes|o__Chitovirales|f__Poxviridae|s__Diachasmimorpha entomopoxvirus	0	0	0	0	0	0	0	0	0	0	0	0	0	0	0	0
d__Viruses|k__Heunggongvirae|p__Peploviricota|c__Herviviricetes|o__Herpesvirales|f__Herpesviridae|g__Rhadinovirus|s__Cricetid gammaherpesvirus 2	0	0	0	0	0	2	0	0	0	0	0	2	3	1	0	0
d__Viruses|k__Heunggongvirae|p__Uroviricota|c__Caudoviricetes|o__Caudovirales|f__Autographiviridae|g__Kayfunavirus|s__Citrobacter virus SH3	0	0	0	0	0	1	22	14	17	1	0	0	0	0	0	0
d__Viruses|k__Heunggongvirae|p__Uroviricota|c__Caudoviricetes|o__Caudovirales|f__Autographiviridae|g__Kayfunavirus|s__Escherichia virus LM33P1	0	0	2	0	0	0	29	27	18	0	0	0	0	0	0	0
d__Viruses|k__Heunggongvirae|p__Uroviricota|c__Caudoviricetes|o__Caudovirales|f__Autographiviridae|g__Vectrevirus|s__Escherichia virus B	3	8	0	3	3	1	1	0	1	9	1	0	1	2	3	1
d__Viruses|k__Heunggongvirae|p__Uroviricota|c__Caudoviricetes|o__Caudovirales|f__Myoviridae|g__Mydovirus|s__Klebsiella virus BIS47	0	1	0	0	0	0	0	0	1	0	0	0	0	0	0	0
d__Viruses|k__Heunggongvirae|p__Uroviricota|c__Caudoviricetes|o__Caudovirales|f__Siphoviridae|g__Coopervirus|s__Mycobacterium virus Stinger	0	0	0	0	0	0	0	0	0	1	0	1	0	5	0	0
d__Viruses|k__Heunggongvirae|p__Uroviricota|c__Caudoviricetes|o__Caudovirales|f__Siphoviridae|g__Farahnazvirus|s__Microbacterium virus ISF9	0	0	0	0	0	0	0	0	0	0	0	0	0	0	0	0
d__Viruses|k__Heunggongvirae|p__Uroviricota|c__Caudoviricetes|o__Caudovirales|f__Siphoviridae|g__Fromanvirus|s__Mycobacterium phage ArcherNM	0	0	0	0	0	0	0	0	0	0	0	0	0	10	1	0
d__Viruses|k__Heunggongvirae|p__Uroviricota|c__Caudoviricetes|o__Caudovirales|f__Siphoviridae|g__Fromanvirus|s__Mycobacterium phage Priamo	0	0	0	0	0	0	0	0	0	0	0	0	3	0	1	0
d__Viruses|k__Heunggongvirae|p__Uroviricota|c__Caudoviricetes|o__Caudovirales|f__Siphoviridae|g__Liefievirus|s__Mycobacterium phage Paito	0	1	0	0	0	0	0	0	0	0	0	1	0	0	0	2
d__Viruses|k__Heunggongvirae|p__Uroviricota|c__Caudoviricetes|o__Caudovirales|f__Siphoviridae|g__Wizardvirus|s__Gordonia phage Bakery	0	0	0	0	0	0	0	0	0	0	0	0	0	0	0	0
d__Viruses|k__Heunggongvirae|p__Uroviricota|c__Caudoviricetes|o__Caudovirales|f__Siphoviridae|g__Woesvirus|s__Gordonia virus Woes	0	0	0	0	0	0	1	0	0	0	0	3	0	3	0	2
d__Viruses|k__Heunggongvirae|p__Uroviricota|c__Caudoviricetes|o__Caudovirales|f__Siphoviridae|s__Bacteriophage DSS3_VP1	0	0	0	0	0	0	0	0	0	0	0	0	0	0	0	0
d__Viruses|k__Heunggongvirae|p__Uroviricota|c__Caudoviricetes|o__Caudovirales|f__Siphoviridae|s__Enterococcus phage phiEf11	0	0	0	0	0	2	0	0	4	0	0	0	0	0	0	0
d__Viruses|k__Heunggongvirae|p__Uroviricota|c__Caudoviricetes|o__Caudovirales|f__Siphoviridae|s__Salmonella phage SAP012	0	1	0	0	0	0	0	1	0	0	0	0	0	0	0	0
d__Viruses|k__Orthornavirae|p__Negarnaviricota|c__Ellioviricetes|o__Bunyavirales|f__Hantaviridae|g__Actinovirus|s__Perch actinovirus	0	0	0	1	1	3	1	2	1	0	1	0	0	1	1	1
d__Viruses|k__Pararnavirae|p__Artverviricota|c__Revtraviricetes|o__Ortervirales|f__Retroviridae|g__Gammaretrovirus|s__Woolly monkey sarcoma virus	4	3	3	5	11	4	0	10	1	4	7	4	11	3	4	1
d__Viruses|k__Heunggongvirae|p__Uroviricota|c__Caudoviricetes|o__Caudovirales|f__Autographiviridae|g__Uliginvirus|s__Pseudomonas virus uligo	0	0	0	0	0	0	0	0	0	0	0	0	0	0	1	1
d__Viruses|k__Heunggongvirae|p__Uroviricota|c__Caudoviricetes|o__Caudovirales|f__Demerecviridae|g__Novosibvirus|s__Proteus virus Stubb	0	4	0	0	0	0	0	0	0	1	0	1	0	0	0	1
d__Viruses|k__Heunggongvirae|p__Uroviricota|c__Caudoviricetes|o__Caudovirales|f__Myoviridae|g__Myohalovirus|s__Halobacterium virus ChaoS9	0	0	0	0	0	0	0	0	0	0	0	1	0	1	0	0
d__Viruses|k__Heunggongvirae|p__Uroviricota|c__Caudoviricetes|o__Caudovirales|f__Siphoviridae|g__Pushchinovirus|s__Bacillus virus B83	0	0	0	0	0	0	0	0	0	0	0	0	0	2	0	0
d__Viruses|k__Heunggongvirae|p__Uroviricota|c__Caudoviricetes|o__Caudovirales|f__Siphoviridae|g__Saikungvirus|s__Escherichia virus HK75	0	22	9	0	0	10	8	4	5	0	0	0	2	0	23	5
d__Viruses|k__Orthornavirae|p__Duplornaviricota|c__Chrymotiviricetes|o__Ghabrivirales|f__Quadriviridae|g__Quadrivirus|s__Rosellinia necatrix quadrivirus 1	0	7	1	0	0	4	6	2	6	0	0	1	3	3	7	22
d__Viruses|c__Naldaviricetes|o__Lefavirales|f__Baculoviridae|g__Alphabaculovirus|s__Apocheima cinerarium nucleopolyhedrovirus	2	1	3	0	3	4	7	1	1	3	0	1	1	0	4	2
d__Viruses|k__Heunggongvirae|p__Uroviricota|c__Caudoviricetes|o__Caudovirales|f__Autographiviridae|g__Kayfunavirus|s__Citrobacter virus SH4	0	0	0	0	0	0	7	4	0	0	0	0	0	0	0	0
d__Viruses|k__Heunggongvirae|p__Uroviricota|c__Caudoviricetes|o__Caudovirales|f__Siphoviridae|g__Decurrovirus|s__Arthrobacter virus Decurro	0	0	0	0	0	0	0	0	0	0	0	0	0	1	0	0
d__Viruses|k__Heunggongvirae|p__Uroviricota|c__Caudoviricetes|o__Caudovirales|f__Siphoviridae|g__Korravirus|s__Arthrobacter phage BigMack	0	1	0	0	0	0	0	0	0	0	0	0	0	0	0	0
d__Viruses|k__Heunggongvirae|p__Uroviricota|c__Caudoviricetes|o__Caudovirales|f__Siphoviridae|g__Reyvirus|s__Mycobacterium virus Rey	0	4	0	0	0	3	0	19	0	0	0	1	8	0	0	1
d__Viruses|k__Heunggongvirae|p__Uroviricota|c__Caudoviricetes|o__Caudovirales|f__Siphoviridae|g__Vieuvirus|s__Acinetobacter phage vB_AbaS_TRS1	0	0	0	0	0	0	0	0	0	0	0	0	1	0	0	0
d__Viruses|k__Orthornavirae|p__Duplornaviricota|c__Resentoviricetes|o__Reovirales|f__Reoviridae|g__Coltivirus|s__Kundal coltivirus	0	0	0	0	0	1	0	0	16	0	0	0	0	0	0	0
d__Viruses|k__Orthornavirae|p__Negarnaviricota|c__Monjiviricetes|o__Mononegavirales|f__Paramyxoviridae|g__Orthoavulavirus|s__Avian orthoavulavirus 18	0	0	0	0	0	0	0	0	0	0	0	0	0	0	0	0
d__Viruses|k__Orthornavirae|p__Pisuviricota|c__Pisoniviricetes|o__Picornavirales|f__Picornaviridae|g__Potamipivirus|s__Potamipivirus A	4	9	1	2	1	3	2	5	0	2	3	2	4	1	3	2
d__Viruses|k__Orthornavirae|p__Pisuviricota|c__Stelpaviricetes|o__Patatavirales|f__Potyviridae|g__Ipomovirus|s__Coccinia mottle virus	0	0	0	0	0	0	0	0	0	0	0	0	0	0	0	0
d__Viruses|s__Beihai picorna-like virus 19	0	0	0	0	0	0	0	0	0	2	0	0	1	0	1	1
d__Viruses|s__Phage Gifsy-1	0	11	1	1	0	2	4	10	10	0	0	0	6	1	11	19
d__Viruses|c__Naldaviricetes|o__Lefavirales|f__Baculoviridae|g__Alphabaculovirus|s__Chrysodeixis chalcites nucleopolyhedrovirus	0	1	0	1	0	0	0	4	0	0	0	1	2	0	0	3
d__Viruses|c__Naldaviricetes|o__Lefavirales|f__Baculoviridae|g__Betabaculovirus|s__Plodia interpunctella granulovirus	0	5	2	0	0	0	0	0	24	0	0	0	2	0	1	0
d__Viruses|k__Bamfordvirae|p__Nucleocytoviricota|c__Megaviricetes|o__Pimascovirales|f__Iridoviridae|g__Lymphocystivirus|s__Lymphocystis disease virus 1	0	3	0	0	0	2	0	9	1	1	0	2	3	0	0	1
d__Viruses|k__Heunggongvirae|p__Peploviricota|c__Herviviricetes|o__Herpesvirales|f__Herpesviridae|g__Iltovirus|s__Psittacid alphaherpesvirus 1	0	2	0	0	0	0	0	0	0	0	0	1	0	1	0	2
d__Viruses|k__Heunggongvirae|p__Uroviricota|c__Caudoviricetes|o__Caudovirales|f__Autographiviridae|g__Kayfunavirus|s__Enterobacter virus EcpYZU01	0	0	0	0	0	0	10	6	5	0	0	0	0	1	0	0
d__Viruses|k__Heunggongvirae|p__Uroviricota|c__Caudoviricetes|o__Caudovirales|f__Autographiviridae|g__Kayfunavirus|s__Escherichia virus GA2A	0	0	0	0	0	1	21	22	21	0	0	0	0	0	0	0
d__Viruses|k__Heunggongvirae|p__Uroviricota|c__Caudoviricetes|o__Caudovirales|f__Autographiviridae|g__Stubburvirus|s__Pseudomonas virus LKA1	0	14	2	0	0	0	5	5	22	0	0	0	0	0	4	22
d__Viruses|k__Heunggongvirae|p__Uroviricota|c__Caudoviricetes|o__Caudovirales|f__Myoviridae|g__Eurybiavirus|s__Prochlorococcus phage P-HM2	0	0	0	0	0	0	0	0	0	0	0	0	0	1	0	0
d__Viruses|k__Heunggongvirae|p__Uroviricota|c__Caudoviricetes|o__Caudovirales|f__Myoviridae|g__Lazarusvirus|s__Acinetobacter virus Konradin	0	0	0	0	0	0	0	0	0	0	0	0	0	1	0	0
d__Viruses|k__Heunggongvirae|p__Uroviricota|c__Caudoviricetes|o__Caudovirales|f__Myoviridae|g__Machinavirus|s__Erwinia virus Machina	0	16	0	0	0	42	0	0	0	0	0	0	0	0	0	17
d__Viruses|k__Heunggongvirae|p__Uroviricota|c__Caudoviricetes|o__Caudovirales|f__Siphoviridae|g__Aguilavirus|s__Enterobacteria virus mEp043	0	3	0	0	0	7	0	5	10	2	0	1	2	0	19	40
d__Viruses|k__Heunggongvirae|p__Uroviricota|c__Caudoviricetes|o__Caudovirales|f__Siphoviridae|g__Fromanvirus|s__Mycobacterium phage 40AC	0	0	0	0	0	0	0	0	0	0	0	0	0	11	0	0
d__Viruses|k__Heunggongvirae|p__Uroviricota|c__Caudoviricetes|o__Caudovirales|f__Siphoviridae|g__Galaxyvirus|s__Arthrobacter virus Abidatro	0	0	0	0	0	0	0	0	0	0	0	0	0	0	0	0
d__Viruses|k__Heunggongvirae|p__Uroviricota|c__Caudoviricetes|o__Caudovirales|f__Siphoviridae|g__Shamshuipovirus|s__Escherichia virus mEpX2	0	31	11	0	0	7	3	16	7	1	0	0	3	0	1	7
d__Viruses|k__Heunggongvirae|p__Uroviricota|c__Caudoviricetes|o__Caudovirales|f__Drexlerviridae|g__Warwickvirus|s__Escherichia virus tonnikala	0	0	0	0	0	0	28	0	0	0	0	1	0	49	0	0
d__Viruses|k__Heunggongvirae|p__Uroviricota|c__Caudoviricetes|o__Caudovirales|f__Myoviridae|g__Reginaelenavirus|s__Klebsiella virus 3LV2017	0	2	0	0	0	0	0	0	1	0	0	0	0	0	0	0
d__Viruses|k__Orthornavirae|p__Duplornaviricota|c__Chrymotiviricetes|o__Ghabrivirales|f__Chrysoviridae|g__Alphachrysovirus|s__Amasya cherry disease associated chrysovirus	6	0	4	3	6	5	1	6	5	3	6	0	5	2	8	7
d__Viruses|k__Orthornavirae|p__Negarnaviricota|c__Ellioviricetes|o__Bunyavirales|f__Phenuiviridae|g__Phlebovirus|s__Punta Toro phlebovirus	4	6	7	0	10	3	2	3	0	2	0	2	4	2	2	9
d__Viruses|k__Zilligvirae|p__Taleaviricota|c__Tokiviricetes|o__Ligamenvirales|f__Lipothrixviridae|g__Betalipothrixvirus|s__Acidianus filamentous virus 9	0	0	0	0	0	0	0	0	0	0	0	0	0	0	0	0
d__Viruses|c__Naldaviricetes|o__Lefavirales|f__Baculoviridae|g__Alphabaculovirus|s__Peridroma alphabaculovirus	0	0	0	0	0	0	0	0	0	0	0	0	1	1	0	0
d__Viruses|c__Naldaviricetes|o__Lefavirales|f__Baculoviridae|g__Gammabaculovirus|s__Neodiprion lecontei nucleopolyhedrovirus	0	2	0	0	0	0	0	2	1	1	0	0	0	0	0	0
d__Viruses|k__Bamfordvirae|p__Nucleocytoviricota|c__Megaviricetes|o__Pimascovirales|f__Iridoviridae|g__Megalocytivirus|s__Scale drop disease virus	0	1	1	0	0	0	0	0	2	0	0	0	0	0	3	1
d__Viruses|k__Bamfordvirae|p__Nucleocytoviricota|c__Pokkesviricetes|o__Chitovirales|f__Poxviridae|g__Orthopoxvirus|s__Variola virus	0	0	2	3	4	2	3	2	2	1	2	1	1	1	2	4
d__Viruses|k__Bamfordvirae|p__Preplasmiviricota|c__Tectiliviricetes|o__Rowavirales|f__Adenoviridae|g__Atadenovirus|s__Ovine atadenovirus D	0	0	0	1	0	0	0	0	0	0	0	0	0	0	0	0
d__Viruses|k__Heunggongvirae|p__Uroviricota|c__Caudoviricetes|o__Caudovirales|f__Schitoviridae|g__Cbunavirus|s__Pectobacterium virus phiA41	0	0	0	0	0	0	0	3	0	1	0	0	0	5	0	0
d__Viruses|k__Heunggongvirae|p__Uroviricota|c__Caudoviricetes|o__Caudovirales|f__Schitoviridae|g__Inbricusvirus|s__Pseudomonas virus inbricus	1	0	0	0	0	0	0	0	0	0	0	0	1	0	0	0
d__Viruses|k__Heunggongvirae|p__Uroviricota|c__Caudoviricetes|o__Caudovirales|f__Siphoviridae|g__Audreyjarvisvirus|s__Lactococcus virus AM4	2	0	0	0	1	2	0	0	0	0	0	0	1	0	0	0
d__Viruses|k__Heunggongvirae|p__Uroviricota|c__Caudoviricetes|o__Caudovirales|f__Siphoviridae|g__Dinavirus|s__Ralstonia virus Dina	0	0	0	0	0	1	0	0	0	0	0	0	0	0	0	0
d__Viruses|k__Heunggongvirae|p__Uroviricota|c__Caudoviricetes|o__Caudovirales|f__Siphoviridae|g__Timquatrovirus|s__Mycobacterium phage Amohnition	0	3	0	0	0	0	0	0	0	0	0	0	0	0	0	0
d__Viruses|k__Heunggongvirae|p__Uroviricota|c__Caudoviricetes|o__Caudovirales|f__Siphoviridae|s__Cronobacter phage phiES15	0	3	0	0	0	0	0	0	1	0	0	0	2	0	0	1
d__Viruses|k__Orthornavirae|p__Duplornaviricota|c__Chrymotiviricetes|o__Ghabrivirales|f__Totiviridae|g__Trichomonasvirus|s__Trichomonas vaginalis virus 3	0	0	0	0	0	1	0	0	0	0	0	0	0	0	0	0
d__Viruses|k__Orthornavirae|p__Kitrinoviricota|c__Alsuviricetes|o__Tymovirales|f__Tymoviridae|g__Marafivirus|s__Citrus sudden death-associated virus	0	0	0	0	0	0	0	0	0	0	0	0	0	0	0	0
d__Viruses|k__Heunggongvirae|p__Uroviricota|c__Caudoviricetes|o__Caudovirales|f__Autographiviridae|g__Drulisvirus|s__Klebsiella virus KPRio2015	0	0	0	0	0	1	12	0	0	0	0	0	0	42	0	0
d__Viruses|k__Heunggongvirae|p__Uroviricota|c__Caudoviricetes|o__Caudovirales|f__Autographiviridae|g__Teseptimavirus|s__Escherichia virus C5	0	0	0	0	0	0	0	0	0	0	0	0	0	0	0	0
d__Viruses|k__Heunggongvirae|p__Uroviricota|c__Caudoviricetes|o__Caudovirales|f__Myoviridae|g__Acajnonavirus|s__Acinetobacter virus Acj9	0	1	2	0	0	1	1	1	0	0	0	6	0	0	0	0
d__Viruses|k__Heunggongvirae|p__Uroviricota|c__Caudoviricetes|o__Caudovirales|f__Myoviridae|g__Hadassahvirus|s__Acinetobacter virus AbTZA1	0	0	0	0	0	0	0	3	0	1	0	1	3	0	0	0
d__Viruses|k__Heunggongvirae|p__Uroviricota|c__Caudoviricetes|o__Caudovirales|f__Myoviridae|g__Naesvirus|s__Burkholderia virus Bcep43	0	0	0	0	0	0	0	0	0	0	0	0	0	1	0	0
d__Viruses|k__Heunggongvirae|p__Uroviricota|c__Caudoviricetes|o__Caudovirales|f__Myoviridae|g__Pbunavirus|s__Pseudomonas virus E215	0	0	0	0	0	0	0	0	0	0	0	0	0	0	3	0
d__Viruses|k__Heunggongvirae|p__Uroviricota|c__Caudoviricetes|o__Caudovirales|f__Myoviridae|g__Vellamovirus|s__Prochlorococcus virus Syn1	0	0	0	0	0	0	0	2	0	0	0	0	0	0	0	0
d__Viruses|k__Heunggongvirae|p__Uroviricota|c__Caudoviricetes|o__Caudovirales|f__Myoviridae|s__Synechococcus phage ACG-2014d	0	0	0	0	0	0	0	0	1	0	0	0	6	1	0	0
d__Viruses|k__Heunggongvirae|p__Uroviricota|c__Caudoviricetes|o__Caudovirales|f__Schitoviridae|s__Vibrio virus vB_VspP_SBP1	0	0	0	0	0	0	0	1	0	0	0	0	0	0	0	0
d__Viruses|k__Heunggongvirae|p__Uroviricota|c__Caudoviricetes|o__Caudovirales|f__Siphoviridae|s__Lactococcus phage P335 sensu lato	0	0	0	0	0	0	0	0	0	0	0	0	0	0	0	0
d__Viruses|k__Orthornavirae|p__Kitrinoviricota|c__Alsuviricetes|o__Martellivirales|f__Bromoviridae|g__Bromovirus|s__Cassia yellow blotch virus	1	0	0	0	0	0	0	0	0	0	0	1	0	0	3	0
d__Viruses|k__Orthornavirae|p__Pisuviricota|c__Duplopiviricetes|o__Durnavirales|f__Partitiviridae|g__Alphapartitivirus|s__Rosellinia necatrix partitivirus 2	4	14	1	5	3	3	2	1	3	1	0	2	3	2	2	1
d__Viruses|k__Shotokuvirae|p__Cossaviricota|c__Papovaviricetes|o__Zurhausenvirales|f__Papillomaviridae|g__Chipapillomavirus|s__Chipapillomavirus 3	0	0	0	0	0	0	0	0	0	0	0	0	0	0	0	0
d__Viruses|k__Bamfordvirae|p__Nucleocytoviricota|c__Megaviricetes|o__Algavirales|f__Phycodnaviridae|g__Chlorovirus|s__Paramecium bursaria Chlorella virus NYs1	3	1	0	1	0	1	0	0	0	0	0	1	0	1	2	1
d__Viruses|k__Heunggongvirae|p__Uroviricota|c__Caudoviricetes|o__Caudovirales|f__Autographiviridae|g__Ampunavirus|s__Ralstonia virus RSPI1	0	0	0	0	0	0	0	0	0	0	0	0	1	3	0	1
d__Viruses|k__Heunggongvirae|p__Uroviricota|c__Caudoviricetes|o__Caudovirales|f__Herelleviridae|g__Caeruleovirus|s__Bacillus virus BCP82	1	2	0	0	0	0	0	0	0	0	0	0	0	1	0	0
d__Viruses|k__Heunggongvirae|p__Uroviricota|c__Caudoviricetes|o__Caudovirales|f__Myoviridae|g__Becedseptimavirus|s__Bacillus virus BCD7	0	0	0	0	0	1	0	0	0	0	0	0	0	0	15	0
d__Viruses|k__Heunggongvirae|p__Uroviricota|c__Caudoviricetes|o__Caudovirales|f__Myoviridae|g__Tijeunavirus|s__Tetrasphaera virus TJE1	0	0	0	0	0	0	0	0	0	0	0	0	0	1	0	0
d__Viruses|k__Heunggongvirae|p__Uroviricota|c__Caudoviricetes|o__Caudovirales|f__Siphoviridae|g__Kagunavirus|s__Escherichia virus K1ind2	0	0	0	0	0	0	0	45	10	0	1	0	0	0	0	0
d__Viruses|k__Heunggongvirae|p__Uroviricota|c__Caudoviricetes|o__Caudovirales|f__Siphoviridae|s__Gordonia phage Skysand	0	2	0	0	0	0	0	0	0	0	0	0	0	1	0	0
d__Viruses|k__Orthornavirae|p__Negarnaviricota|c__Ellioviricetes|o__Bunyavirales|f__Tospoviridae|g__Orthotospovirus|s__Tomato zonate spot orthotospovirus	0	0	3	2	2	1	1	2	0	0	4	0	2	2	3	1
d__Viruses|k__Orthornavirae|p__Negarnaviricota|c__Insthoviricetes|o__Articulavirales|f__Orthomyxoviridae|g__Alphainfluenzavirus|s__Influenza A virus	0	0	0	0	0	0	0	0	0	0	0	0	0	1	0	0
d__Viruses|s__Sanxia atyid shrimp virus 3	0	0	0	0	0	0	0	0	0	0	0	5	6	0	0	0
d__Viruses|k__Heunggongvirae|p__Uroviricota|c__Caudoviricetes|o__Caudovirales|f__Autographiviridae|g__Drulisvirus|s__Klebsiella virus SU503	0	0	0	0	0	0	10	1	0	0	0	0	0	51	0	0
d__Viruses|k__Heunggongvirae|p__Uroviricota|c__Caudoviricetes|o__Caudovirales|f__Autographiviridae|g__Stompvirus|s__Dickeya virus BF25-12	0	0	0	0	0	0	0	0	0	0	0	0	0	0	1	0
d__Viruses|k__Heunggongvirae|p__Uroviricota|c__Caudoviricetes|o__Caudovirales|f__Demerecviridae|g__Tequintavirus|s__Salmonella virus VSe12	0	6	0	0	0	11	0	13	1	0	1	1	10	0	0	0
d__Viruses|k__Heunggongvirae|p__Uroviricota|c__Caudoviricetes|o__Caudovirales|f__Myoviridae|g__Phapecoctavirus|s__Escherichia virus Schickermooser	0	0	0	0	0	0	0	0	0	0	0	0	0	0	0	0
d__Viruses|k__Heunggongvirae|p__Uroviricota|c__Caudoviricetes|o__Caudovirales|f__Podoviridae|s__Vibrio phage PVA1	0	0	0	0	0	0	0	0	0	0	0	0	0	1	0	0
d__Viruses|k__Heunggongvirae|p__Uroviricota|c__Caudoviricetes|o__Caudovirales|f__Siphoviridae|g__Camvirus|s__Streptomyces virus Amela	0	0	0	0	0	0	0	0	0	0	0	0	0	0	0	0
d__Viruses|k__Heunggongvirae|p__Uroviricota|c__Caudoviricetes|o__Caudovirales|f__Siphoviridae|g__Fromanvirus|s__Mycobacterium phage Veracruz	0	0	0	0	0	0	0	0	0	0	0	0	0	2	0	0
d__Viruses|k__Heunggongvirae|p__Uroviricota|c__Caudoviricetes|o__Caudovirales|f__Siphoviridae|g__Karimacvirus|s__Streptomyces virus Karimac	1	0	0	0	0	0	0	0	2	0	0	2	2	0	0	1
d__Viruses|k__Heunggongvirae|p__Uroviricota|c__Caudoviricetes|o__Caudovirales|f__Siphoviridae|g__Whackvirus|s__Rhodococcus virus Whack	0	0	0	0	0	0	0	0	0	0	0	0	0	1	0	4
d__Viruses|k__Heunggongvirae|p__Uroviricota|c__Caudoviricetes|o__Caudovirales|f__Siphoviridae|s__Rhodobacter phage RcapNL	0	0	0	0	0	1	0	6	0	0	0	0	0	1	0	1
d__Viruses|k__Orthornavirae|p__Kitrinoviricota|c__Alsuviricetes|o__Martellivirales|f__Endornaviridae|g__Alphaendornavirus|s__Lagenaria siceraria alphaendornavirus	0	0	0	0	0	0	0	0	0	0	0	0	0	0	0	0
d__Viruses|k__Orthornavirae|p__Pisuviricota|c__Pisoniviricetes|o__Nidovirales|f__Tobaniviridae|g__Torovirus|s__Equine torovirus	0	1	0	0	0	0	0	0	0	0	0	0	0	6	0	0
d__Viruses|s__Abisko virus	3	3	8	3	4	4	1	5	2	3	7	2	4	1	3	7
d__Viruses|k__Bamfordvirae|p__Nucleocytoviricota|c__Megaviricetes|o__Imitervirales|f__Mimiviridae|s__Yellowstone lake mimivirus	1	3	1	2	0	1	1	2	0	2	0	2	0	1	0	3
d__Viruses|k__Helvetiavirae|p__Dividoviricota|c__Laserviricetes|o__Halopanivirales|f__Sphaerolipoviridae|g__Gammasphaerolipovirus|s__Thermus virus IN93	0	2	0	0	0	6	0	6	1	0	0	6	12	0	0	1
d__Viruses|k__Heunggongvirae|p__Peploviricota|c__Herviviricetes|o__Herpesvirales|f__Herpesviridae|g__Lymphocryptovirus|s__Macacine gammaherpesvirus 4	0	1	0	0	0	0	0	0	0	0	0	3	1	0	1	0
d__Viruses|k__Heunggongvirae|p__Uroviricota|c__Caudoviricetes|o__Caudovirales|f__Drexlerviridae|g__Wilsonroadvirus|s__Shigella virus Sd1	0	0	0	0	0	0	0	0	0	0	0	2	0	1	0	0
d__Viruses|k__Heunggongvirae|p__Uroviricota|c__Caudoviricetes|o__Caudovirales|f__Myoviridae|g__Myohalovirus|s__Natrialba virus PhiCh1	0	0	0	0	0	0	0	0	0	0	0	5	0	3	0	0
d__Viruses|k__Heunggongvirae|p__Uroviricota|c__Caudoviricetes|o__Caudovirales|f__Myoviridae|s__Shewanella sp. phage 1/4	0	0	0	0	0	0	0	0	0	1	0	0	0	0	0	0
d__Viruses|k__Heunggongvirae|p__Uroviricota|c__Caudoviricetes|o__Caudovirales|f__Schitoviridae|g__Aoqinvirus|s__Roseobacter virus RD1410W1-01	0	0	0	0	0	0	0	3	0	0	0	0	0	0	0	1
d__Viruses|k__Heunggongvirae|p__Uroviricota|c__Caudoviricetes|o__Caudovirales|f__Siphoviridae|g__Ruthyvirus|s__Gordonia virus DumpsterDude	0	0	0	0	0	0	0	0	0	0	0	0	0	0	1	0
d__Viruses|k__Heunggongvirae|p__Uroviricota|c__Caudoviricetes|o__Caudovirales|f__Siphoviridae|g__Timquatrovirus|s__Mycobacterium virus Larva	0	0	0	0	0	0	0	0	0	0	0	1	0	0	0	0
d__Viruses|k__Heunggongvirae|p__Uroviricota|c__Caudoviricetes|o__Caudovirales|f__Siphoviridae|s__Enterococcus phage nattely	0	1	0	0	0	1	0	0	0	0	0	0	0	0	0	1
d__Viruses|k__Heunggongvirae|p__Uroviricota|c__Caudoviricetes|o__Caudovirales|f__Siphoviridae|s__Listeria phage P35	0	0	0	0	0	0	0	0	0	0	0	1	0	0	3	0
d__Viruses|k__Heunggongvirae|p__Uroviricota|c__Caudoviricetes|o__Caudovirales|f__Siphoviridae|s__Pseudomonas phage PspYZU01	0	0	0	0	0	0	0	0	0	0	0	4	4	1	0	0
d__Viruses|c__Naldaviricetes|o__Lefavirales|f__Baculoviridae|g__Alphabaculovirus|s__Malacosoma neustria nucleopolyhedrovirus	0	3	0	2	1	0	0	0	0	0	0	0	0	1	0	0
d__Viruses|c__Naldaviricetes|o__Lefavirales|f__Baculoviridae|g__Betabaculovirus|s__Cnaphalocrocis medinalis granulovirus	0	2	2	2	2	1	1	2	2	3	0	0	2	1	3	3
d__Viruses|k__Bamfordvirae|p__Nucleocytoviricota|c__Pokkesviricetes|o__Chitovirales|f__Poxviridae|g__Avipoxvirus|s__Pigeonpox virus	1	2	1	1	0	1	0	0	0	0	0	0	0	0	1	0
d__Viruses|k__Heunggongvirae|p__Uroviricota|c__Caudoviricetes|o__Caudovirales|f__Demerecviridae|g__Tequintavirus|s__Escherichia virus AKFV33	0	1	0	0	0	1	0	0	0	0	0	0	0	0	0	0
d__Viruses|k__Heunggongvirae|p__Uroviricota|c__Caudoviricetes|o__Caudovirales|f__Drexlerviridae|g__Eclunavirus|s__Enterobacter virus EcL1	0	2	0	0	0	0	0	0	0	0	0	9	6	0	0	0
d__Viruses|k__Heunggongvirae|p__Uroviricota|c__Caudoviricetes|o__Caudovirales|f__Siphoviridae|g__Fairfaxidumvirus|s__Gordonia phage Frokostdame	0	0	0	0	0	0	0	0	0	0	0	5	1	0	0	0
d__Viruses|k__Heunggongvirae|p__Uroviricota|c__Caudoviricetes|o__Caudovirales|f__Siphoviridae|g__Fowlmouthvirus|s__Mycobacterium virus Fowlmouth	0	0	0	0	0	0	0	0	0	0	0	1	0	1	0	0
d__Viruses|k__Heunggongvirae|p__Uroviricota|c__Caudoviricetes|o__Caudovirales|f__Siphoviridae|g__Hawkeyevirus|s__Mycobacterium virus Hawkeye	0	0	0	0	0	1	0	1	0	0	0	2	0	1	0	0
d__Viruses|k__Orthornavirae|p__Negarnaviricota|c__Monjiviricetes|o__Jingchuvirales|f__Chuviridae|g__Odonatavirus|s__Odonatavirus fabricii	0	0	0	0	0	0	0	0	0	0	0	0	0	0	0	0
d__Viruses|k__Orthornavirae|p__Pisuviricota|c__Stelpaviricetes|o__Patatavirales|f__Potyviridae|g__Potyvirus|s__Vanilla distortion mosaic virus	0	0	0	0	0	0	0	0	0	0	0	0	0	0	0	0
d__Viruses|c__Naldaviricetes|o__Lefavirales|f__Baculoviridae|g__Alphabaculovirus|s__Catopsilia pomona nucleopolyhedrovirus	0	2	0	0	0	0	0	1	0	0	0	1	0	0	0	0
d__Viruses|k__Heunggongvirae|p__Uroviricota|c__Caudoviricetes|o__Caudovirales|f__Ackermannviridae|g__Taipeivirus|s__Serratia virus IME250	0	0	1	0	0	0	0	3	0	0	0	1	2	1	1	2
d__Viruses|k__Heunggongvirae|p__Uroviricota|c__Caudoviricetes|o__Caudovirales|f__Autographiviridae|g__Kayfunavirus|s__Escherichia virus PE3-1	0	0	1	0	0	0	19	16	28	0	0	0	0	0	0	0
d__Viruses|k__Heunggongvirae|p__Uroviricota|c__Caudoviricetes|o__Caudovirales|f__Podoviridae|s__Pseudomonas phage vB_PaeP_Tr60_Ab31	0	0	0	0	0	0	0	0	0	0	1	0	0	0	0	0
d__Viruses|k__Heunggongvirae|p__Uroviricota|c__Caudoviricetes|o__Caudovirales|f__Siphoviridae|g__Acadianvirus|s__Mycobacterium virus Acadian	0	0	0	0	0	0	0	0	0	0	0	0	1	0	0	0
d__Viruses|k__Heunggongvirae|p__Uroviricota|c__Caudoviricetes|o__Caudovirales|f__Siphoviridae|g__Yuavirus|s__Alphaproteobacteria virus phiJl001	0	0	0	0	0	1	0	7	0	0	0	3	0	3	0	0
d__Viruses|k__Heunggongvirae|p__Uroviricota|c__Caudoviricetes|o__Caudovirales|f__Zobellviridae|g__Melvirus|s__Pseudoalteromonas virus HP1	0	1	0	0	0	0	4	1	1	0	0	0	0	1	8	0
d__Viruses|k__Orthornavirae|p__Kitrinoviricota|c__Magsaviricetes|o__Nodamuvirales|f__Nodaviridae|g__Betanodavirus|s__Tiger puffer nervous necrosis virus	0	7	0	0	0	9	0	22	1	0	0	3	28	2	0	0
d__Viruses|k__Orthornavirae|p__Negarnaviricota|c__Ellioviricetes|o__Bunyavirales|f__Arenaviridae|g__Mammarenavirus|s__Machupo mammarenavirus	0	0	0	0	0	0	0	0	0	0	0	0	0	0	0	0
d__Viruses|k__Orthornavirae|p__Pisuviricota|c__Pisoniviricetes|o__Nidovirales|f__Arteriviridae|g__Lambdaarterivirus|s__Lambdaarterivirus afriporav	0	0	0	0	0	0	0	0	0	0	0	0	0	0	0	0
d__Viruses|s__Wenzhou gastropodes virus 2	0	0	0	0	0	0	0	0	0	0	0	0	0	0	0	0
d__Viruses|c__Naldaviricetes|o__Lefavirales|f__Baculoviridae|g__Betabaculovirus|s__Mocis latipes granulovirus	0	1	0	0	0	0	1	0	5	0	0	3	0	0	0	1
d__Viruses|k__Heunggongvirae|p__Uroviricota|c__Caudoviricetes|o__Caudovirales|f__Myoviridae|g__Kylevirus|s__Panteoa virus Kyle	0	2	1	0	0	0	0	0	0	0	0	2	0	2	0	2
d__Viruses|k__Heunggongvirae|p__Uroviricota|c__Caudoviricetes|o__Caudovirales|f__Myoviridae|g__Menderavirus|s__Stenotrophomonas virus Moby	0	0	0	0	0	0	0	0	0	0	0	0	0	2	0	0
d__Viruses|k__Heunggongvirae|p__Uroviricota|c__Caudoviricetes|o__Caudovirales|f__Podoviridae|s__crAssphage cr109_1	0	0	0	0	0	1	0	0	0	0	0	0	1	1	0	0
d__Viruses|k__Heunggongvirae|p__Uroviricota|c__Caudoviricetes|o__Caudovirales|f__Siphoviridae|g__Arequatrovirus|s__Streptomyces phage Daudau	0	0	0	0	0	0	0	0	0	0	0	1	0	7	0	1
d__Viruses|k__Heunggongvirae|p__Uroviricota|c__Caudoviricetes|o__Caudovirales|f__Siphoviridae|g__Cequinquevirus|s__Lactobacillus virus Ld25A	0	2	0	0	0	0	0	3	1	0	0	0	0	0	0	0
d__Viruses|k__Heunggongvirae|p__Uroviricota|c__Caudoviricetes|o__Caudovirales|f__Siphoviridae|g__Kostyavirus|s__Mycobacterium virus Toto	0	0	0	0	0	0	0	0	0	0	0	0	0	0	0	0
d__Viruses|k__Heunggongvirae|p__Uroviricota|c__Caudoviricetes|o__Caudovirales|f__Siphoviridae|g__Nevevirus|s__Lactococcus virus P118	0	0	0	0	0	0	0	0	0	0	0	0	0	0	0	0
d__Viruses|k__Heunggongvirae|p__Uroviricota|c__Caudoviricetes|o__Caudovirales|f__Siphoviridae|s__Lactococcus phage 50101	0	0	0	0	0	0	0	0	0	0	0	0	0	0	0	0
d__Viruses|k__Heunggongvirae|p__Uroviricota|c__Caudoviricetes|o__Caudovirales|f__Siphoviridae|s__Salmonella phage SPN3UB	0	6	5	0	0	4	1	1	5	0	1	0	0	0	1	47
d__Viruses|k__Orthornavirae|p__Pisuviricota|c__Stelpaviricetes|o__Patatavirales|f__Potyviridae|g__Potyvirus|s__Konjac mosaic virus	0	0	0	0	0	0	0	0	0	0	0	0	0	0	0	0
d__Viruses|k__Pararnavirae|p__Artverviricota|c__Revtraviricetes|o__Ortervirales|f__Caulimoviridae|g__Badnavirus|s__Dioscorea bacilliform virus	0	0	0	0	0	0	0	0	0	0	0	0	2	0	2	0
d__Viruses|k__Heunggongvirae|p__Uroviricota|c__Caudoviricetes|o__Caudovirales|f__Autographiviridae|g__Jarilovirus|s__Pectobacterium virus Jarilo	0	0	0	0	0	2	0	1	0	0	0	2	0	0	0	0
d__Viruses|k__Heunggongvirae|p__Uroviricota|c__Caudoviricetes|o__Caudovirales|f__Myoviridae|g__Felixounavirus|s__Salmonella virus BPS17L1	0	0	0	0	0	0	0	0	0	0	0	0	69	0	0	0
d__Viruses|k__Heunggongvirae|p__Uroviricota|c__Caudoviricetes|o__Caudovirales|f__Myoviridae|g__Lubbockvirus|s__Clostridium virus phiC2	0	0	0	0	0	0	0	0	0	0	0	0	2	0	0	0
d__Viruses|k__Heunggongvirae|p__Uroviricota|c__Caudoviricetes|o__Caudovirales|f__Myoviridae|g__Popoffvirus|s__Aeromonas virus 56	0	0	0	0	0	0	0	0	0	1	0	0	0	11	0	0
d__Viruses|k__Heunggongvirae|p__Uroviricota|c__Caudoviricetes|o__Caudovirales|f__Myoviridae|g__Stockinghallvirus|s__Salmonella virus FSLSP004	0	4	6	0	0	1	2	5	12	0	0	0	1	0	41	2
d__Viruses|k__Heunggongvirae|p__Uroviricota|c__Caudoviricetes|o__Caudovirales|f__Myoviridae|g__Tigrvirus|s__Burkholderia virus KL3	0	0	0	0	0	0	0	1	1	0	0	0	0	0	0	0
d__Viruses|k__Heunggongvirae|p__Uroviricota|c__Caudoviricetes|o__Caudovirales|f__Schitoviridae|g__Dorisvirus|s__Vibrio virus 49B3	0	0	0	0	0	1	0	0	0	0	0	0	0	1	0	0
d__Viruses|k__Heunggongvirae|p__Uroviricota|c__Caudoviricetes|o__Caudovirales|f__Siphoviridae|g__Armstrongvirus|s__Microbacterium virus Armstrong	0	0	1	0	0	0	0	0	0	0	0	1	1	9	0	0
d__Viruses|k__Heunggongvirae|p__Uroviricota|c__Caudoviricetes|o__Caudovirales|f__Siphoviridae|g__Bronvirus|s__Mycobacterium phage Whirlwind	0	0	0	0	0	0	0	0	0	0	1	0	0	0	0	0
d__Viruses|k__Heunggongvirae|p__Uroviricota|c__Caudoviricetes|o__Caudovirales|f__Siphoviridae|g__Likavirus|s__Streptomyces virus Sujidade	0	0	0	0	0	0	0	0	0	0	0	0	0	0	1	0
d__Viruses|k__Heunggongvirae|p__Uroviricota|c__Caudoviricetes|o__Caudovirales|f__Siphoviridae|g__Maxrubnervirus|s__Pseudomonas virus PMBT3	0	2	0	0	0	0	0	4	0	0	0	0	0	0	0	1
d__Viruses|k__Heunggongvirae|p__Uroviricota|c__Caudoviricetes|o__Caudovirales|f__Siphoviridae|s__Lactococcus phage ul36	0	0	0	0	0	1	0	0	0	0	0	0	0	0	0	0
d__Viruses|k__Orthornavirae|p__Kitrinoviricota|c__Alsuviricetes|o__Martellivirales|f__Bromoviridae|g__Bromovirus|s__Cowpea chlorotic mottle virus	4	9	2	3	2	1	0	2	3	3	4	1	2	1	2	2
d__Viruses|k__Orthornavirae|p__Kitrinoviricota|c__Alsuviricetes|o__Tymovirales|f__Alphaflexiviridae|g__Potexvirus|s__Papaya mosaic virus	0	0	0	0	0	0	0	0	0	0	0	0	0	0	0	0
d__Viruses|k__Orthornavirae|p__Negarnaviricota|c__Monjiviricetes|o__Mononegavirales|f__Rhabdoviridae|g__Almendravirus|s__Arboretum almendravirus	0	0	0	0	0	0	0	0	0	0	0	0	0	0	0	0
d__Viruses|k__Orthornavirae|p__Negarnaviricota|c__Monjiviricetes|o__Mononegavirales|f__Rhabdoviridae|s__Sanxia Water Strider Virus 5	0	0	0	0	0	0	0	0	0	0	0	0	0	0	0	0
d__Viruses|s__Beihai picorna-like virus 116	0	0	0	0	0	0	0	0	0	0	0	0	0	0	0	0
d__Viruses|k__Bamfordvirae|p__Nucleocytoviricota|c__Pokkesviricetes|o__Chitovirales|f__Poxviridae|g__Centapoxvirus|s__NY_014 poxvirus	0	0	0	0	0	0	0	1	0	0	0	5	0	0	0	0
d__Viruses|k__Heunggongvirae|p__Uroviricota|c__Caudoviricetes|o__Caudovirales|f__Autographiviridae|g__Przondovirus|s__Klebsiella virus KP32	0	1	0	0	0	0	0	0	0	0	0	6	0	4	0	0
d__Viruses|k__Heunggongvirae|p__Uroviricota|c__Caudoviricetes|o__Caudovirales|f__Myoviridae|g__Eganvirus|s__Erwinia virus EtG	0	1	0	2	0	0	9	1	17	0	0	0	1	0	0	28
d__Viruses|k__Heunggongvirae|p__Uroviricota|c__Caudoviricetes|o__Caudovirales|f__Myoviridae|g__Seongnamvirus|s__Escherichia virus ev129	0	7	6	0	0	9	6	2	1	0	0	2	0	0	1	21
d__Viruses|k__Heunggongvirae|p__Uroviricota|c__Caudoviricetes|o__Caudovirales|f__Myoviridae|g__Tequatrovirus|s__Escherichia virus T4	0	15	3	1	0	2	4	5	2	0	1	0	2	0	7	25
d__Viruses|k__Heunggongvirae|p__Uroviricota|c__Caudoviricetes|o__Caudovirales|f__Myoviridae|s__Rhodococcus phage E3	0	0	0	0	0	0	0	0	1	1	0	1	0	0	0	1
d__Viruses|k__Heunggongvirae|p__Uroviricota|c__Caudoviricetes|o__Caudovirales|f__Siphoviridae|g__Fremauxvirus|s__Lactococcus virus CHPC971	0	0	0	0	0	0	0	0	0	1	0	2	0	0	0	0
d__Viruses|k__Heunggongvirae|p__Uroviricota|c__Caudoviricetes|o__Caudovirales|f__Siphoviridae|g__Nonagvirus|s__Escherichia virus JenP1	0	1	0	0	0	0	0	0	0	0	0	0	0	0	65	0
d__Viruses|k__Heunggongvirae|p__Uroviricota|c__Caudoviricetes|o__Caudovirales|f__Siphoviridae|g__Samistivirus|s__Streptomyces virus Samisti12	0	0	0	0	0	0	0	0	0	0	0	0	0	0	0	0
d__Viruses|k__Heunggongvirae|p__Uroviricota|c__Caudoviricetes|o__Caudovirales|f__Siphoviridae|s__Mycobacterium phage Mercurio	0	0	0	0	0	0	0	0	0	0	0	0	0	3	0	0
d__Viruses|k__Orthornavirae|p__Negarnaviricota|c__Monjiviricetes|o__Jingchuvirales|f__Chuviridae|g__Mivirus|s__Mivirus changpingense	0	0	0	0	0	0	0	0	0	0	0	0	0	0	0	0
d__Viruses|k__Orthornavirae|p__Pisuviricota|c__Pisoniviricetes|o__Nidovirales|f__Tobaniviridae|g__Pregotovirus|s__Ball python nidovirus 1	4	2	1	3	7	5	0	5	2	3	3	2	3	2	5	6
d__Viruses|k__Pararnavirae|p__Artverviricota|c__Revtraviricetes|o__Blubervirales|f__Hepadnaviridae|g__Avihepadnavirus|s__Duck hepatitis B virus	0	0	0	0	0	0	0	0	0	0	0	0	0	0	0	0
d__Viruses|c__Naldaviricetes|o__Lefavirales|f__Baculoviridae|g__Alphabaculovirus|s__Ectropis obliqua nucleopolyhedrovirus	0	2	0	0	2	0	0	2	1	2	1	0	1	0	0	0
d__Viruses|k__Heunggongvirae|p__Peploviricota|c__Herviviricetes|o__Herpesvirales|f__Herpesviridae|g__Simplexvirus|s__Human alphaherpesvirus 2	0	0	1	0	0	0	0	0	0	0	0	0	0	0	0	1
d__Viruses|k__Heunggongvirae|p__Uroviricota|c__Caudoviricetes|o__Caudovirales|f__Autographiviridae|g__Drulisvirus|s__Klebsiella virus myPSH1235	0	0	0	0	0	0	10	0	0	0	0	1	0	28	0	0
d__Viruses|k__Heunggongvirae|p__Uroviricota|c__Caudoviricetes|o__Caudovirales|f__Autographiviridae|g__Tawavirus|s__Vibrio virus JSF7	0	0	0	0	0	0	0	0	0	0	0	0	0	0	0	1
d__Viruses|k__Heunggongvirae|p__Uroviricota|c__Caudoviricetes|o__Caudovirales|f__Drexlerviridae|g__Warwickvirus|s__Escherichia virus tonijn	0	0	0	0	0	0	28	0	0	0	0	0	1	30	0	0
d__Viruses|k__Heunggongvirae|p__Uroviricota|c__Caudoviricetes|o__Caudovirales|f__Myoviridae|g__Ayohtrevirus|s__Arthrobacter virus Abba	0	0	0	0	0	0	0	0	0	0	0	0	0	2	0	0
d__Viruses|k__Heunggongvirae|p__Uroviricota|c__Caudoviricetes|o__Caudovirales|f__Podoviridae|g__Chopinvirus|s__Lactococcus virus KSY1	0	0	0	0	0	0	0	0	0	0	0	2	0	1	3	0
d__Viruses|k__Heunggongvirae|p__Uroviricota|c__Caudoviricetes|o__Caudovirales|f__Salasmaviridae|g__Klosterneuburgvirus|s__Bacillus virus MGB1	0	0	0	0	0	0	0	0	0	0	0	0	0	0	0	0
d__Viruses|k__Heunggongvirae|p__Uroviricota|c__Caudoviricetes|o__Caudovirales|f__Siphoviridae|g__Ahduovirus|s__Burkholderia virus AH2	0	0	0	0	0	0	0	0	0	0	0	3	0	0	0	0
d__Viruses|k__Heunggongvirae|p__Uroviricota|c__Caudoviricetes|o__Caudovirales|f__Siphoviridae|g__Seussvirus|s__Caulobacter virus Seuss	0	0	0	0	1	0	0	2	0	0	0	0	1	0	0	0
d__Viruses|k__Heunggongvirae|p__Uroviricota|c__Caudoviricetes|o__Caudovirales|f__Siphoviridae|s__Lactococcus phage 28201	0	0	0	0	0	0	0	0	0	0	0	0	0	0	0	0
d__Viruses|k__Heunggongvirae|p__Uroviricota|c__Caudoviricetes|o__Caudovirales|f__Siphoviridae|s__Salmonella phage SeSz-2	0	1	0	0	0	8	0	28	0	0	0	0	0	0	0	0
d__Viruses|k__Orthornavirae|p__Negarnaviricota|c__Ellioviricetes|o__Bunyavirales|f__Tospoviridae|g__Orthotospovirus|s__Alstroemeria yellow spot orthotospovirus	7	0	6	0	2	2	1	6	1	4	0	3	2	2	3	5
d__Viruses|k__Orthornavirae|p__Pisuviricota|c__Pisoniviricetes|o__Nidovirales|f__Arteriviridae|g__Etaarterivirus|s__Etaarterivirus ugarco 1	0	0	0	0	0	0	0	0	0	0	0	0	0	0	0	0
d__Viruses|k__Orthornavirae|p__Pisuviricota|c__Pisoniviricetes|o__Nidovirales|f__Coronaviridae|g__Betacoronavirus|s__Tylonycteris bat coronavirus HKU4	0	0	0	0	0	0	0	0	0	0	0	0	0	0	0	0
d__Viruses|c__Naldaviricetes|o__Lefavirales|f__Baculoviridae|g__Alphabaculovirus|s__Autographa californica multiple nucleopolyhedrovirus	0	0	0	0	0	0	0	0	0	0	0	0	0	0	0	0
d__Viruses|c__Naldaviricetes|o__Lefavirales|f__Baculoviridae|g__Alphabaculovirus|s__Chrysodeixis includens nucleopolyhedrovirus	0	7	0	0	0	0	0	1	0	0	0	0	1	5	0	1
d__Viruses|c__Naldaviricetes|o__Lefavirales|f__Baculoviridae|g__Betabaculovirus|s__Artogeia rapae granulovirus	0	1	0	0	0	0	0	0	12	0	0	1	0	0	0	1
d__Viruses|c__Naldaviricetes|o__Lefavirales|f__Baculoviridae|g__Betabaculovirus|s__Plutella xylostella granulovirus	0	0	1	0	0	0	0	0	0	1	0	1	4	0	0	0
d__Viruses|k__Heunggongvirae|p__Peploviricota|c__Herviviricetes|o__Herpesvirales|f__Herpesviridae|g__Proboscivirus|s__Elephant endotheliotropic herpesvirus 5	0	2	0	0	0	1	0	0	1	1	0	0	1	1	0	2
d__Viruses|k__Heunggongvirae|p__Peploviricota|c__Herviviricetes|o__Herpesvirales|f__Herpesviridae|g__Rhadinovirus|s__Saimiriine gammaherpesvirus 2	0	1	0	0	0	0	0	0	0	0	0	0	0	0	0	0
d__Viruses|k__Heunggongvirae|p__Uroviricota|c__Caudoviricetes|o__Caudovirales|f__Chaseviridae|g__Loessnervirus|s__Erwinia virus Y2	0	0	0	0	0	0	0	0	0	0	0	0	0	0	0	1
d__Viruses|k__Heunggongvirae|p__Uroviricota|c__Caudoviricetes|o__Caudovirales|f__Demerecviridae|g__Tequintavirus|s__Escherichia virus chee24	0	0	0	0	0	37	0	0	0	0	0	0	0	0	0	0
d__Viruses|k__Heunggongvirae|p__Uroviricota|c__Caudoviricetes|o__Caudovirales|f__Drexlerviridae|g__Warwickvirus|s__Escherichia virus atuna	0	0	0	0	0	0	29	0	0	0	0	0	0	34	0	0
d__Viruses|k__Heunggongvirae|p__Uroviricota|c__Caudoviricetes|o__Caudovirales|f__Herelleviridae|g__Pecentumvirus|s__Listeria virus P100	1	2	3	3	4	1	2	6	2	3	8	2	5	0	1	3
d__Viruses|k__Heunggongvirae|p__Uroviricota|c__Caudoviricetes|o__Caudovirales|f__Herelleviridae|g__Schiekvirus|s__Enterococcus virus EFP01	0	1	1	0	0	0	0	1	0	1	1	4	0	0	2	0
d__Viruses|k__Heunggongvirae|p__Uroviricota|c__Caudoviricetes|o__Caudovirales|f__Myoviridae|g__Bixzunavirus|s__Mycobacterium virus Bxz1	0	0	0	0	0	0	0	1	1	0	0	0	0	2	0	0
d__Viruses|k__Heunggongvirae|p__Uroviricota|c__Caudoviricetes|o__Caudovirales|f__Myoviridae|g__Sarumanvirus|s__Burkholderia virus BcepSaruman	0	1	0	0	0	0	0	0	0	0	0	0	0	11	0	1
d__Viruses|k__Heunggongvirae|p__Uroviricota|c__Caudoviricetes|o__Caudovirales|f__Myoviridae|g__Vequintavirus|s__Escherichia virus FV3	0	3	0	0	0	0	0	0	1	0	0	0	0	2	0	0
d__Viruses|k__Heunggongvirae|p__Uroviricota|c__Caudoviricetes|o__Caudovirales|f__Siphoviridae|g__Efquatrovirus|s__Enterococcus virus LY0322	0	0	0	0	0	0	0	0	0	0	0	0	0	0	0	0
d__Viruses|k__Heunggongvirae|p__Uroviricota|c__Caudoviricetes|o__Caudovirales|f__Siphoviridae|g__Phietavirus|s__Staphylococcus virus 37	0	2	1	0	0	0	7	0	0	0	0	0	0	0	0	2
d__Viruses|k__Heunggongvirae|p__Uroviricota|c__Caudoviricetes|o__Caudovirales|f__Siphoviridae|g__Sonalivirus|s__Arthrobacter virus Sonali	0	1	1	0	0	3	0	0	12	0	0	1	2	0	0	2
d__Viruses|k__Heunggongvirae|p__Uroviricota|c__Caudoviricetes|o__Caudovirales|f__Siphoviridae|s__Achromobacter phage JWF	0	0	0	0	0	0	0	0	0	0	0	2	0	0	0	0
d__Viruses|k__Heunggongvirae|p__Uroviricota|c__Caudoviricetes|o__Caudovirales|f__Siphoviridae|s__Bacillus phage vB_BhaS-171	0	1	0	0	0	0	0	1	0	0	0	1	0	0	0	0
d__Viruses|k__Heunggongvirae|p__Uroviricota|c__Caudoviricetes|o__Caudovirales|f__Siphoviridae|s__Erysipelothrix phage SE-1	0	0	0	0	0	0	0	0	0	0	0	0	0	1	0	0
d__Viruses|c__Naldaviricetes|o__Lefavirales|f__Baculoviridae|g__Alphabaculovirus|s__Urbanus proteus nucleopolyhedrovirus	0	1	0	0	0	0	0	0	0	0	0	1	0	0	0	1
d__Viruses|k__Heunggongvirae|p__Peploviricota|c__Herviviricetes|o__Herpesvirales|f__Herpesviridae|g__Roseolovirus|s__Human betaherpesvirus 6B	1	0	1	0	2	2	1	1	0	1	0	0	1	1	1	2
d__Viruses|k__Heunggongvirae|p__Uroviricota|c__Caudoviricetes|o__Caudovirales|f__Ackermannviridae|g__Taipeivirus|s__Escherichia virus KWBSE43-6	0	2	0	0	0	0	0	1	0	0	0	1	1	1	0	0
d__Viruses|k__Heunggongvirae|p__Uroviricota|c__Caudoviricetes|o__Caudovirales|f__Autographiviridae|g__Kayfunavirus|s__Escherichia virus Ro45lw	0	0	2	0	0	0	6	8	7	0	0	0	0	0	0	4
d__Viruses|k__Heunggongvirae|p__Uroviricota|c__Caudoviricetes|o__Caudovirales|f__Chaseviridae|g__Carltongylesvirus|s__Escherichia virus ST32	0	0	0	0	0	0	0	1	0	2	0	3	0	0	0	0
d__Viruses|k__Heunggongvirae|p__Uroviricota|c__Caudoviricetes|o__Caudovirales|f__Siphoviridae|g__Pankowvirus|s__Enterobacteria virus 2851	0	14	6	3	0	6	1	5	5	0	1	0	1	0	8	22
d__Viruses|k__Heunggongvirae|p__Uroviricota|c__Caudoviricetes|o__Caudovirales|f__Siphoviridae|g__Vendettavirus|s__Gordonia phage Dardanus	0	0	0	0	0	0	0	0	0	0	0	0	0	0	0	0
d__Viruses|k__Heunggongvirae|p__Uroviricota|c__Caudoviricetes|o__Caudovirales|f__Siphoviridae|s__Tsukamurella phage TPA2	0	0	0	0	0	0	0	1	0	1	0	1	1	1	0	0
d__Viruses|k__Orthornavirae|p__Duplornaviricota|c__Vidaverviricetes|o__Mindivirales|f__Cystoviridae|g__Cystovirus|s__Pseudomonas virus phi2954	0	0	0	0	0	0	0	0	0	0	0	0	0	0	0	0
d__Viruses|k__Orthornavirae|p__Kitrinoviricota|c__Tolucaviricetes|o__Tolivirales|f__Tombusviridae|g__Betanecrovirus|s__Beet black scorch virus	0	0	0	0	0	0	0	0	0	0	0	0	0	1	0	1
d__Viruses|k__Orthornavirae|p__Negarnaviricota|c__Ellioviricetes|o__Bunyavirales|f__Hantaviridae|g__Orthohantavirus|s__Montano orthohantavirus	0	0	0	0	0	0	0	0	0	0	0	1	0	0	0	0
d__Viruses|k__Orthornavirae|p__Negarnaviricota|c__Ellioviricetes|o__Bunyavirales|f__Tospoviridae|g__Orthotospovirus|s__Bean necrotic mosaic orthotospovirus	2	1	6	3	2	1	0	5	1	1	0	3	0	1	5	0
d__Viruses|s__Wenling crustacean virus 2	0	0	0	0	0	0	0	1	0	0	0	0	0	0	0	0
d__Viruses|s__Wenzhou picorna-like virus 15	0	13	1	0	0	7	1	1	2	0	0	7	3	0	3	17
d__Viruses|k__Heunggongvirae|p__Peploviricota|c__Herviviricetes|o__Herpesvirales|f__Herpesviridae|g__Macavirus|s__Suid gammaherpesvirus 5	0	0	0	0	0	0	0	0	0	0	0	0	0	1	0	1
d__Viruses|k__Heunggongvirae|p__Peploviricota|c__Herviviricetes|o__Herpesvirales|f__Herpesviridae|g__Roseolovirus|s__Suid betaherpesvirus 2	1	0	1	0	0	1	0	3	2	1	0	0	1	2	0	0
d__Viruses|k__Heunggongvirae|p__Uroviricota|c__Caudoviricetes|o__Caudovirales|f__Autographiviridae|g__Stopavirus|s__Pelagibacter virus HTVC011P	0	0	0	0	0	1	0	0	0	0	0	4	12	0	0	0
d__Viruses|k__Heunggongvirae|p__Uroviricota|c__Caudoviricetes|o__Caudovirales|f__Demerecviridae|g__Sugarlandvirus|s__Klebsiella virus IME260	0	0	0	0	0	0	0	3	0	1	0	2	4	0	0	0
d__Viruses|k__Heunggongvirae|p__Uroviricota|c__Caudoviricetes|o__Caudovirales|f__Myoviridae|g__Felixounavirus|s__Salmonella virus SP116	0	0	1	0	1	0	0	1	0	1	0	0	62	0	1	0
d__Viruses|k__Heunggongvirae|p__Uroviricota|c__Caudoviricetes|o__Caudovirales|f__Myoviridae|g__Moabitevirus|s__Serratia virus Moabite	1	0	0	0	0	0	0	0	0	0	0	0	1	0	0	0
d__Viruses|k__Heunggongvirae|p__Uroviricota|c__Caudoviricetes|o__Caudovirales|f__Myoviridae|g__Pbunavirus|s__Pseudomonas virus Ab28	0	0	0	0	0	0	0	0	0	0	0	1	0	0	0	0
d__Viruses|k__Heunggongvirae|p__Uroviricota|c__Caudoviricetes|o__Caudovirales|f__Podoviridae|g__Hollowayvirus|s__Pseudomonas virus H66	0	0	0	0	0	0	0	0	0	0	0	0	0	0	0	0
d__Viruses|k__Heunggongvirae|p__Uroviricota|c__Caudoviricetes|o__Caudovirales|f__Podoviridae|s__Vibrio phage CHOED	1	0	0	0	1	0	1	0	0	0	0	3	0	0	1	0
d__Viruses|k__Heunggongvirae|p__Uroviricota|c__Caudoviricetes|o__Caudovirales|f__Siphoviridae|g__Timquatrovirus|s__Mycobacterium phage Curiosium	0	0	0	0	0	0	0	1	0	0	0	1	0	1	0	0
d__Viruses|k__Heunggongvirae|p__Uroviricota|c__Caudoviricetes|o__Caudovirales|f__Siphoviridae|g__Timquatrovirus|s__Mycobacterium phage Marshawn	0	0	0	0	0	0	0	0	0	2	0	0	0	0	0	0
d__Viruses|k__Heunggongvirae|p__Uroviricota|c__Caudoviricetes|o__Caudovirales|f__Siphoviridae|s__Idiomarinaceae phage 1N2-2	0	1	0	0	0	0	0	0	0	0	0	0	0	0	0	0
d__Viruses|k__Heunggongvirae|p__Uroviricota|c__Caudoviricetes|o__Caudovirales|f__Siphoviridae|s__Rhodococcus phage ReqiDocB7	0	1	0	0	0	0	0	0	0	0	0	0	0	0	0	0
d__Viruses|c__Naldaviricetes|o__Lefavirales|f__Baculoviridae|g__Alphabaculovirus|s__Cryptophlebia peltastica nucleopolyhedrovirus	0	1	0	0	0	0	0	0	0	0	0	0	0	0	0	3
d__Viruses|f__Bicaudaviridae|s__Sulfolobus monocaudavirus SMV3	0	0	0	0	1	0	0	0	0	0	0	0	0	0	0	0
d__Viruses|k__Heunggongvirae|p__Uroviricota|c__Caudoviricetes|o__Caudovirales|f__Autographiviridae|g__Nohivirus|s__Nohivirus S31C1	0	0	0	0	0	0	0	0	0	0	0	0	0	0	0	0
d__Viruses|k__Heunggongvirae|p__Uroviricota|c__Caudoviricetes|o__Caudovirales|f__Demerecviridae|g__Tequintavirus|s__Salmonella virus SP3	0	0	0	0	0	15	0	0	0	1	0	0	0	0	0	0
d__Viruses|k__Heunggongvirae|p__Uroviricota|c__Caudoviricetes|o__Caudovirales|f__Myoviridae|g__Winklervirus|s__Serratia phage X20	0	0	0	0	0	0	0	0	0	0	0	0	0	1	0	4
d__Viruses|k__Heunggongvirae|p__Uroviricota|c__Caudoviricetes|o__Caudovirales|f__Siphoviridae|g__Cbastvirus|s__Cellulophaga virus ST	1	0	3	2	0	2	1	1	0	2	1	2	2	2	1	0
d__Viruses|k__Heunggongvirae|p__Uroviricota|c__Caudoviricetes|o__Caudovirales|f__Siphoviridae|g__Ghobesvirus|s__Gordonia phage Archimedes	0	0	0	0	0	0	0	0	0	0	0	5	0	1	0	0
d__Viruses|k__Heunggongvirae|p__Uroviricota|c__Caudoviricetes|o__Caudovirales|f__Siphoviridae|s__Lactobacillus phage phig1e	0	0	0	0	0	0	0	1	1	0	0	0	0	1	0	0
d__Viruses|k__Heunggongvirae|p__Uroviricota|c__Caudoviricetes|o__Caudovirales|f__Siphoviridae|s__Mycobacterium phage phiT46-1	0	0	0	0	0	12	0	14	0	0	0	1	15	1	0	0
d__Viruses|k__Orthornavirae|p__Negarnaviricota|c__Ellioviricetes|o__Bunyavirales|f__Wupedeviridae|g__Wumivirus|s__Millipede wumivirus	5	0	1	4	4	3	2	5	2	2	1	3	3	4	1	3
d__Viruses|k__Zilligvirae|p__Taleaviricota|c__Tokiviricetes|o__Primavirales|f__Tristromaviridae|g__Betatristromavirus|s__Betatristromavirus TTV1	0	0	0	0	0	0	0	0	0	0	0	0	0	0	0	2
d__Viruses|s__Shahe picorna-like virus 6	0	0	0	0	0	0	0	0	0	0	0	0	0	0	0	0
d__Viruses|c__Naldaviricetes|o__Lefavirales|f__Baculoviridae|g__Alphabaculovirus|s__Choristoneura rosaceana nucleopolyhedrovirus	2	0	2	0	1	1	0	1	1	1	2	2	1	0	0	1
d__Viruses|k__Bamfordvirae|p__Nucleocytoviricota|c__Pokkesviricetes|o__Chitovirales|f__Poxviridae|g__Capripoxvirus|s__Lumpy skin disease virus	0	2	0	0	0	0	0	1	0	1	0	1	0	0	0	0
d__Viruses|k__Heunggongvirae|p__Uroviricota|c__Caudoviricetes|o__Caudovirales|f__Myoviridae|g__Lietduovirus|s__Pantoea virus LIET2	0	1	0	0	0	0	0	0	0	3	0	0	0	3	0	0
d__Viruses|k__Heunggongvirae|p__Uroviricota|c__Caudoviricetes|o__Caudovirales|f__Myoviridae|s__Mannheimia phage vB_MhM_3927AP2	0	10	2	0	1	7	0	6	20	0	0	1	1	1	0	13
d__Viruses|k__Heunggongvirae|p__Uroviricota|c__Caudoviricetes|o__Caudovirales|f__Siphoviridae|g__Kilunavirus|s__Burkholderia virus KL1	0	0	0	0	0	0	0	4	0	0	0	0	0	4	0	1
d__Viruses|k__Heunggongvirae|p__Uroviricota|c__Caudoviricetes|o__Caudovirales|f__Siphoviridae|g__Samunavirus|s__Pseudomonas virus SM1	0	1	0	0	0	0	0	0	0	0	0	1	0	0	0	0
d__Viruses|k__Heunggongvirae|p__Uroviricota|c__Caudoviricetes|o__Caudovirales|f__Siphoviridae|s__Geobacillus virus E2	0	0	0	0	0	0	0	0	0	0	0	0	0	1	0	0
d__Viruses|k__Heunggongvirae|p__Uroviricota|c__Caudoviricetes|o__Caudovirales|f__Siphoviridae|s__Pseudomonas phage vB_Pae-SS2019XI	0	0	0	0	0	0	0	0	0	0	0	0	4	0	0	0
d__Viruses|k__Heunggongvirae|p__Uroviricota|c__Caudoviricetes|o__Caudovirales|f__Siphoviridae|s__Weissella phage WCP30	0	0	0	0	0	0	0	0	0	0	0	0	0	0	1	0
d__Viruses|k__Orthornavirae|p__Kitrinoviricota|c__Alsuviricetes|o__Martellivirales|f__Virgaviridae|g__Pomovirus|s__Potato mop-top virus	0	0	0	0	0	0	0	0	0	0	0	0	0	0	0	1
d__Viruses|k__Orthornavirae|p__Negarnaviricota|c__Ellioviricetes|o__Bunyavirales|f__Hantaviridae|g__Reptillovirus|s__Gecko reptillovirus	0	0	0	0	0	0	0	0	0	0	0	0	0	2	0	0
d__Viruses|k__Orthornavirae|p__Pisuviricota|c__Stelpaviricetes|o__Patatavirales|f__Potyviridae|g__Potyvirus|s__Sweet potato virus 2	0	0	0	0	0	0	0	0	0	0	0	0	0	0	0	0
d__Viruses|k__Shotokuvirae|p__Cossaviricota|c__Papovaviricetes|o__Zurhausenvirales|f__Papillomaviridae|g__Alphapapillomavirus|s__Alphapapillomavirus 9	6	1	2	1	6	4	2	8	1	0	2	4	4	1	2	4
d__Viruses|s__Shahe picorna-like virus 5	0	0	0	0	0	0	0	0	0	0	0	0	0	0	0	0
d__Viruses|k__Bamfordvirae|p__Nucleocytoviricota|c__Pokkesviricetes|o__Chitovirales|f__Poxviridae|g__Orthopoxvirus|s__Ectromelia virus	0	2	0	1	3	0	0	0	0	0	2	0	0	0	0	2
d__Viruses|k__Heunggongvirae|p__Uroviricota|c__Caudoviricetes|o__Caudovirales|f__Autographiviridae|g__Anchaingvirus|s__Ralstonia virus Anchaing	0	0	0	0	0	1	0	0	0	0	0	0	3	0	0	0
d__Viruses|k__Heunggongvirae|p__Uroviricota|c__Caudoviricetes|o__Caudovirales|f__Autographiviridae|g__Drulisvirus|s__Klebsiella virus BO1E	0	0	0	0	0	0	6	0	0	0	0	0	0	29	1	0
d__Viruses|k__Heunggongvirae|p__Uroviricota|c__Caudoviricetes|o__Caudovirales|f__Demerecviridae|g__Jesfedecavirus|s__Vibrio virus phi3	0	0	0	0	0	0	0	0	0	0	0	0	0	2	0	0
d__Viruses|k__Heunggongvirae|p__Uroviricota|c__Caudoviricetes|o__Caudovirales|f__Podoviridae|g__Lastavirus|s__Klebsiella virus SopranoGao	0	0	0	0	0	0	0	0	0	0	0	0	0	3	0	0
d__Viruses|k__Heunggongvirae|p__Uroviricota|c__Caudoviricetes|o__Caudovirales|f__Schitoviridae|g__Sanyabayvirus|s__Dinoroseobacter virus DS1410Ws06	0	0	0	0	0	0	0	0	0	0	0	0	1	0	1	1
d__Viruses|k__Heunggongvirae|p__Uroviricota|c__Caudoviricetes|o__Caudovirales|f__Siphoviridae|g__Douglaswolinvirus|s__Lactobacillus virus B2	0	0	0	0	0	0	0	0	0	0	1	0	0	0	0	0
d__Viruses|k__Heunggongvirae|p__Uroviricota|c__Caudoviricetes|o__Caudovirales|f__Siphoviridae|g__Pahexavirus|s__Propionibacterium virus PHL112N00	0	0	0	0	0	0	0	0	0	0	0	0	0	0	0	0
d__Viruses|k__Heunggongvirae|p__Uroviricota|c__Caudoviricetes|o__Caudovirales|f__Siphoviridae|g__Vojvodinavirus|s__Bordetella virus MW2	0	0	0	0	0	0	0	0	0	0	0	0	0	0	0	0
d__Viruses|k__Heunggongvirae|p__Uroviricota|c__Caudoviricetes|o__Caudovirales|f__Siphoviridae|s__Cellulophaga phage phi19:1	0	0	0	0	0	0	0	0	0	0	0	3	0	0	0	0
d__Viruses|k__Orthornavirae|p__Negarnaviricota|c__Ellioviricetes|o__Bunyavirales|f__Tospoviridae|g__Orthotospovirus|s__Polygonum ringspot orthotospovirus	2	2	1	0	1	1	0	5	1	2	4	0	2	0	1	2
d__Viruses|s__Halovirus HCTV-5	0	0	0	0	0	0	0	1	0	0	0	0	0	1	0	0
d__Viruses|k__Bamfordvirae|p__Nucleocytoviricota|c__Pokkesviricetes|o__Chitovirales|f__Poxviridae|g__Parapoxvirus|s__Orf virus	0	0	0	0	0	0	0	0	1	0	0	1	0	4	0	0
d__Viruses|k__Heunggongvirae|p__Uroviricota|c__Caudoviricetes|o__Caudovirales|f__Demerecviridae|g__Tequintavirus|s__Escherichia virus T5	0	1	0	0	0	27	0	0	1	0	0	0	1	0	0	0
d__Viruses|k__Heunggongvirae|p__Uroviricota|c__Caudoviricetes|o__Caudovirales|f__Drexlerviridae|g__Webervirus|s__Klebsiella virus KLPPOU149	0	0	0	0	0	0	0	0	0	0	0	0	0	0	0	0
d__Viruses|k__Heunggongvirae|p__Uroviricota|c__Caudoviricetes|o__Caudovirales|f__Herelleviridae|g__Kayvirus|s__Staphylococcus virus Rodi	0	0	0	0	0	0	0	3	0	0	0	0	0	0	0	1
d__Viruses|k__Heunggongvirae|p__Uroviricota|c__Caudoviricetes|o__Caudovirales|f__Myoviridae|g__Bendigovirus|s__Gordonia virus GMA6	0	1	0	0	0	0	0	1	0	0	0	0	0	0	0	0
d__Viruses|k__Heunggongvirae|p__Uroviricota|c__Caudoviricetes|o__Caudovirales|f__Myoviridae|g__Gaprivervirus|s__Escherichia virus VR26	0	0	0	0	0	0	0	0	0	3	0	1	0	0	5	0
d__Viruses|k__Heunggongvirae|p__Uroviricota|c__Caudoviricetes|o__Caudovirales|f__Myoviridae|g__Tulanevirus|s__Aeromonas phage 50AhydR13PP	0	0	0	0	0	0	0	0	0	0	0	0	0	0	0	0
d__Viruses|k__Heunggongvirae|p__Uroviricota|c__Caudoviricetes|o__Caudovirales|f__Podoviridae|g__Burrovirus|s__Microbacterium virus Burro	0	0	2	0	0	3	0	1	0	4	0	3	3	0	0	1
d__Viruses|k__Heunggongvirae|p__Uroviricota|c__Caudoviricetes|o__Caudovirales|f__Siphoviridae|g__Pamexvirus|s__Pseudomonas virus PaMx28	0	0	0	0	0	0	0	0	0	0	0	0	1	0	0	0
d__Viruses|k__Heunggongvirae|p__Uroviricota|c__Caudoviricetes|o__Caudovirales|f__Siphoviridae|g__Pamexvirus|s__Xanthomonas phage Xoo-sp2	0	0	0	0	0	0	0	0	0	0	0	9	1	2	0	1
d__Viruses|k__Heunggongvirae|p__Uroviricota|c__Caudoviricetes|o__Caudovirales|f__Siphoviridae|g__Timquatrovirus|s__Mycobacterium virus MacnCheese	0	0	0	0	0	0	0	1	0	0	0	1	2	32	0	0
d__Viruses|k__Heunggongvirae|p__Uroviricota|c__Caudoviricetes|o__Caudovirales|f__Siphoviridae|s__Streptococcus phage P9	0	0	0	0	0	0	0	0	2	0	0	0	0	2	0	0
d__Viruses|k__Orthornavirae|p__Duplornaviricota|c__Resentoviricetes|o__Reovirales|f__Reoviridae|g__Cypovirus|s__Dendrolimus punctatus cypovirus 22	0	0	0	0	0	0	0	0	0	0	0	0	0	13	0	0
d__Viruses|k__Orthornavirae|p__Kitrinoviricota|c__Flasuviricetes|o__Amarillovirales|f__Flaviviridae|g__Flavivirus|s__Bouboui virus	0	0	0	0	0	0	0	0	0	0	0	0	0	0	0	0
d__Viruses|k__Orthornavirae|p__Negarnaviricota|c__Ellioviricetes|o__Bunyavirales|f__Nairoviridae|g__Orthonairovirus|s__Scot orthonairovirus	0	0	0	0	0	0	0	0	0	0	0	0	0	0	1	0
d__Viruses|k__Orthornavirae|p__Negarnaviricota|c__Monjiviricetes|o__Mononegavirales|f__Rhabdoviridae|g__Ledantevirus|s__Vaprio ledantevirus	0	0	0	0	0	0	0	0	0	0	0	0	0	0	0	0
d__Viruses|k__Heunggongvirae|p__Peploviricota|c__Herviviricetes|o__Herpesvirales|f__Herpesviridae|g__Varicellovirus|s__Bovine alphaherpesvirus 1	2	0	1	1	1	1	0	1	1	1	1	0	4	5	0	1
d__Viruses|k__Heunggongvirae|p__Uroviricota|c__Caudoviricetes|o__Caudovirales|f__Myoviridae|g__Biquartavirus|s__Aeromonas virus 44RR2	0	0	0	0	0	0	0	4	0	0	0	3	0	0	0	0
d__Viruses|k__Heunggongvirae|p__Uroviricota|c__Caudoviricetes|o__Caudovirales|f__Myoviridae|g__Eganvirus|s__Escherichia virus 186	0	1	0	1	0	0	6	2	19	0	0	0	0	0	2	32
d__Viruses|k__Heunggongvirae|p__Uroviricota|c__Caudoviricetes|o__Caudovirales|f__Myoviridae|g__Nankokuvirus|s__Pseudomonas virus KPP10	0	0	0	0	0	0	0	0	0	0	0	0	0	0	0	0
d__Viruses|k__Heunggongvirae|p__Uroviricota|c__Caudoviricetes|o__Caudovirales|f__Myoviridae|s__Erwinia phage phiEt88	0	4	1	0	0	0	0	0	1	0	0	3	0	0	0	0
d__Viruses|k__Heunggongvirae|p__Uroviricota|c__Caudoviricetes|o__Caudovirales|f__Podoviridae|g__Kuravirus|s__Escherichia virus ECB2	0	0	0	0	0	0	0	1	0	0	0	1	0	1	0	0
d__Viruses|k__Heunggongvirae|p__Uroviricota|c__Caudoviricetes|o__Caudovirales|f__Podoviridae|g__Kuravirus|s__Escherichia virus phiEco32	0	1	0	0	0	0	0	1	0	0	0	2	0	0	1	2
d__Viruses|k__Heunggongvirae|p__Uroviricota|c__Caudoviricetes|o__Caudovirales|f__Podoviridae|g__Sortsnevirus|s__Escherichia virus Sortsne	0	0	0	0	0	1	0	0	0	0	0	2	0	1	0	0
d__Viruses|k__Heunggongvirae|p__Uroviricota|c__Caudoviricetes|o__Caudovirales|f__Siphoviridae|g__Bembunaquatrovirus|s__Bacillus virus BMBtp14	0	0	0	0	0	0	0	0	0	0	0	0	0	0	0	0
d__Viruses|k__Heunggongvirae|p__Uroviricota|c__Caudoviricetes|o__Caudovirales|f__Siphoviridae|g__Fromanvirus|s__Mycobacterium phage Noelle	0	0	0	0	0	0	0	2	0	0	0	0	0	0	0	0
d__Viruses|k__Heunggongvirae|p__Uroviricota|c__Caudoviricetes|o__Caudovirales|f__Siphoviridae|g__Korravirus|s__Arthrobacter phage Urla	0	0	0	0	0	0	0	0	0	0	0	0	0	3	0	0
d__Viruses|k__Heunggongvirae|p__Uroviricota|c__Caudoviricetes|o__Caudovirales|f__Siphoviridae|g__Shapirovirus|s__Caulobacter virus Karma	0	0	0	0	0	0	0	13	0	0	0	1	1	0	0	0
d__Viruses|k__Heunggongvirae|p__Uroviricota|c__Caudoviricetes|o__Caudovirales|f__Siphoviridae|g__Wongtaivirus|s__Escherichia virus HK542	0	12	1	2	0	4	3	3	6	0	0	0	0	0	15	23
d__Viruses|k__Heunggongvirae|p__Uroviricota|c__Caudoviricetes|o__Caudovirales|f__Siphoviridae|s__Gordonia phage Turuncu	0	0	0	0	0	0	0	0	0	0	0	0	0	0	0	0
d__Viruses|k__Orthornavirae|p__Negarnaviricota|c__Ellioviricetes|o__Bunyavirales|f__Peribunyaviridae|g__Pacuvirus|s__Caimito pacuvirus	4	2	2	0	3	3	2	1	4	1	1	1	2	2	2	0
d__Viruses|k__Shotokuvirae|p__Cressdnaviricota|c__Repensiviricetes|o__Geplafuvirales|f__Geminiviridae|g__Begomovirus|s__Tomato rugose yellow leaf curl virus	0	0	0	0	0	0	0	0	0	0	0	0	0	0	0	0
d__Viruses|f__Tolecusatellitidae|g__Deltasatellite|s__Malvastrum leaf curl deltasatellite	5	1	8	2	4	4	2	1	6	1	1	4	1	0	5	2
d__Viruses|k__Bamfordvirae|p__Nucleocytoviricota|c__Megaviricetes|o__Algavirales|f__Phycodnaviridae|g__Prasinovirus|s__Ostreococcus mediterraneus virus 1	0	0	0	0	0	0	0	2	0	0	0	0	0	1	0	0
d__Viruses|k__Heunggongvirae|p__Peploviricota|c__Herviviricetes|o__Herpesvirales|f__Herpesviridae|g__Varicellovirus|s__Human alphaherpesvirus 3	1	0	2	1	0	1	0	2	1	2	0	0	1	2	0	0
d__Viruses|k__Heunggongvirae|p__Uroviricota|c__Caudoviricetes|o__Caudovirales|f__Autographiviridae|g__Stopalavirus|s__Stopalavirus S38C3	0	3	0	0	0	3	0	14	0	0	0	1	12	1	0	1
d__Viruses|k__Heunggongvirae|p__Uroviricota|c__Caudoviricetes|o__Caudovirales|f__Herelleviridae|g__Nitunavirus|s__Bacillus virus Grass	0	0	0	0	0	0	0	0	0	0	0	0	0	5	0	0
d__Viruses|k__Heunggongvirae|p__Uroviricota|c__Caudoviricetes|o__Caudovirales|f__Myoviridae|g__Jiaodavirus|s__Klebsiella phage vB_KpnM_KpV477	0	0	0	0	0	0	0	0	0	1	0	0	0	2	0	0
d__Viruses|k__Heunggongvirae|p__Uroviricota|c__Caudoviricetes|o__Caudovirales|f__Myoviridae|g__Moonvirus|s__Citrobacter virus CF1	0	4	0	0	0	0	0	5	0	0	0	0	0	0	0	0
d__Viruses|k__Heunggongvirae|p__Uroviricota|c__Caudoviricetes|o__Caudovirales|f__Myoviridae|s__Ralstonia phage phiRSP	0	0	0	0	0	0	0	0	0	0	0	1	0	0	1	1
d__Viruses|k__Heunggongvirae|p__Uroviricota|c__Caudoviricetes|o__Caudovirales|f__Myoviridae|s__Synechococcus phage ACG-2014i	0	0	0	0	0	0	0	0	0	0	0	0	0	1	0	1
d__Viruses|k__Heunggongvirae|p__Uroviricota|c__Caudoviricetes|o__Caudovirales|f__Myoviridae|s__Synechococcus phage S-SSM5	0	0	0	0	0	0	0	0	0	0	0	1	0	2	0	1
d__Viruses|k__Heunggongvirae|p__Uroviricota|c__Caudoviricetes|o__Caudovirales|f__Podoviridae|g__Kozyakovvirus|s__Anabaena virus A4L	0	1	0	0	0	0	0	0	0	1	0	4	3	5	1	0
d__Viruses|k__Heunggongvirae|p__Uroviricota|c__Caudoviricetes|o__Caudovirales|f__Siphoviridae|g__Pamexvirus|s__Pseudomonas virus PaMx74	0	0	0	0	0	0	0	1	0	0	0	1	1	20	0	0
d__Viruses|k__Heunggongvirae|p__Uroviricota|c__Caudoviricetes|o__Caudovirales|f__Siphoviridae|g__Slashvirus|s__Bacillus virus Stills	0	1	0	0	0	0	0	0	0	0	0	1	2	0	0	0
d__Viruses|k__Heunggongvirae|p__Uroviricota|c__Caudoviricetes|o__Caudovirales|f__Siphoviridae|s__Clostridium phage phiCTP1	0	0	0	0	0	0	0	12	0	0	0	0	0	0	0	3
d__Viruses|k__Heunggongvirae|p__Uroviricota|c__Caudoviricetes|o__Caudovirales|f__Siphoviridae|s__Enterobacterial phage mEp390	0	16	11	0	0	1	0	6	2	0	0	1	1	0	1	17
d__Viruses|k__Heunggongvirae|p__Uroviricota|c__Caudoviricetes|o__Caudovirales|f__Siphoviridae|s__Salmonella phage Segz_1	0	0	0	0	0	15	0	23	0	1	0	0	0	0	0	0
d__Viruses|k__Heunggongvirae|p__Uroviricota|c__Caudoviricetes|o__Caudovirales|f__Siphoviridae|s__Synechococcus phage S-CBS4	0	0	0	0	0	0	0	0	0	0	0	0	0	0	0	0
d__Viruses|k__Orthornavirae|p__Kitrinoviricota|c__Flasuviricetes|o__Amarillovirales|f__Flaviviridae|g__Pestivirus|s__Pestivirus I	2	2	3	1	2	0	1	7	2	5	5	0	8	1	3	4
d__Viruses|s__Beihai picorna-like virus 119	0	0	0	0	0	0	0	0	0	0	0	0	0	1	0	0
d__Viruses|c__Naldaviricetes|o__Lefavirales|f__Baculoviridae|g__Alphabaculovirus|s__Choristoneura fumiferana multiple nucleopolyhedrovirus	0	0	0	0	0	0	0	1	0	0	0	0	0	3	1	0
d__Viruses|f__Ampullaviridae|g__Bottigliavirus|s__Bottigliavirus ABV3	0	0	0	0	0	0	0	0	0	0	0	0	0	0	0	0
d__Viruses|k__Heunggongvirae|p__Peploviricota|c__Herviviricetes|o__Herpesvirales|f__Herpesviridae|g__Mardivirus|s__Meleagrid alphaherpesvirus 1	0	1	0	1	0	0	1	1	0	1	0	8	1	0	1	0
d__Viruses|k__Heunggongvirae|p__Peploviricota|c__Herviviricetes|o__Herpesvirales|f__Herpesviridae|g__Simplexvirus|s__Macropodid alphaherpesvirus 2	0	0	0	0	0	0	0	0	0	0	0	0	0	0	0	0
d__Viruses|k__Heunggongvirae|p__Uroviricota|c__Caudoviricetes|o__Caudovirales|f__Ackermannviridae|g__Agtrevirus|s__Enterobacter phage EspM4VN	0	0	0	0	0	0	0	1	0	0	0	1	0	0	0	0
d__Viruses|k__Heunggongvirae|p__Uroviricota|c__Caudoviricetes|o__Caudovirales|f__Autographiviridae|g__Kayfunavirus|s__Escherichia virus K1F	0	0	0	0	0	0	14	20	15	1	0	0	0	0	0	0
d__Viruses|k__Heunggongvirae|p__Uroviricota|c__Caudoviricetes|o__Caudovirales|f__Herelleviridae|g__Tybeckvirus|s__Lactobacillus virus SAC12B	0	1	0	0	0	0	0	0	0	0	0	0	0	2	0	0
d__Viruses|k__Heunggongvirae|p__Uroviricota|c__Caudoviricetes|o__Caudovirales|f__Herelleviridae|g__Wphvirus|s__Bacillus phage Zuko	0	3	0	0	0	0	0	6	0	0	0	0	0	0	7	5
d__Viruses|k__Heunggongvirae|p__Uroviricota|c__Caudoviricetes|o__Caudovirales|f__Myoviridae|g__Felixounavirus|s__Escherichia virus JH2	0	0	0	0	0	0	2	0	0	0	0	0	57	0	0	0
d__Viruses|k__Heunggongvirae|p__Uroviricota|c__Caudoviricetes|o__Caudovirales|f__Myoviridae|g__Myohalovirus|s__Halobacterium virus phiH	0	0	1	0	0	0	1	1	1	0	0	1	0	0	1	1
d__Viruses|k__Heunggongvirae|p__Uroviricota|c__Caudoviricetes|o__Caudovirales|f__Siphoviridae|g__Annadreamyvirus|s__Streptomyces virus Blueeyedbeauty	0	0	0	0	0	0	0	1	0	0	0	1	0	0	0	0
d__Viruses|k__Heunggongvirae|p__Uroviricota|c__Caudoviricetes|o__Caudovirales|f__Siphoviridae|g__Arequatrovirus|s__Streptomyces phage Janus	0	0	0	0	0	0	0	0	0	0	0	0	0	0	0	0
d__Viruses|k__Heunggongvirae|p__Uroviricota|c__Caudoviricetes|o__Caudovirales|f__Siphoviridae|g__Montyvirus|s__Gordonia virus Birksandsocks	1	0	0	0	0	0	0	0	0	0	0	0	0	0	0	0
d__Viruses|k__Heunggongvirae|p__Uroviricota|c__Caudoviricetes|o__Caudovirales|f__Siphoviridae|g__Shapirovirus|s__Caulobacter virus phiCbK	0	0	0	0	0	0	0	0	0	0	0	3	0	0	0	0
d__Viruses|k__Zilligvirae|p__Taleaviricota|c__Tokiviricetes|o__Ligamenvirales|f__Lipothrixviridae|g__Betalipothrixvirus|s__Acidianus filamentous virus 7	0	0	0	0	0	0	0	0	0	0	0	0	0	0	0	0
d__Viruses|k__Zilligvirae|p__Taleaviricota|c__Tokiviricetes|o__Ligamenvirales|f__Lipothrixviridae|g__Deltalipothrixvirus|s__Deltalipothrixvirus SBFV3	0	0	0	0	0	0	0	1	0	0	0	5	0	0	0	0
d__Viruses|k__Bamfordvirae|p__Nucleocytoviricota|c__Pokkesviricetes|o__Chitovirales|f__Poxviridae|g__Capripoxvirus|s__Goatpox virus	0	2	0	0	0	0	0	0	0	1	1	1	0	1	1	0
d__Viruses|k__Heunggongvirae|p__Uroviricota|c__Caudoviricetes|o__Caudovirales|f__Myoviridae|g__Myosmarvirus|s__Serratia virus MTx	0	0	0	0	0	0	0	0	1	0	0	1	0	1	0	1
d__Viruses|k__Heunggongvirae|p__Uroviricota|c__Caudoviricetes|o__Caudovirales|f__Myoviridae|g__Phapecoctavirus|s__Escherichia phage Mt1B1_P17	0	0	1	0	0	0	1	1	1	0	1	0	0	0	0	29
d__Viruses|k__Heunggongvirae|p__Uroviricota|c__Caudoviricetes|o__Caudovirales|f__Myoviridae|g__Pseudotevenvirus|s__Escherichia virus RB43	0	2	0	0	0	0	0	0	0	0	0	0	0	0	0	0
d__Viruses|k__Heunggongvirae|p__Uroviricota|c__Caudoviricetes|o__Caudovirales|f__Siphoviridae|g__Oneupvirus|s__Gordonia virus OneUp	0	1	0	0	0	0	0	2	0	0	0	0	0	1	0	0
d__Viruses|k__Heunggongvirae|p__Uroviricota|c__Caudoviricetes|o__Caudovirales|f__Siphoviridae|g__Timquatrovirus|s__Mycobacterium phage Validus	1	0	1	0	0	1	0	2	0	0	0	6	0	0	0	1
d__Viruses|k__Heunggongvirae|p__Uroviricota|c__Caudoviricetes|o__Caudovirales|f__Siphoviridae|s__Cyanophage PSS2	0	1	0	0	0	0	0	1	0	0	0	1	0	1	0	0
d__Viruses|k__Heunggongvirae|p__Uroviricota|c__Caudoviricetes|o__Caudovirales|f__Siphoviridae|s__Enterobacteria phage ES18	0	6	0	0	0	1	3	0	2	0	0	0	2	0	13	29
d__Viruses|k__Orthornavirae|p__Negarnaviricota|c__Ellioviricetes|o__Bunyavirales|f__Peribunyaviridae|g__Orthobunyavirus|s__Sororoca orthobunyavirus	3	0	5	2	1	3	2	5	3	4	5	4	5	0	4	0
d__Viruses|k__Orthornavirae|p__Negarnaviricota|c__Ellioviricetes|o__Bunyavirales|f__Phenuiviridae|g__Tenuivirus|s__Rice grassy stunt tenuivirus	4	6	2	0	3	2	0	4	1	2	3	1	0	1	2	2
d__Viruses|k__Orthornavirae|p__Negarnaviricota|c__Monjiviricetes|o__Mononegavirales|f__Rhabdoviridae|g__Vesiculovirus|s__Chandipura vesiculovirus	0	0	0	0	0	0	0	0	0	1	0	0	0	1	0	0
d__Viruses|c__Naldaviricetes|o__Lefavirales|f__Baculoviridae|g__Alphabaculovirus|s__Spodoptera eridania nucleopolyhedrovirus	2	0	0	0	0	0	0	0	0	0	0	0	0	0	1	0
d__Viruses|k__Heunggongvirae|p__Uroviricota|c__Caudoviricetes|o__Caudovirales|f__Myoviridae|g__Mosigvirus|s__Escherichia virus HP3	0	3	0	0	0	0	0	12	0	2	2	0	4	0	0	2
d__Viruses|k__Heunggongvirae|p__Uroviricota|c__Caudoviricetes|o__Caudovirales|f__Myoviridae|g__Pakpunavirus|s__Pseudomonas virus Zigelbrucke	0	0	0	0	0	0	0	0	0	0	0	0	0	0	0	0
d__Viruses|k__Heunggongvirae|p__Uroviricota|c__Caudoviricetes|o__Caudovirales|f__Siphoviridae|g__Mardecavirus|s__Vibrio virus MAR10	0	1	0	0	0	0	0	0	0	0	0	0	2	2	1	1
d__Viruses|k__Heunggongvirae|p__Uroviricota|c__Caudoviricetes|o__Caudovirales|f__Siphoviridae|g__Terapinvirus|s__Gordonia virus Suzy	0	0	0	0	0	0	0	0	0	0	0	0	2	1	0	0
d__Viruses|k__Heunggongvirae|p__Uroviricota|c__Caudoviricetes|o__Caudovirales|f__Siphoviridae|g__Vashvirus|s__Streptomyces virus Lilbooboo	0	0	0	0	0	0	0	0	1	0	0	0	0	0	0	0
d__Viruses|k__Heunggongvirae|p__Uroviricota|c__Caudoviricetes|o__Caudovirales|f__Siphoviridae|s__Mycobacterium phage Dori	0	0	0	0	0	0	0	0	0	9	0	10	0	1	0	0
d__Viruses|k__Heunggongvirae|p__Uroviricota|c__Caudoviricetes|o__Caudovirales|f__Siphoviridae|s__Tsukamurella phage TPA4	0	0	0	0	0	0	0	0	0	0	0	0	0	0	0	0
d__Viruses|k__Orthornavirae|p__Pisuviricota|c__Pisoniviricetes|o__Picornavirales|f__Picornaviridae|g__Aphthovirus|s__Foot-and-mouth disease virus	0	0	0	0	0	0	0	0	0	0	0	6	0	0	0	0
d__Viruses|s__Salmonella phage Fels-1	0	6	0	0	0	0	2	0	1	0	0	0	0	0	0	18
d__Viruses|k__Heunggongvirae|p__Peploviricota|c__Herviviricetes|o__Herpesvirales|f__Herpesviridae|g__Rhadinovirus|s__Ateline gammaherpesvirus 3	0	2	0	0	0	0	0	5	0	0	0	0	0	0	0	0
d__Viruses|k__Heunggongvirae|p__Uroviricota|c__Caudoviricetes|o__Caudovirales|f__Autographiviridae|g__Votkovvirus|s__Votkovvirus S28C10	0	0	0	0	0	0	0	1	0	0	0	1	0	6	0	0
d__Viruses|k__Heunggongvirae|p__Uroviricota|c__Caudoviricetes|o__Caudovirales|f__Myoviridae|g__Barbavirus|s__Rheinheimera virus Barba19A	0	0	0	0	0	0	0	0	0	3	0	2	3	0	0	0
d__Viruses|k__Heunggongvirae|p__Uroviricota|c__Caudoviricetes|o__Caudovirales|f__Myoviridae|s__Streptococcus phage EJ-1	0	2	0	0	0	0	0	6	0	0	0	0	0	1	0	2
d__Viruses|k__Heunggongvirae|p__Uroviricota|c__Caudoviricetes|o__Caudovirales|f__Schitoviridae|g__Baltimorevirus|s__Dinoroseobacter virus DFL12	0	0	0	0	0	0	0	0	0	1	0	16	4	1	0	0
d__Viruses|k__Heunggongvirae|p__Uroviricota|c__Caudoviricetes|o__Caudovirales|f__Schitoviridae|g__Galateavirus|s__Vibrio virus PVA5	0	0	0	0	0	0	0	4	18	0	0	0	1	0	1	1
d__Viruses|k__Heunggongvirae|p__Uroviricota|c__Caudoviricetes|o__Caudovirales|f__Siphoviridae|g__Annadreamyvirus|s__Streptomyces virus Annadreamy	0	0	0	0	0	0	0	1	0	0	0	1	0	0	0	0
d__Viruses|k__Heunggongvirae|p__Uroviricota|c__Caudoviricetes|o__Caudovirales|f__Siphoviridae|g__Franklinbayvirus|s__Colwellia virus 9A	0	1	0	1	0	0	0	3	0	0	0	1	0	0	0	1
d__Viruses|k__Heunggongvirae|p__Uroviricota|c__Caudoviricetes|o__Caudovirales|f__Siphoviridae|g__Fromanvirus|s__Mycobacterium phage DroogsArmy	0	0	0	0	0	0	0	0	0	0	0	0	0	0	0	0
d__Viruses|k__Heunggongvirae|p__Uroviricota|c__Caudoviricetes|o__Caudovirales|f__Siphoviridae|g__Gillianvirus|s__Microbacterium virus OneinaGillian	0	1	0	0	0	1	0	0	0	0	0	0	0	3	1	1
d__Viruses|k__Heunggongvirae|p__Uroviricota|c__Caudoviricetes|o__Caudovirales|f__Siphoviridae|g__Majavirus|s__Arthrobacter virus Maja	0	0	0	0	0	0	0	0	0	0	0	0	0	1	0	0
d__Viruses|k__Heunggongvirae|p__Uroviricota|c__Caudoviricetes|o__Caudovirales|f__Siphoviridae|g__Neferthenavirus|s__Microbacterium virus Neferthena	0	0	0	0	0	0	0	0	0	0	0	3	0	0	0	0
d__Viruses|k__Heunggongvirae|p__Uroviricota|c__Caudoviricetes|o__Caudovirales|f__Siphoviridae|g__Wildcatvirus|s__Mycobacterium virus Wildcat	0	1	1	0	0	0	0	0	0	0	1	0	0	3	1	0
d__Viruses|k__Heunggongvirae|p__Uroviricota|c__Caudoviricetes|o__Caudovirales|f__Siphoviridae|s__Enterobacteria phage HK225	0	9	2	0	0	0	3	1	0	0	1	1	1	0	6	33
d__Viruses|k__Heunggongvirae|p__Uroviricota|c__Caudoviricetes|o__Caudovirales|f__Siphoviridae|s__Lactococcus phage PLgT-1	0	0	0	0	0	0	0	0	0	0	0	0	0	0	0	0
d__Viruses|k__Heunggongvirae|p__Uroviricota|c__Caudoviricetes|o__Caudovirales|f__Siphoviridae|s__Listeria phage vB_LmoS_293	0	0	0	0	0	0	0	0	0	0	0	0	0	1	0	0
d__Viruses|k__Heunggongvirae|p__Uroviricota|c__Caudoviricetes|o__Caudovirales|f__Siphoviridae|s__Mycobacterium phage Thonko	0	0	0	0	0	0	0	3	0	0	0	1	0	0	0	0
d__Viruses|k__Orthornavirae|p__Negarnaviricota|c__Monjiviricetes|o__Mononegavirales|f__Rhabdoviridae|g__Dichorhavirus|s__Citrus chlorotic spot dichorhavirus	0	0	0	0	0	0	0	0	0	0	0	0	0	0	0	0
d__Viruses|k__Orthornavirae|p__Pisuviricota|c__Duplopiviricetes|o__Durnavirales|f__Hypoviridae|g__Hypovirus|s__Sclerotinia sclerotiorum hypovirus 2	2	0	6	2	3	2	1	3	3	2	2	3	2	1	3	4
d__Viruses|k__Orthornavirae|p__Pisuviricota|c__Pisoniviricetes|o__Nidovirales|f__Coronaviridae|g__Alphacoronavirus|s__Bat coronavirus CDPHE15	0	0	0	0	0	0	0	1	1	0	0	1	0	0	0	0
d__Viruses|k__Orthornavirae|p__Pisuviricota|c__Pisoniviricetes|o__Picornavirales|f__Picornaviridae|g__Avisivirus|s__Avisivirus C	0	0	0	0	0	0	0	0	0	0	0	0	0	2	0	0
d__Viruses|k__Shotokuvirae|p__Cossaviricota|c__Papovaviricetes|o__Zurhausenvirales|f__Papillomaviridae|g__Gammapapillomavirus|s__Gammapapillomavirus 6	0	0	0	0	0	0	0	0	0	0	0	0	0	1	0	0
d__Viruses|k__Zilligvirae|p__Taleaviricota|c__Tokiviricetes|o__Ligamenvirales|f__Lipothrixviridae|g__Deltalipothrixvirus|s__Acidianus filamentous virus 2	0	1	1	1	0	1	0	0	0	0	1	0	0	0	0	0
d__Viruses|f__Tolecusatellitidae|g__Betasatellite|s__Andrographis yellow vein leaf curl betasatellite	0	0	0	1	0	0	0	0	0	0	1	0	0	0	1	2
d__Viruses|k__Heunggongvirae|p__Uroviricota|c__Caudoviricetes|o__Caudovirales|f__Autographiviridae|g__Ahphunavirus|s__Aeromonas virus Ahp1	0	0	0	0	0	0	0	0	0	0	0	0	0	0	0	0
d__Viruses|k__Heunggongvirae|p__Uroviricota|c__Caudoviricetes|o__Caudovirales|f__Autographiviridae|g__Kayfunavirus|s__Escherichia virus F	0	0	2	0	0	0	9	7	13	0	0	0	0	0	0	0
d__Viruses|k__Heunggongvirae|p__Uroviricota|c__Caudoviricetes|o__Caudovirales|f__Herelleviridae|g__Caeruleovirus|s__Bacillus virus JBP901	0	0	0	1	1	0	0	2	0	0	0	6	2	3	0	1
d__Viruses|k__Heunggongvirae|p__Uroviricota|c__Caudoviricetes|o__Caudovirales|f__Myoviridae|g__Gaprivervirus|s__Escherichia virus VR20	0	0	0	0	0	0	0	0	1	3	0	1	1	0	4	0
d__Viruses|k__Heunggongvirae|p__Uroviricota|c__Caudoviricetes|o__Caudovirales|f__Myoviridae|g__Vellamovirus|s__Synechococcus virus SRIM44	0	0	0	0	0	0	0	0	0	0	0	0	0	0	0	0
d__Viruses|k__Heunggongvirae|p__Uroviricota|c__Caudoviricetes|o__Caudovirales|f__Siphoviridae|g__Brussowvirus|s__Streptococcus virus 2972	3	2	3	2	3	2	2	3	2	5	6	3	5	0	2	1
d__Viruses|k__Heunggongvirae|p__Uroviricota|c__Caudoviricetes|o__Caudovirales|f__Siphoviridae|g__Likavirus|s__Streptomyces virus Lannister	0	0	0	0	0	0	0	0	0	0	0	4	0	0	0	0
d__Viruses|k__Heunggongvirae|p__Uroviricota|c__Caudoviricetes|o__Caudovirales|f__Siphoviridae|s__Erwinia phage pEp_SNUABM_08	0	4	0	0	0	0	0	0	0	0	0	0	0	0	2	1
d__Viruses|k__Orthornavirae|p__Pisuviricota|c__Pisoniviricetes|o__Nidovirales|f__Coronaviridae|g__Betacoronavirus|s__Murine coronavirus	0	0	1	0	0	0	0	1	0	0	0	2	0	0	0	0
d__Viruses|k__Orthornavirae|p__Pisuviricota|c__Pisoniviricetes|o__Picornavirales|f__Caliciviridae|g__Nebovirus|s__Bovine calicivirus strain Kirklareli	0	0	0	0	0	0	0	0	0	3	0	0	0	0	0	0
d__Viruses|k__Zilligvirae|p__Taleaviricota|c__Tokiviricetes|o__Primavirales|f__Tristromaviridae|g__Alphatristromavirus|s__Alphatristromavirus PFV1	0	0	0	0	0	0	0	0	0	0	0	0	0	0	0	0
d__Viruses|f__Bicaudaviridae|g__Bicaudavirus|s__Acidianus two-tailed virus	2	0	0	1	0	0	0	2	0	0	0	4	0	1	0	1
d__Viruses|k__Bamfordvirae|p__Nucleocytoviricota|c__Megaviricetes|o__Pimascovirales|f__Iridoviridae|g__Ranavirus|s__Frog virus 3	0	0	0	0	1	0	0	0	0	0	0	2	1	0	0	2
d__Viruses|k__Heunggongvirae|p__Peploviricota|c__Herviviricetes|o__Herpesvirales|f__Herpesviridae|s__Rhinolophus gammaherpesvirus 1	0	0	0	0	0	1	0	0	0	1	0	1	0	0	0	2
d__Viruses|k__Heunggongvirae|p__Uroviricota|c__Caudoviricetes|o__Caudovirales|f__Autographiviridae|s__Synechococcus phage S-CBP1	0	0	0	0	0	0	0	0	0	0	0	0	0	0	0	0
d__Viruses|k__Heunggongvirae|p__Uroviricota|c__Caudoviricetes|o__Caudovirales|f__Demerecviridae|g__Tequintavirus|s__Escherichia virus HdH2	0	0	0	0	0	40	0	0	0	0	0	0	0	0	0	0
d__Viruses|k__Heunggongvirae|p__Uroviricota|c__Caudoviricetes|o__Caudovirales|f__Drexlerviridae|g__Changchunvirus|s__Escherichia virus W011D	0	0	0	0	0	0	0	0	0	1	0	5	37	0	0	1
d__Viruses|k__Heunggongvirae|p__Uroviricota|c__Caudoviricetes|o__Caudovirales|f__Myoviridae|g__Bixzunavirus|s__Mycobacterium phage Tonenili	0	1	0	0	0	0	0	0	0	0	0	0	0	0	1	0
d__Viruses|k__Heunggongvirae|p__Uroviricota|c__Caudoviricetes|o__Caudovirales|f__Myoviridae|g__Lubbockvirus|s__Clostridium virus phiCD27	2	2	0	1	0	1	2	0	0	0	0	2	3	4	2	3
d__Viruses|k__Heunggongvirae|p__Uroviricota|c__Caudoviricetes|o__Caudovirales|f__Myoviridae|g__Phapecoctavirus|s__Escherichia phage ukendt	0	0	0	0	0	0	0	0	0	0	0	0	0	0	0	0
d__Viruses|k__Heunggongvirae|p__Uroviricota|c__Caudoviricetes|o__Caudovirales|f__Podoviridae|g__Kafunavirus|s__Vibrio phage VPMS1	0	0	0	0	0	0	0	11	0	0	0	0	0	2	0	0
d__Viruses|k__Heunggongvirae|p__Uroviricota|c__Caudoviricetes|o__Caudovirales|f__Siphoviridae|g__Arequatrovirus|s__Streptomyces phage Diane	0	0	0	0	0	0	0	2	0	0	0	1	1	0	0	0
d__Viruses|k__Heunggongvirae|p__Uroviricota|c__Caudoviricetes|o__Caudovirales|f__Siphoviridae|g__Fromanvirus|s__Mycobacterium phage Gail	0	0	0	0	0	0	0	0	0	0	0	0	1	0	0	0
d__Viruses|k__Heunggongvirae|p__Uroviricota|c__Caudoviricetes|o__Caudovirales|f__Siphoviridae|g__Gordonvirus|s__Arthrobacter virus Captnmurica	0	0	0	0	0	0	0	0	0	0	0	0	0	1	0	0
d__Viruses|k__Heunggongvirae|p__Uroviricota|c__Caudoviricetes|o__Caudovirales|f__Siphoviridae|g__Kryptosalinivirus|s__Salinibacter virus M8CC19	0	0	0	0	0	0	0	0	5	0	0	0	1	0	0	0
d__Viruses|k__Heunggongvirae|p__Uroviricota|c__Caudoviricetes|o__Caudovirales|f__Siphoviridae|g__Lafunavirus|s__Lactobacillus virus LF1	0	0	0	0	0	0	0	0	0	0	0	0	0	10	0	1
d__Viruses|k__Heunggongvirae|p__Uroviricota|c__Caudoviricetes|o__Caudovirales|f__Siphoviridae|g__Pankowvirus|s__Escherichia virus WGPS8	0	8	4	0	0	1	6	1	9	0	1	0	0	0	6	15
d__Viruses|k__Heunggongvirae|p__Uroviricota|c__Caudoviricetes|o__Caudovirales|f__Siphoviridae|g__Sanovirus|s__Xylella virus Sano	0	2	0	0	0	0	0	0	13	0	0	4	1	0	0	2
d__Viruses|k__Heunggongvirae|p__Uroviricota|c__Caudoviricetes|o__Caudovirales|f__Siphoviridae|s__Gordonia phage GMA4	2	0	5	0	0	0	1	4	3	0	0	1	4	2	1	1
d__Viruses|k__Heunggongvirae|p__Uroviricota|c__Caudoviricetes|o__Caudovirales|f__Siphoviridae|s__Gordonia phage McGonagall	0	0	0	0	0	0	0	0	0	0	0	0	0	0	0	0
d__Viruses|k__Shotokuvirae|p__Cossaviricota|c__Papovaviricetes|o__Zurhausenvirales|f__Papillomaviridae|g__Gammapapillomavirus|s__Gammapapillomavirus sp.	0	0	0	0	0	0	0	0	0	0	0	0	1	0	0	0
d__Viruses|k__Shotokuvirae|p__Cressdnaviricota|c__Repensiviricetes|o__Geplafuvirales|f__Geminiviridae|g__Begomovirus|s__Cowpea bright yellow mosaic virus	0	0	0	0	0	0	0	0	0	2	0	0	0	0	0	0
d__Viruses|k__Bamfordvirae|p__Preplasmiviricota|c__Maveriviricetes|o__Priklausovirales|f__Lavidaviridae|s__Yellowstone Lake virophage 5	5	0	1	1	5	2	2	5	1	1	2	3	0	1	0	5
d__Viruses|k__Bamfordvirae|p__Preplasmiviricota|c__Tectiliviricetes|o__Rowavirales|f__Adenoviridae|g__Mastadenovirus|s__Sea lion mastadenovirus A	0	0	0	0	0	0	0	0	0	0	0	0	0	0	0	0
d__Viruses|k__Heunggongvirae|p__Peploviricota|c__Herviviricetes|o__Herpesvirales|f__Herpesviridae|g__Simplexvirus|s__Leporid alphaherpesvirus 4	0	0	0	0	0	0	0	0	0	0	0	0	1	0	0	0
d__Viruses|k__Heunggongvirae|p__Uroviricota|c__Caudoviricetes|o__Caudovirales|f__Autographiviridae|g__Kayfunavirus|s__Escherichia virus ST31	0	0	1	0	0	0	23	14	17	0	0	1	0	0	0	0
d__Viruses|k__Heunggongvirae|p__Uroviricota|c__Caudoviricetes|o__Caudovirales|f__Demerecviridae|g__Tequintavirus|s__Escherichia virus phiAPCEc03	0	0	0	0	0	4	0	0	0	1	0	1	0	1	0	1
d__Viruses|k__Heunggongvirae|p__Uroviricota|c__Caudoviricetes|o__Caudovirales|f__Myoviridae|g__Karamvirus|s__Escherichia virus CC31	0	2	0	0	0	0	0	2	0	0	0	0	0	0	0	2
d__Viruses|k__Heunggongvirae|p__Uroviricota|c__Caudoviricetes|o__Caudovirales|f__Myoviridae|g__Kisquinquevirus|s__Burkholderia virus AP3	0	0	0	1	0	0	0	0	0	0	0	0	0	1	4	1
d__Viruses|k__Heunggongvirae|p__Uroviricota|c__Caudoviricetes|o__Caudovirales|f__Myoviridae|g__Yokohamavirus|s__Edwardsiella virus MSW3	0	0	0	0	0	0	1	1	0	3	0	6	0	0	0	0
d__Viruses|k__Heunggongvirae|p__Uroviricota|c__Caudoviricetes|o__Caudovirales|f__Schitoviridae|g__Pylasvirus|s__Klebsiella virus Pylas	0	0	0	0	0	0	0	0	0	0	0	0	4	0	0	3
d__Viruses|k__Heunggongvirae|p__Uroviricota|c__Caudoviricetes|o__Caudovirales|f__Siphoviridae|g__Bronvirus|s__Mycobacterium phage DyoEdafos	0	6	1	0	0	3	0	2	0	0	0	1	0	0	0	2
d__Viruses|k__Heunggongvirae|p__Uroviricota|c__Caudoviricetes|o__Caudovirales|f__Siphoviridae|g__Fromanvirus|s__Mycobacterium phage Ringer	0	0	0	0	0	0	0	0	0	1	0	0	1	0	0	0
d__Viruses|k__Heunggongvirae|p__Uroviricota|c__Caudoviricetes|o__Caudovirales|f__Siphoviridae|g__Kenoshavirus|s__Gordonia virus Chikenjars	0	0	0	0	0	0	0	0	0	0	0	0	0	0	0	0
d__Viruses|k__Heunggongvirae|p__Uroviricota|c__Caudoviricetes|o__Caudovirales|f__Siphoviridae|g__Timquatrovirus|s__Mycobacterium phage Chris	0	0	0	0	0	0	0	0	0	0	0	0	0	2	0	0
d__Viruses|k__Orthornavirae|p__Duplornaviricota|c__Resentoviricetes|o__Reovirales|f__Reoviridae|g__Orthoreovirus|s__Mahlapitsi orthoreovirus	0	0	0	0	0	0	0	0	0	0	0	0	0	0	0	0
d__Viruses|k__Orthornavirae|p__Pisuviricota|c__Pisoniviricetes|o__Picornavirales|f__Picornaviridae|g__Cardiovirus|s__Cardiovirus B	2	6	1	1	3	1	0	1	0	3	0	5	2	0	0	0
d__Viruses|k__Orthornavirae|p__Pisuviricota|c__Pisoniviricetes|o__Picornavirales|f__Secoviridae|g__Torradovirus|s__Carrot torradovirus 1	6	6	3	5	0	3	2	1	0	3	2	1	1	1	1	0
d__Viruses|s__Hubei narna-like virus 2	0	0	0	0	0	0	0	0	0	0	0	0	0	0	0	0
d__Viruses|s__Xingshan cricket virus	0	8	2	1	0	1	9	3	8	0	0	0	0	0	10	16
d__Viruses|k__Bamfordvirae|p__Nucleocytoviricota|c__Megaviricetes|o__Pimascovirales|f__Marseilleviridae|g__Marseillevirus|s__Marseillevirus marseillevirus	0	0	0	0	0	0	0	0	0	0	0	0	0	4	1	0
d__Viruses|k__Heunggongvirae|p__Uroviricota|c__Caudoviricetes|o__Caudovirales|f__Autographiviridae|g__Sukuvirus|s__Ralstonia virus RSPII1	0	1	2	0	0	0	0	0	0	0	0	0	0	0	0	0
d__Viruses|k__Heunggongvirae|p__Uroviricota|c__Caudoviricetes|o__Caudovirales|f__Myoviridae|g__Klausavirus|s__Arthrobacter virus DrYang	0	0	0	0	0	0	0	0	0	0	0	1	0	0	0	0
d__Viruses|k__Heunggongvirae|p__Uroviricota|c__Caudoviricetes|o__Caudovirales|f__Myoviridae|s__Clostridium phage phiCT453A	0	1	0	0	0	1	1	1	0	0	0	1	0	1	2	0
d__Viruses|k__Heunggongvirae|p__Uroviricota|c__Caudoviricetes|o__Caudovirales|f__Podoviridae|g__Akonivirus|s__Microbacterium virus Akoni	0	0	0	0	0	0	0	0	0	0	0	0	0	0	0	0
d__Viruses|k__Heunggongvirae|p__Uroviricota|c__Caudoviricetes|o__Caudovirales|f__Rountreeviridae|g__Copernicusvirus|s__Enterococcus virus Efae230P4	0	1	0	0	0	0	0	0	0	0	0	0	0	0	0	0
d__Viruses|k__Heunggongvirae|p__Uroviricota|c__Caudoviricetes|o__Caudovirales|f__Schitoviridae|g__Presleyvirus|s__Acinetobacter virus Presley	0	0	0	0	0	0	0	0	0	0	0	0	0	2	0	0
d__Viruses|k__Heunggongvirae|p__Uroviricota|c__Caudoviricetes|o__Caudovirales|f__Siphoviridae|g__Brujitavirus|s__Mycobacterium phage Xula	0	0	0	0	0	0	0	0	0	0	0	2	0	1	0	0
d__Viruses|k__Heunggongvirae|p__Uroviricota|c__Caudoviricetes|o__Caudovirales|f__Siphoviridae|g__Krampusvirus|s__Microbacterium virus Krampus	0	0	0	0	0	0	0	0	0	0	0	0	0	0	0	0
d__Viruses|k__Heunggongvirae|p__Uroviricota|c__Caudoviricetes|o__Caudovirales|f__Siphoviridae|g__Magadivirus|s__Bacillus virus Mgbh1	1	0	0	0	0	0	0	0	0	0	0	4	0	1	0	2
d__Viruses|k__Heunggongvirae|p__Uroviricota|c__Caudoviricetes|o__Caudovirales|f__Siphoviridae|g__Sourvirus|s__Gordonia virus Sour	0	0	0	0	0	0	0	0	0	0	0	0	0	1	0	0
d__Viruses|k__Heunggongvirae|p__Uroviricota|c__Caudoviricetes|o__Caudovirales|f__Siphoviridae|g__Timquatrovirus|s__Mycobacterium phage SirPhilip	0	0	0	0	0	0	0	0	0	0	0	0	0	0	0	0
d__Viruses|k__Heunggongvirae|p__Uroviricota|c__Caudoviricetes|o__Caudovirales|f__Siphoviridae|s__Planktothrix phage PaV-LD	0	2	0	0	0	0	0	0	0	0	0	0	1	4	0	0
d__Viruses|k__Heunggongvirae|p__Uroviricota|c__Caudoviricetes|o__Caudovirales|f__Zobellviridae|g__Paundecimvirus|s__Pseudomonas virus PA11	0	5	2	1	0	4	0	2	2	1	0	1	2	0	0	14
d__Viruses|k__Orthornavirae|p__Kitrinoviricota|c__Alsuviricetes|o__Hepelivirales|f__Hepeviridae|g__Orthohepevirus|s__Orthohepevirus A	0	0	0	0	0	0	0	0	0	0	0	0	0	0	0	0
d__Viruses|k__Orthornavirae|p__Negarnaviricota|c__Ellioviricetes|o__Bunyavirales|f__Peribunyaviridae|s__Mulberry vein banding virus	2	2	2	1	1	0	0	0	1	0	0	0	0	0	0	1
d__Viruses|k__Orthornavirae|p__Pisuviricota|c__Stelpaviricetes|o__Stellavirales|f__Astroviridae|g__Mamastrovirus|s__Mamastrovirus 3	3	0	4	1	3	0	0	4	1	2	1	1	1	1	3	1
d__Viruses|c__Naldaviricetes|o__Lefavirales|f__Baculoviridae|g__Alphabaculovirus|s__Trichoplusia ni single nucleopolyhedrovirus	0	0	0	0	0	0	0	2	0	0	0	0	0	1	0	0
d__Viruses|k__Heunggongvirae|p__Peploviricota|c__Herviviricetes|o__Herpesvirales|f__Herpesviridae|g__Macavirus|s__Suid gammaherpesvirus 3	0	1	0	0	0	0	0	0	0	0	0	1	0	0	0	0
d__Viruses|k__Heunggongvirae|p__Peploviricota|c__Herviviricetes|o__Herpesvirales|f__Herpesviridae|g__Varicellovirus|s__Bovine alphaherpesvirus 5	0	0	0	0	0	0	0	2	0	0	0	2	2	2	0	0
d__Viruses|k__Heunggongvirae|p__Uroviricota|c__Caudoviricetes|o__Caudovirales|f__Ackermannviridae|g__Miltonvirus|s__Serratia virus 3M	0	0	0	0	0	1	0	1	0	1	0	2	0	0	0	1
d__Viruses|k__Heunggongvirae|p__Uroviricota|c__Caudoviricetes|o__Caudovirales|f__Autographiviridae|g__Berlinvirus|s__Pectobacterium virus PP74	0	1	0	0	0	0	0	0	0	0	0	0	0	0	0	0
d__Viruses|k__Heunggongvirae|p__Uroviricota|c__Caudoviricetes|o__Caudovirales|f__Autographiviridae|g__Pollyceevirus|s__Pseudomonas virus PollyC	0	0	0	0	0	0	0	0	0	0	0	1	0	0	0	0
d__Viruses|k__Heunggongvirae|p__Uroviricota|c__Caudoviricetes|o__Caudovirales|f__Demerecviridae|g__Epseptimavirus|s__Salmonella virus Sw2	0	2	0	0	0	0	0	0	0	0	0	0	0	0	0	0
d__Viruses|k__Heunggongvirae|p__Uroviricota|c__Caudoviricetes|o__Caudovirales|f__Myoviridae|g__Haloferacalesvirus|s__Halorubrum Tailed Virus 7	0	0	0	0	0	0	0	0	0	0	0	0	0	0	0	0
d__Viruses|k__Heunggongvirae|p__Uroviricota|c__Caudoviricetes|o__Caudovirales|f__Myoviridae|g__Hpunavirus|s__Haemophilus virus HP1	0	0	0	0	0	0	0	0	0	0	0	0	0	0	0	0
d__Viruses|k__Heunggongvirae|p__Uroviricota|c__Caudoviricetes|o__Caudovirales|f__Myoviridae|s__Thermus phage phiYS40	0	3	0	0	0	0	0	3	0	0	0	1	5	1	0	0
d__Viruses|k__Heunggongvirae|p__Uroviricota|c__Caudoviricetes|o__Caudovirales|f__Podoviridae|g__Anjalivirus|s__Arthobacter virus Mendel	0	0	0	0	1	0	0	2	0	0	0	1	0	0	0	1
d__Viruses|k__Heunggongvirae|p__Uroviricota|c__Caudoviricetes|o__Caudovirales|f__Podoviridae|s__Cellulophaga phage phi18:3	0	0	0	0	0	0	0	0	0	0	0	0	0	0	0	0
d__Viruses|k__Heunggongvirae|p__Uroviricota|c__Caudoviricetes|o__Caudovirales|f__Siphoviridae|g__Barnyardvirus|s__Mycobacterium virus DrLupo	0	0	0	0	0	0	0	0	0	0	0	2	0	2	0	0
d__Viruses|k__Heunggongvirae|p__Uroviricota|c__Caudoviricetes|o__Caudovirales|f__Siphoviridae|g__Fromanvirus|s__Mycobacterium phage Refuge	0	0	0	0	0	0	0	1	0	0	0	1	0	6	0	1
d__Viruses|k__Heunggongvirae|p__Uroviricota|c__Caudoviricetes|o__Caudovirales|f__Siphoviridae|g__Jerseyvirus|s__Salmonella virus SETP3	0	0	0	0	0	0	0	13	4	0	0	0	0	0	0	0
d__Viruses|k__Heunggongvirae|p__Uroviricota|c__Caudoviricetes|o__Caudovirales|f__Siphoviridae|g__Laroyevirus|s__Arthrobacter virus Wheelbite	0	0	0	0	0	1	0	5	0	0	0	0	0	3	0	1
d__Viruses|k__Heunggongvirae|p__Uroviricota|c__Caudoviricetes|o__Caudovirales|f__Siphoviridae|g__Slepowronvirus|s__Listeria virus LPHM00113468	0	1	0	0	0	0	0	3	0	0	0	1	0	1	0	1
d__Viruses|k__Heunggongvirae|p__Uroviricota|c__Caudoviricetes|o__Caudovirales|f__Siphoviridae|s__Rhodococcus phage ReqiPine5	0	5	4	1	0	2	3	2	2	0	0	0	0	0	12	6
d__Viruses|k__Orthornavirae|p__Negarnaviricota|c__Ellioviricetes|o__Bunyavirales|f__Tospoviridae|s__Groundnut ringspot and Tomato chlorotic spot virus reassortant	3	0	2	0	6	2	1	7	5	6	7	4	3	0	1	1
d__Viruses|k__Orthornavirae|p__Pisuviricota|c__Pisoniviricetes|o__Nidovirales|f__Coronaviridae|g__Alphacoronavirus|s__Miniopterus bat coronavirus HKU8	0	0	0	0	0	0	0	0	0	0	0	1	0	0	0	0
d__Viruses|k__Heunggongvirae|p__Peploviricota|c__Herviviricetes|o__Herpesvirales|f__Herpesviridae|g__Simplexvirus|s__Panine alphaherpesvirus 3	0	0	0	0	0	1	0	1	0	0	0	0	0	0	0	1
d__Viruses|k__Heunggongvirae|p__Uroviricota|c__Caudoviricetes|o__Caudovirales|f__Autographiviridae|g__Percyvirus|s__Caulobacter virus Percy	0	0	0	0	0	0	0	3	0	0	0	2	0	0	1	0
d__Viruses|k__Heunggongvirae|p__Uroviricota|c__Caudoviricetes|o__Caudovirales|f__Autographiviridae|g__Pradovirus|s__Xanthomonas virus XAJ24	0	5	4	0	0	2	5	1	2	0	0	0	0	1	9	14
d__Viruses|k__Heunggongvirae|p__Uroviricota|c__Caudoviricetes|o__Caudovirales|f__Chaseviridae|g__Pahsextavirus|s__Aeromonas virus pAh6C	0	0	0	0	0	0	0	0	0	0	0	0	0	0	0	0
d__Viruses|k__Heunggongvirae|p__Uroviricota|c__Caudoviricetes|o__Caudovirales|f__Demerecviridae|g__Cetovirus|s__Vibrio phage River4	0	0	1	0	0	1	0	4	21	0	0	3	1	0	0	2
d__Viruses|k__Heunggongvirae|p__Uroviricota|c__Caudoviricetes|o__Caudovirales|f__Myoviridae|g__Acionnavirus|s__Synechococcus virus SMbCM100	0	5	1	0	0	0	0	2	0	0	0	0	0	0	0	4
d__Viruses|k__Heunggongvirae|p__Uroviricota|c__Caudoviricetes|o__Caudovirales|f__Myoviridae|g__Dhakavirus|s__Escherichia virus IME08	0	0	0	0	0	0	0	0	0	0	0	0	0	1	0	0
d__Viruses|k__Heunggongvirae|p__Uroviricota|c__Caudoviricetes|o__Caudovirales|f__Myoviridae|g__Gaprivervirus|s__Shigella virus SP18	1	0	0	0	1	1	0	1	0	4	0	6	0	0	7	0
d__Viruses|k__Heunggongvirae|p__Uroviricota|c__Caudoviricetes|o__Caudovirales|f__Myoviridae|g__Klausavirus|s__Arthrobacter virus Lymara	0	0	0	0	0	0	0	0	0	0	0	0	0	5	0	0
d__Viruses|k__Heunggongvirae|p__Uroviricota|c__Caudoviricetes|o__Caudovirales|f__Podoviridae|g__Parlovirus|s__Serratia virus Parlo	0	0	0	0	0	0	0	11	0	0	0	0	0	8	0	0
d__Viruses|k__Heunggongvirae|p__Uroviricota|c__Caudoviricetes|o__Caudovirales|f__Siphoviridae|g__Pebcunavirus|s__Bacillus virus PBC1	0	0	0	0	0	0	0	0	0	1	0	1	0	0	0	0
d__Viruses|k__Heunggongvirae|p__Uroviricota|c__Caudoviricetes|o__Caudovirales|f__Siphoviridae|g__Sextaecvirus|s__Staphylococcus virus SEP9	0	0	0	0	0	0	0	2	0	0	0	0	2	0	0	2
d__Viruses|k__Heunggongvirae|p__Uroviricota|c__Caudoviricetes|o__Caudovirales|f__Siphoviridae|g__Timquatrovirus|s__Mycobacterium phage MarkPhew	0	0	0	1	0	0	0	0	0	0	0	10	1	2	0	0
d__Viruses|k__Heunggongvirae|p__Uroviricota|c__Caudoviricetes|o__Caudovirales|f__Siphoviridae|s__Cellulophaga phage phi10:1	0	0	0	0	0	0	0	0	0	0	0	0	0	0	0	0
d__Viruses|k__Heunggongvirae|p__Uroviricota|c__Caudoviricetes|o__Caudovirales|f__Siphoviridae|s__Lactococcus phage Tuc2009	0	0	0	0	0	0	0	0	0	1	0	0	2	0	0	0
d__Viruses|k__Orthornavirae|p__Kitrinoviricota|c__Alsuviricetes|o__Hepelivirales|f__Matonaviridae|g__Rubivirus|s__Rubivirus rubellae	0	0	0	0	0	0	0	0	0	0	0	1	0	0	0	0
d__Viruses|k__Orthornavirae|p__Kitrinoviricota|c__Flasuviricetes|o__Amarillovirales|f__Flaviviridae|g__Hepacivirus|s__Hepacivirus K	0	0	0	0	0	0	0	0	0	0	0	0	0	0	0	0
d__Viruses|k__Orthornavirae|p__Negarnaviricota|c__Ellioviricetes|o__Bunyavirales|f__Peribunyaviridae|g__Orthobunyavirus|s__Macaua orthobunyavirus	0	1	0	1	1	0	0	0	0	1	0	0	0	1	0	1
d__Viruses|k__Orthornavirae|p__Negarnaviricota|c__Monjiviricetes|o__Mononegavirales|f__Rhabdoviridae|g__Vesiculovirus|s__Yug Bogdanovac vesiculovirus	0	0	0	0	0	0	0	0	0	0	0	0	0	0	0	0
d__Viruses|k__Orthornavirae|p__Pisuviricota|c__Pisoniviricetes|o__Picornavirales|f__Dicistroviridae|s__Macrobrachium rosenbergii Taihu virus	0	0	0	0	0	0	0	4	0	0	0	0	0	0	0	0
d__Viruses|k__Heunggongvirae|p__Uroviricota|c__Caudoviricetes|o__Caudovirales|f__Ackermannviridae|g__Nezavisimistyvirus|s__Erwinia virus Bue1	0	0	0	0	0	0	0	0	0	0	0	0	0	1	0	2
d__Viruses|k__Heunggongvirae|p__Uroviricota|c__Caudoviricetes|o__Caudovirales|f__Autographiviridae|g__Kakivirus|s__Providencia virus PS3	0	0	0	0	0	0	0	0	0	0	0	3	0	0	0	0
d__Viruses|k__Heunggongvirae|p__Uroviricota|c__Caudoviricetes|o__Caudovirales|f__Demerecviridae|g__Hongcheonvirus|s__Pectobacterium virus DUPPV	0	3	0	0	0	0	0	2	1	0	0	0	3	1	0	0
d__Viruses|k__Heunggongvirae|p__Uroviricota|c__Caudoviricetes|o__Caudovirales|f__Herelleviridae|g__Wphvirus|s__Bacillus phage DIGNKC	0	0	0	0	0	0	0	0	0	0	0	2	0	0	0	0
d__Viruses|k__Heunggongvirae|p__Uroviricota|c__Caudoviricetes|o__Caudovirales|f__Myoviridae|g__Dhakavirus|s__Escherichia virus VR5	0	0	0	0	0	0	0	0	0	1	0	1	0	0	0	0
d__Viruses|k__Heunggongvirae|p__Uroviricota|c__Caudoviricetes|o__Caudovirales|f__Myoviridae|g__Schmittlotzvirus|s__Agrobacterium virus 7-7-1	0	1	0	0	0	0	0	5	0	0	0	0	1	0	0	1
d__Viruses|k__Heunggongvirae|p__Uroviricota|c__Caudoviricetes|o__Caudovirales|f__Myoviridae|g__Sherbrookevirus|s__Clostridioides virus phiCD506	0	17	0	0	0	0	0	7	0	0	0	5	10	0	3	11
d__Viruses|k__Heunggongvirae|p__Uroviricota|c__Caudoviricetes|o__Caudovirales|f__Myoviridae|g__Vequintavirus|s__Escherichia virus FFH2	0	0	0	0	0	0	0	0	0	0	0	1	0	1	0	0
d__Viruses|k__Heunggongvirae|p__Uroviricota|c__Caudoviricetes|o__Caudovirales|f__Myoviridae|s__Vibrio phage ICP1	0	0	0	0	0	0	0	0	0	0	0	0	0	0	0	0
d__Viruses|k__Heunggongvirae|p__Uroviricota|c__Caudoviricetes|o__Caudovirales|f__Siphoviridae|g__Amoyvirus|s__Alteromonas virus R7M	0	0	0	0	1	1	0	0	0	0	0	1	8	1	0	1
d__Viruses|k__Heunggongvirae|p__Uroviricota|c__Caudoviricetes|o__Caudovirales|f__Siphoviridae|g__Demosthenesvirus|s__Gordonia virus Demosthenes	0	0	0	0	0	1	0	0	0	1	0	2	0	0	0	0
d__Viruses|k__Heunggongvirae|p__Uroviricota|c__Caudoviricetes|o__Caudovirales|f__Siphoviridae|g__Elerivirus|s__Microbacterium virus Eleri	0	0	0	0	0	0	0	0	0	0	0	0	0	0	0	0
d__Viruses|k__Heunggongvirae|p__Uroviricota|c__Caudoviricetes|o__Caudovirales|f__Siphoviridae|g__Galunavirus|s__Gordonia virus GAL1	0	0	0	0	0	0	0	2	0	0	0	3	0	0	0	0
d__Viruses|k__Heunggongvirae|p__Uroviricota|c__Caudoviricetes|o__Caudovirales|f__Siphoviridae|g__Hnatkovirus|s__Mycobacterium virus DS6A	0	0	0	0	0	2	0	4	1	0	0	6	1	2	0	2
d__Viruses|k__Heunggongvirae|p__Uroviricota|c__Caudoviricetes|o__Caudovirales|f__Siphoviridae|g__Patiencevirus|s__Mycobacterium virus Patience	0	0	1	0	0	0	0	0	1	0	0	0	0	0	2	0
d__Viruses|k__Heunggongvirae|p__Uroviricota|c__Caudoviricetes|o__Caudovirales|f__Siphoviridae|g__Samistivirus|s__Streptomyces virus Mildred21	1	0	0	0	0	0	0	0	0	0	0	0	0	0	0	0
d__Viruses|k__Heunggongvirae|p__Uroviricota|c__Caudoviricetes|o__Caudovirales|f__Siphoviridae|g__Tankvirus|s__Arthrobacter virus Tank	0	0	1	0	0	0	0	2	1	0	0	1	0	1	1	1
d__Viruses|k__Heunggongvirae|p__Uroviricota|c__Caudoviricetes|o__Caudovirales|f__Siphoviridae|g__Timquatrovirus|s__Mycobacterium phage Adephagia	0	0	0	0	0	0	0	3	0	0	0	6	0	0	0	0
d__Viruses|k__Heunggongvirae|p__Uroviricota|c__Caudoviricetes|o__Caudovirales|f__Siphoviridae|g__Waukeshavirus|s__Bacillus virus Waukesha92	0	0	0	0	0	0	0	0	0	0	0	0	0	0	0	0
d__Viruses|k__Heunggongvirae|p__Uroviricota|c__Caudoviricetes|o__Caudovirales|f__Siphoviridae|s__Gordonia phage EMoore	0	0	0	0	0	0	0	0	0	0	0	1	1	1	0	0
d__Viruses|s__Human DNA virus	0	0	0	0	0	0	0	0	0	1	1	0	0	0	0	0
d__Viruses|s__Sanxia water strider virus 21	0	0	0	0	0	0	0	0	0	4	0	0	0	3	0	0
d__Viruses|c__Naldaviricetes|o__Lefavirales|f__Baculoviridae|g__Alphabaculovirus|s__Spodoptera litura nucleopolyhedrovirus II	0	0	0	0	0	1	0	0	0	0	0	0	0	1	0	0
d__Viruses|f__Anelloviridae|g__Alphatorquevirus|s__Torque teno virus 28	0	0	0	0	0	0	0	0	0	0	0	1	0	1	0	0
d__Viruses|k__Bamfordvirae|p__Nucleocytoviricota|c__Megaviricetes|o__Pimascovirales|f__Iridoviridae|g__Ranavirus|s__Singapore grouper iridovirus	0	0	0	0	0	0	0	0	0	0	0	1	1	1	0	1
d__Viruses|k__Bamfordvirae|p__Nucleocytoviricota|c__Pokkesviricetes|o__Chitovirales|f__Poxviridae|s__Linepithema humile entomopoxvirus 1	1	0	0	0	1	1	0	1	0	1	1	2	2	0	1	1
d__Viruses|k__Heunggongvirae|p__Uroviricota|c__Caudoviricetes|o__Caudovirales|f__Herelleviridae|g__Wphvirus|s__Bacillus phage Nemo	1	0	0	0	0	0	0	0	0	0	0	1	0	0	2	1
d__Viruses|k__Heunggongvirae|p__Uroviricota|c__Caudoviricetes|o__Caudovirales|f__Myoviridae|g__Felixounavirus|s__Escherichia virus TP1	0	0	0	0	0	1	7	0	0	0	0	0	47	0	0	0
d__Viruses|k__Heunggongvirae|p__Uroviricota|c__Caudoviricetes|o__Caudovirales|f__Myoviridae|g__Jedunavirus|s__Klebsiella virus KpV80	0	0	0	0	0	0	0	0	0	0	0	1	0	0	0	1
d__Viruses|k__Heunggongvirae|p__Uroviricota|c__Caudoviricetes|o__Caudovirales|f__Myoviridae|s__Proteus phage vB_PmiM_Pm5461	0	0	0	0	0	0	0	0	0	0	0	1	0	1	0	0
d__Viruses|k__Heunggongvirae|p__Uroviricota|c__Caudoviricetes|o__Caudovirales|f__Myoviridae|s__Vibrio phage helene 12B3	0	1	0	0	0	0	0	0	0	0	0	0	0	1	0	1
d__Viruses|k__Heunggongvirae|p__Uroviricota|c__Caudoviricetes|o__Caudovirales|f__Siphoviridae|g__Feofaniavirus|s__Erwinia virus Eho59	0	13	6	0	0	2	6	0	3	0	0	0	1	0	1	9
d__Viruses|k__Heunggongvirae|p__Uroviricota|c__Caudoviricetes|o__Caudovirales|f__Siphoviridae|g__Timquatrovirus|s__Mycobacterium phage Unicorn	0	4	0	0	0	3	0	3	6	0	0	0	1	0	0	13
d__Viruses|k__Heunggongvirae|p__Uroviricota|c__Caudoviricetes|o__Caudovirales|f__Siphoviridae|s__Pseudomonas phage JBD25	0	0	0	0	0	0	0	0	1	0	0	0	0	0	0	0
d__Viruses|k__Heunggongvirae|p__Uroviricota|c__Caudoviricetes|o__Caudovirales|f__Siphoviridae|s__Rhizobium phage 16-3	0	0	0	0	0	0	0	0	0	0	0	0	0	0	0	0
d__Viruses|k__Heunggongvirae|p__Uroviricota|c__Caudoviricetes|o__Caudovirales|f__Siphoviridae|s__Streptococcus phage phiARI0462	0	1	0	0	0	0	0	0	0	0	0	0	0	0	0	0
d__Viruses|k__Orthornavirae|p__Kitrinoviricota|c__Alsuviricetes|o__Hepelivirales|f__Benyviridae|g__Benyvirus|s__Beet soil-borne mosaic virus	0	0	0	0	0	0	0	0	0	0	0	0	0	0	0	0
d__Viruses|k__Orthornavirae|p__Kitrinoviricota|c__Alsuviricetes|o__Martellivirales|f__Kitaviridae|g__Blunervirus|s__Tea plant necrotic ring blotch virus	0	0	0	0	1	0	0	1	0	1	1	0	0	0	0	0
d__Viruses|k__Orthornavirae|p__Negarnaviricota|c__Ellioviricetes|o__Bunyavirales|f__Arenaviridae|g__Mammarenavirus|s__Allpahuayo mammarenavirus	0	0	0	0	0	0	0	0	0	0	0	1	0	0	0	0
d__Viruses|k__Orthornavirae|p__Negarnaviricota|c__Ellioviricetes|o__Bunyavirales|f__Hantaviridae|g__Thottimvirus|s__Imjin thottimvirus	1	1	1	1	0	1	1	4	0	2	0	0	0	0	1	1
d__Viruses|k__Orthornavirae|p__Negarnaviricota|c__Ellioviricetes|o__Bunyavirales|f__Phenuiviridae|g__Phlebovirus|s__Sicilian phlebovirus	0	0	0	0	0	0	0	0	0	0	0	0	0	0	0	0
d__Viruses|k__Orthornavirae|p__Pisuviricota|c__Duplopiviricetes|o__Durnavirales|f__Partitiviridae|s__Rhizoctonia solani dsRNA virus 2	6	4	2	5	1	1	0	2	3	2	4	2	2	1	3	1
d__Viruses|s__Halovirus HRTV-4	0	0	0	0	0	0	0	0	0	0	0	0	3	0	0	0
d__Viruses|c__Naldaviricetes|o__Lefavirales|f__Baculoviridae|g__Alphabaculovirus|s__Adoxophyes honmai nucleopolyhedrovirus	0	0	0	0	0	0	0	2	0	0	0	1	0	0	0	0
d__Viruses|c__Naldaviricetes|o__Lefavirales|f__Baculoviridae|g__Betabaculovirus|s__Clostera anastomosis granulovirus B	0	0	0	1	0	0	0	0	0	0	0	0	0	0	0	0
d__Viruses|k__Bamfordvirae|p__Nucleocytoviricota|c__Megaviricetes|o__Algavirales|f__Phycodnaviridae|g__Prasinovirus|s__Ostreococcus lucimarinus virus 1	0	0	0	0	0	0	0	0	0	0	0	0	0	0	0	0
d__Viruses|k__Bamfordvirae|p__Nucleocytoviricota|c__Pokkesviricetes|o__Chitovirales|f__Poxviridae|g__Orthopoxvirus|s__Camelpox virus	0	0	1	0	0	0	0	0	0	0	1	4	0	2	0	0
d__Viruses|k__Heunggongvirae|p__Peploviricota|c__Herviviricetes|o__Herpesvirales|f__Herpesviridae|g__Rhadinovirus|s__Murid gammaherpesvirus 4	0	0	0	0	0	1	0	0	0	0	0	6	1	1	0	0
d__Viruses|k__Heunggongvirae|p__Uroviricota|c__Caudoviricetes|o__Caudovirales|f__Autographiviridae|g__Aqualcavirus|s__Aquamicrobium virus P14	0	0	0	0	0	8	0	10	1	0	0	0	7	0	0	0
d__Viruses|k__Heunggongvirae|p__Uroviricota|c__Caudoviricetes|o__Caudovirales|f__Siphoviridae|g__Fromanvirus|s__Mycobacterium phage Mulciber	0	0	0	0	0	0	0	0	0	0	0	0	0	0	0	1
d__Viruses|k__Heunggongvirae|p__Uroviricota|c__Caudoviricetes|o__Caudovirales|f__Siphoviridae|g__Fromanvirus|s__Mycobacterium phage Sheen	0	0	0	0	0	0	0	1	0	1	0	0	2	2	0	0
d__Viruses|k__Heunggongvirae|p__Uroviricota|c__Caudoviricetes|o__Caudovirales|f__Siphoviridae|g__Fromanvirus|s__Mycobacterium phage Steamy	0	0	0	0	0	0	0	0	0	0	0	0	0	0	0	0
d__Viruses|k__Heunggongvirae|p__Uroviricota|c__Caudoviricetes|o__Caudovirales|f__Siphoviridae|g__Jerseyvirus|s__Salmonella virus SETP13	0	0	0	0	0	2	0	10	0	0	0	2	7	0	0	0
d__Viruses|k__Heunggongvirae|p__Uroviricota|c__Caudoviricetes|o__Caudovirales|f__Siphoviridae|g__Plotvirus|s__Mycobacterium virus Plot	0	1	0	0	0	0	0	0	0	0	0	0	0	0	0	0
d__Viruses|k__Heunggongvirae|p__Uroviricota|c__Caudoviricetes|o__Caudovirales|f__Siphoviridae|g__Rimavirus|s__Strepomyces virus Drgrey	0	0	0	0	0	0	0	1	0	0	0	0	0	0	0	0
d__Viruses|k__Heunggongvirae|p__Uroviricota|c__Caudoviricetes|o__Caudovirales|f__Siphoviridae|g__Sleepyheadvirus|s__Rhodococcus virus Sleepyhead	0	0	0	0	0	1	0	6	0	0	0	0	0	0	0	0
d__Viruses|k__Heunggongvirae|p__Uroviricota|c__Caudoviricetes|o__Caudovirales|f__Siphoviridae|g__Timquatrovirus|s__Mycobacterium phage Shandong1	0	0	0	0	0	0	0	0	0	0	0	4	0	4	0	0
d__Viruses|k__Heunggongvirae|p__Uroviricota|c__Caudoviricetes|o__Caudovirales|f__Siphoviridae|g__Tinduovirus|s__Tsukamurella virus TIN2	0	0	0	0	0	0	0	0	0	0	0	0	0	2	0	0
d__Viruses|k__Heunggongvirae|p__Uroviricota|c__Caudoviricetes|o__Caudovirales|f__Siphoviridae|s__Geobacillus phage GBK2	0	2	0	0	0	0	0	1	0	0	0	0	0	0	0	0
d__Viruses|k__Heunggongvirae|p__Uroviricota|c__Caudoviricetes|o__Caudovirales|f__Siphoviridae|s__Salmonella phage VB_StyS_BS5	0	0	0	0	0	5	0	14	0	0	0	0	0	0	0	0
d__Viruses|k__Orthornavirae|p__Duplornaviricota|c__Resentoviricetes|o__Reovirales|f__Reoviridae|g__Fijivirus|s__Southern rice black-streaked dwarf virus	0	0	0	0	0	0	0	1	0	0	0	0	0	0	0	0
d__Viruses|k__Zilligvirae|p__Taleaviricota|c__Tokiviricetes|o__Ligamenvirales|f__Lipothrixviridae|g__Alphalipothrixvirus|s__Alphalipothrixvirus SFV1	0	2	0	0	0	0	0	8	0	1	0	0	0	0	0	1
d__Viruses|k__Heunggongvirae|p__Uroviricota|c__Caudoviricetes|o__Caudovirales|f__Ackermannviridae|g__Kuttervirus|s__Salmonella virus SJ3	0	0	0	0	0	0	0	0	0	0	0	0	0	0	0	0
d__Viruses|k__Heunggongvirae|p__Uroviricota|c__Caudoviricetes|o__Caudovirales|f__Autographiviridae|g__Oinezvirus|s__Oinezvirus S37C6	0	0	0	0	0	0	0	0	0	0	0	0	0	0	0	0
d__Viruses|k__Heunggongvirae|p__Uroviricota|c__Caudoviricetes|o__Caudovirales|f__Autographiviridae|g__Pijolavirus|s__Pseudomonas virus PspYZU08	0	0	0	0	0	1	0	0	0	0	0	0	0	0	0	0
d__Viruses|k__Heunggongvirae|p__Uroviricota|c__Caudoviricetes|o__Caudovirales|f__Myoviridae|g__Bielevirus|s__Aeromonas virus phiO18P	0	0	0	0	0	1	2	0	0	0	0	10	0	0	0	1
d__Viruses|k__Heunggongvirae|p__Uroviricota|c__Caudoviricetes|o__Caudovirales|f__Myoviridae|g__Karamvirus|s__Enterobacter virus PG7	1	0	0	0	0	0	1	0	0	0	0	2	0	0	0	0
d__Viruses|k__Heunggongvirae|p__Uroviricota|c__Caudoviricetes|o__Caudovirales|f__Myoviridae|g__Muvirus|s__Escherichia phage D108	0	10	18	0	0	4	0	0	0	0	0	2	3	0	5	2
d__Viruses|k__Heunggongvirae|p__Uroviricota|c__Caudoviricetes|o__Caudovirales|f__Myoviridae|g__Phapecoctavirus|s__Escherichia virus phAPEC8	0	11	0	0	0	1	0	0	0	0	0	1	0	0	0	0
d__Viruses|k__Heunggongvirae|p__Uroviricota|c__Caudoviricetes|o__Caudovirales|f__Myoviridae|g__Winklervirus|s__Serratia virus CHI14	0	1	0	0	0	0	0	1	0	0	0	0	0	0	0	0
d__Viruses|k__Heunggongvirae|p__Uroviricota|c__Caudoviricetes|o__Caudovirales|f__Myoviridae|g__Yongunavirus|s__Vibrio virus Yong1	0	0	0	0	0	0	0	0	0	0	0	2	0	0	0	3
d__Viruses|k__Heunggongvirae|p__Uroviricota|c__Caudoviricetes|o__Caudovirales|f__Myoviridae|s__Burkholderia phage KS10	0	0	0	0	0	0	0	0	0	0	0	2	0	1	0	0
d__Viruses|k__Heunggongvirae|p__Uroviricota|c__Caudoviricetes|o__Caudovirales|f__Schitoviridae|g__Pomeroyivirus|s__Ruegeria virus V13	0	0	0	0	0	0	0	0	0	0	0	0	0	0	0	0
d__Viruses|k__Heunggongvirae|p__Uroviricota|c__Caudoviricetes|o__Caudovirales|f__Schitoviridae|g__Shizishanvirus|s__Pseudomonas virus phCDa	0	1	0	0	0	0	0	0	0	0	0	1	0	4	0	0
d__Viruses|k__Heunggongvirae|p__Uroviricota|c__Caudoviricetes|o__Caudovirales|f__Siphoviridae|g__Fairfaxidumvirus|s__Gordonia phage Toast	0	0	0	0	0	0	2	0	0	0	0	0	0	0	0	0
d__Viruses|k__Heunggongvirae|p__Uroviricota|c__Caudoviricetes|o__Caudovirales|f__Siphoviridae|g__Fattrevirus|s__Lactobacillus virus phiAT3	0	0	0	0	0	0	0	0	0	0	0	0	0	0	0	3
d__Viruses|k__Heunggongvirae|p__Uroviricota|c__Caudoviricetes|o__Caudovirales|f__Siphoviridae|g__Ghobesvirus|s__Gordonia virus Ghobes	0	0	0	0	0	0	0	0	0	0	0	0	0	0	0	0
d__Viruses|k__Heunggongvirae|p__Uroviricota|c__Caudoviricetes|o__Caudovirales|f__Siphoviridae|g__Luckybarnesvirus|s__Brevibacterium virus LuckyBarnes	0	0	1	0	0	0	0	0	0	1	0	0	0	2	0	0
d__Viruses|k__Heunggongvirae|p__Uroviricota|c__Caudoviricetes|o__Caudovirales|f__Siphoviridae|g__Samistivirus|s__Streptomyces virus Paradiddles	0	0	0	0	0	0	0	0	0	0	0	0	0	0	0	0
d__Viruses|k__Heunggongvirae|p__Uroviricota|c__Caudoviricetes|o__Caudovirales|f__Siphoviridae|g__Vendettavirus|s__Gordonia phage TinaLin	0	0	0	0	0	0	0	0	0	0	0	0	0	2	0	0
d__Viruses|k__Heunggongvirae|p__Uroviricota|c__Caudoviricetes|o__Caudovirales|f__Siphoviridae|g__Woodruffvirus|s__Streptomyces virus YDN12	0	0	0	0	0	0	0	3	0	1	0	2	0	1	0	0
d__Viruses|k__Heunggongvirae|p__Uroviricota|c__Caudoviricetes|o__Caudovirales|f__Siphoviridae|g__Xiamenvirus|s__Roseobacter virus RDJL1	0	0	0	0	0	0	0	0	0	0	0	0	0	0	0	0
d__Viruses|k__Heunggongvirae|p__Uroviricota|c__Caudoviricetes|o__Caudovirales|f__Siphoviridae|s__Rhodococcus phage REQ2	0	0	0	0	0	0	0	0	0	1	0	0	0	1	0	0
d__Viruses|k__Orthornavirae|p__Negarnaviricota|c__Monjiviricetes|o__Mononegavirales|f__Lispiviridae|g__Arlivirus|s__Wuchang arlivirus	1	2	2	1	4	5	1	1	2	2	1	4	3	2	0	2
d__Viruses|k__Orthornavirae|p__Pisuviricota|c__Pisoniviricetes|o__Picornavirales|g__Husavirus|s__Husa-like virus KS-2016a	4	0	2	0	0	0	0	0	0	0	0	0	1	0	0	0
d__Viruses|k__Orthornavirae|p__Pisuviricota|c__Stelpaviricetes|o__Patatavirales|f__Potyviridae|g__Bymovirus|s__Barley yellow mosaic virus	5	1	6	3	2	1	1	3	5	1	5	1	1	1	1	1
d__Viruses|k__Shotokuvirae|p__Cossaviricota|c__Papovaviricetes|o__Zurhausenvirales|f__Papillomaviridae|g__Alphapapillomavirus|s__Alphapapillomavirus 14	3	2	3	0	4	1	0	2	2	1	3	3	2	0	4	0
d__Viruses|k__Shotokuvirae|p__Cossaviricota|c__Papovaviricetes|o__Zurhausenvirales|f__Papillomaviridae|g__Treisdeltapapillomavirus|s__Treisdeltapapillomavirus 1	0	0	0	0	0	0	0	0	0	0	0	0	0	0	0	0
d__Viruses|c__Naldaviricetes|o__Lefavirales|f__Baculoviridae|g__Gammabaculovirus|s__Neodiprion abietis NPV	0	0	0	0	0	0	0	0	0	0	0	1	0	0	0	2
d__Viruses|f__Bicaudaviridae|s__Sulfolobus virus STSV2	0	0	0	0	0	0	0	0	0	0	0	0	0	0	0	0
d__Viruses|k__Heunggongvirae|p__Uroviricota|c__Caudoviricetes|o__Caudovirales|f__Autographiviridae|g__Berlinvirus|s__Yersinia virus Yepe2	2	2	6	2	6	1	0	6	2	1	2	1	4	0	3	3
d__Viruses|k__Heunggongvirae|p__Uroviricota|c__Caudoviricetes|o__Caudovirales|f__Autographiviridae|g__Gyeongsanvirus|s__Ralstonia virus DURPI	0	0	0	0	0	0	0	0	0	0	0	0	0	0	0	0
d__Viruses|k__Heunggongvirae|p__Uroviricota|c__Caudoviricetes|o__Caudovirales|f__Autographiviridae|g__Voetvirus|s__Synechococcus virus Syn5	0	0	0	0	0	0	0	0	0	0	0	1	0	0	0	1
d__Viruses|k__Heunggongvirae|p__Uroviricota|c__Caudoviricetes|o__Caudovirales|f__Myoviridae|g__Muvirus|s__Shigella virus SfMu	0	6	2	2	0	3	0	1	0	0	0	3	3	0	12	0
d__Viruses|k__Heunggongvirae|p__Uroviricota|c__Caudoviricetes|o__Caudovirales|f__Myoviridae|g__Tequatrovirus|s__Shigella virus Pss1	0	0	0	0	0	0	0	0	0	0	0	0	1	0	0	0
d__Viruses|k__Heunggongvirae|p__Uroviricota|c__Caudoviricetes|o__Caudovirales|f__Myoviridae|s__Aggregatibacter phage S1249	0	1	0	0	0	1	0	0	15	1	0	0	0	0	0	0
d__Viruses|k__Heunggongvirae|p__Uroviricota|c__Caudoviricetes|o__Caudovirales|f__Rountreeviridae|g__Andhravirus|s__Staphylococcus virus Andhra	0	0	0	0	0	0	0	0	0	0	0	0	0	0	0	0
d__Viruses|k__Heunggongvirae|p__Uroviricota|c__Caudoviricetes|o__Caudovirales|f__Siphoviridae|g__Bernalvirus|s__Mycobacterium phage Mendokysei	0	3	1	0	0	0	0	6	0	0	0	0	0	0	0	0
d__Viruses|k__Heunggongvirae|p__Uroviricota|c__Caudoviricetes|o__Caudovirales|f__Siphoviridae|g__Tandoganvirus|s__Anoxybacillus virus A403	0	2	0	0	0	0	0	0	0	0	0	0	0	0	0	0
d__Viruses|k__Heunggongvirae|p__Uroviricota|c__Caudoviricetes|o__Caudovirales|f__Siphoviridae|s__Mycobacterium phage Saguaro	0	0	0	0	0	0	0	18	0	1	0	0	2	1	0	1
d__Viruses|k__Heunggongvirae|p__Uroviricota|c__Caudoviricetes|o__Caudovirales|f__Siphoviridae|s__Pseudomonas phage Epa5	0	0	0	0	0	0	0	0	0	0	0	1	0	1	0	0
d__Viruses|k__Heunggongvirae|p__Uroviricota|c__Caudoviricetes|o__Caudovirales|f__Siphoviridae|s__Pseudomonas phage phi2	0	0	0	0	0	0	0	2	0	0	0	0	0	1	0	1
d__Viruses|k__Orthornavirae|p__Kitrinoviricota|c__Flasuviricetes|o__Amarillovirales|f__Flaviviridae|g__Pegivirus|s__Pegivirus F	0	0	0	0	0	0	0	0	0	0	0	0	0	0	0	0
d__Viruses|k__Orthornavirae|p__Negarnaviricota|c__Ellioviricetes|o__Bunyavirales|f__Hantaviridae|g__Orthohantavirus|s__Hantavirus Z10	0	1	0	0	0	0	0	0	0	0	0	0	0	0	0	0
d__Viruses|k__Orthornavirae|p__Pisuviricota|c__Pisoniviricetes|o__Nidovirales|f__Tobaniviridae|g__Bafinivirus|s__White bream virus	0	0	0	0	0	0	0	0	0	0	0	1	0	0	1	0
d__Viruses|k__Orthornavirae|p__Pisuviricota|c__Pisoniviricetes|o__Picornavirales|f__Picornaviridae|g__Sicinivirus|s__Sicinivirus A	4	0	4	2	3	1	1	5	4	1	2	2	0	3	4	0
d__Viruses|k__Pararnavirae|p__Artverviricota|c__Revtraviricetes|o__Ortervirales|f__Retroviridae|g__Lentivirus|s__Human immunodeficiency virus 1	0	0	0	0	0	0	0	0	0	0	0	0	0	0	0	0
d__Viruses|k__Shotokuvirae|p__Cressdnaviricota|c__Repensiviricetes|o__Geplafuvirales|f__Geminiviridae|g__Begomovirus|s__Sida Brazil virus	0	0	0	0	0	0	0	0	0	0	0	0	0	0	0	0
d__Viruses|s__Chaetoceros tenuissimus RNA virus type-II	0	0	0	0	0	0	0	0	0	1	0	0	0	38	0	0
d__Viruses|k__Heunggongvirae|p__Uroviricota|c__Caudoviricetes|o__Caudovirales|f__Autographiviridae|g__Wanjuvirus|s__Pectobacterium virus PP2	0	0	0	0	0	0	0	0	0	0	0	0	0	0	0	0
d__Viruses|k__Heunggongvirae|p__Uroviricota|c__Caudoviricetes|o__Caudovirales|f__Demerecviridae|g__Haartmanvirus|s__Yersinia virus phiR201	0	0	0	0	0	0	0	0	1	1	0	0	0	0	0	0
d__Viruses|k__Heunggongvirae|p__Uroviricota|c__Caudoviricetes|o__Caudovirales|f__Demerecviridae|g__Tequintavirus|s__Escherichia virus slur09	0	1	0	0	0	6	0	0	0	0	0	0	0	1	0	0
d__Viruses|k__Heunggongvirae|p__Uroviricota|c__Caudoviricetes|o__Caudovirales|f__Drexlerviridae|g__Veterinaerplatzvirus|s__Escherichia virus 12210I	0	0	0	0	0	0	0	0	0	0	0	9	1	0	0	0
d__Viruses|k__Heunggongvirae|p__Uroviricota|c__Caudoviricetes|o__Caudovirales|f__Myoviridae|g__Kolesnikvirus|s__Erwinia virus M7	0	0	0	0	0	0	0	0	0	0	0	1	0	0	0	0
d__Viruses|k__Heunggongvirae|p__Uroviricota|c__Caudoviricetes|o__Caudovirales|f__Podoviridae|g__Oslovirus|s__Escherichia virus ArgO145	0	17	2	0	0	4	0	4	4	0	0	0	0	0	3	6
d__Viruses|k__Heunggongvirae|p__Uroviricota|c__Caudoviricetes|o__Caudovirales|f__Podoviridae|g__Tinytimothyvirus|s__Microbacterium virus Alex44	0	0	0	0	0	1	0	0	0	0	0	2	1	0	0	0
d__Viruses|k__Heunggongvirae|p__Uroviricota|c__Caudoviricetes|o__Caudovirales|f__Podoviridae|s__Sodalis phage phiSG1	1	0	0	0	0	0	0	0	0	0	0	0	0	0	0	0
d__Viruses|k__Heunggongvirae|p__Uroviricota|c__Caudoviricetes|o__Caudovirales|f__Siphoviridae|g__Fromanvirus|s__Mycobacterium phage Fredward	0	0	0	0	0	0	0	0	0	0	0	7	0	0	0	0
d__Viruses|k__Heunggongvirae|p__Uroviricota|c__Caudoviricetes|o__Caudovirales|f__Siphoviridae|g__Lwoffvirus|s__Bacillus virus TP21	0	0	0	0	0	0	0	0	0	0	0	0	0	0	0	0
d__Viruses|k__Heunggongvirae|p__Uroviricota|c__Caudoviricetes|o__Caudovirales|f__Siphoviridae|g__Rowavirus|s__Streptomyces virus Rowa	0	0	0	0	0	0	0	1	0	0	0	0	12	1	0	0
d__Viruses|k__Heunggongvirae|p__Uroviricota|c__Caudoviricetes|o__Caudovirales|f__Siphoviridae|g__Sansavirus|s__Caulobacter virus Sansa	0	1	0	0	0	0	0	0	0	0	0	0	0	5	0	0
d__Viruses|k__Heunggongvirae|p__Uroviricota|c__Caudoviricetes|o__Caudovirales|f__Siphoviridae|g__Xiamenvirus|s__Roseobacter virus RDJL2	0	1	0	0	0	0	0	0	0	0	0	0	0	0	0	0
d__Viruses|k__Heunggongvirae|p__Uroviricota|c__Caudoviricetes|o__Caudovirales|f__Siphoviridae|s__Arthrobacter phage vB_ArS-ArV2	0	0	0	0	0	0	0	0	0	0	0	1	0	0	2	0
d__Viruses|k__Heunggongvirae|p__Uroviricota|c__Caudoviricetes|o__Caudovirales|f__Siphoviridae|s__Pseudomonas phage phi297	0	0	0	0	0	1	0	0	0	1	0	2	0	0	0	0
d__Viruses|k__Heunggongvirae|p__Uroviricota|c__Caudoviricetes|o__Caudovirales|f__Siphoviridae|s__Streptococcus phage SpSL1	0	1	0	0	0	1	0	0	0	0	0	3	1	0	1	0
d__Viruses|k__Orthornavirae|p__Negarnaviricota|c__Ellioviricetes|o__Bunyavirales|f__Tospoviridae|g__Orthotospovirus|s__Watermelon bud necrosis orthotospovirus	0	1	3	0	1	3	1	1	1	0	0	1	1	1	1	0
d__Viruses|k__Orthornavirae|p__Pisuviricota|c__Pisoniviricetes|o__Nidovirales|f__Coronaviridae|g__Alphacoronavirus|s__Miniopterus bat coronavirus 1	0	0	0	0	0	0	0	0	0	0	0	3	0	0	0	0
d__Viruses|k__Orthornavirae|p__Pisuviricota|c__Pisoniviricetes|o__Sobelivirales|f__Solemoviridae|g__Polerovirus|s__Wheat yellow dwarf virus-GPV	0	0	0	0	0	0	0	0	0	0	0	0	0	0	0	0
d__Viruses|s__Wuhan house centipede virus 1	0	0	0	0	0	0	0	0	0	0	0	2	0	0	0	0
d__Viruses|c__Naldaviricetes|o__Lefavirales|f__Baculoviridae|g__Alphabaculovirus|s__Thysanoplusia orichalcea nucleopolyhedrovirus	0	0	0	1	0	0	0	0	2	0	0	0	0	0	0	0
d__Viruses|k__Heunggongvirae|p__Uroviricota|c__Caudoviricetes|o__Caudovirales|f__Drexlerviridae|g__Christensenvirus|s__Escherichia virus IME542	1	2	0	0	0	0	0	0	0	0	0	0	0	0	0	0
d__Viruses|k__Heunggongvirae|p__Uroviricota|c__Caudoviricetes|o__Caudovirales|f__Drexlerviridae|g__Guelphvirus|s__Escherichia virus ACGM12	0	0	0	0	0	0	0	0	0	0	0	1	0	0	0	1
d__Viruses|k__Heunggongvirae|p__Uroviricota|c__Caudoviricetes|o__Caudovirales|f__Myoviridae|g__Irtavirus|s__Pasteurella virus F108	0	4	0	0	0	3	0	1	28	0	0	0	0	0	0	2
d__Viruses|k__Heunggongvirae|p__Uroviricota|c__Caudoviricetes|o__Caudovirales|f__Myoviridae|g__Pakpunavirus|s__Pseudomonas phage C11	0	0	0	0	0	0	0	0	0	0	0	0	0	0	0	0
d__Viruses|k__Heunggongvirae|p__Uroviricota|c__Caudoviricetes|o__Caudovirales|f__Myoviridae|g__Pseudotevenvirus|s__Citrobacter virus Margaery	0	0	0	0	0	0	0	0	0	0	0	2	1	0	0	0
d__Viruses|k__Heunggongvirae|p__Uroviricota|c__Caudoviricetes|o__Caudovirales|f__Myoviridae|g__Slopekvirus|s__Klebsiella virus Matisse	0	3	0	0	0	0	0	11	0	0	0	0	0	1	0	1
d__Viruses|k__Heunggongvirae|p__Uroviricota|c__Caudoviricetes|o__Caudovirales|f__Myoviridae|s__Shewanella sp. phage 1/40	0	1	0	0	0	2	0	1	0	0	0	0	1	2	0	0
d__Viruses|k__Heunggongvirae|p__Uroviricota|c__Caudoviricetes|o__Caudovirales|f__Myoviridae|s__Vibrio phage X29	0	0	0	0	0	0	0	0	0	0	0	0	0	0	0	0
d__Viruses|k__Heunggongvirae|p__Uroviricota|c__Caudoviricetes|o__Caudovirales|f__Siphoviridae|g__Arequatrovirus|s__Streptomyces phage Alvy	0	0	0	0	0	0	0	0	0	0	0	0	0	2	0	0
d__Viruses|k__Heunggongvirae|p__Uroviricota|c__Caudoviricetes|o__Caudovirales|f__Siphoviridae|g__Fairfaxidumvirus|s__Gordonia virus Fairfaxidum	0	0	0	0	0	0	0	0	0	0	0	0	0	0	0	0
d__Viruses|k__Heunggongvirae|p__Uroviricota|c__Caudoviricetes|o__Caudovirales|f__Siphoviridae|g__Fromanvirus|s__Mycobacterium phage JoshKayV	0	0	0	0	0	0	0	0	0	0	0	0	0	0	1	0
d__Viruses|k__Heunggongvirae|p__Uroviricota|c__Caudoviricetes|o__Caudovirales|f__Siphoviridae|g__Gaiavirus|s__Mycobacterium virus Gaia	0	0	0	0	0	5	0	1	0	0	0	2	0	0	0	0
d__Viruses|k__Heunggongvirae|p__Uroviricota|c__Caudoviricetes|o__Caudovirales|f__Siphoviridae|s__Achromobacter phage phiAxp-2	0	2	0	0	0	0	0	1	0	0	0	5	2	1	0	0
d__Viruses|k__Orthornavirae|p__Kitrinoviricota|c__Alsuviricetes|o__Tymovirales|f__Tymoviridae|g__Maculavirus|s__Bee Macula-Like virus 2	0	0	0	0	0	0	0	0	0	0	0	0	0	0	0	0
d__Viruses|k__Orthornavirae|p__Kitrinoviricota|c__Flasuviricetes|o__Amarillovirales|f__Flaviviridae|g__Pestivirus|s__Pestivirus C	1	2	0	1	1	3	1	3	1	1	3	1	1	1	2	0
d__Viruses|k__Orthornavirae|p__Negarnaviricota|c__Ellioviricetes|o__Bunyavirales|f__Peribunyaviridae|g__Orthobunyavirus|s__Bwamba orthobunyavirus	2	3	2	2	2	2	0	5	1	2	3	2	2	0	0	2
d__Viruses|k__Orthornavirae|p__Negarnaviricota|c__Monjiviricetes|o__Mononegavirales|f__Bornaviridae|g__Orthobornavirus|s__Passeriform 1 orthobornavirus	0	0	0	0	0	0	0	0	0	0	0	0	0	0	0	0
d__Viruses|k__Orthornavirae|p__Pisuviricota|c__Pisoniviricetes|o__Sobelivirales|f__Solemoviridae|g__Polerovirus|s__Sugarcane yellow leaf virus	0	0	0	0	0	0	0	0	0	0	0	0	0	0	0	0
d__Viruses|k__Heunggongvirae|p__Peploviricota|c__Herviviricetes|o__Herpesvirales|f__Herpesviridae|g__Simplexvirus|s__Human alphaherpesvirus 1	0	1	0	0	0	0	0	1	0	0	0	0	0	1	0	0
d__Viruses|k__Heunggongvirae|p__Peploviricota|c__Herviviricetes|o__Herpesvirales|f__Herpesviridae|g__Varicellovirus|s__Equid alphaherpesvirus 1	0	0	0	0	0	0	0	0	0	0	0	1	0	3	0	0
d__Viruses|k__Heunggongvirae|p__Uroviricota|c__Caudoviricetes|o__Caudovirales|f__Autographiviridae|g__Kayfunavirus|s__Escherichia virus YZ1	0	0	0	0	0	0	9	7	8	0	0	0	0	0	0	0
d__Viruses|k__Heunggongvirae|p__Uroviricota|c__Caudoviricetes|o__Caudovirales|f__Autographiviridae|g__Kayfunavirus|s__Shigella virus SFPH2	0	0	1	0	0	1	15	8	2	1	0	0	0	0	0	1
d__Viruses|k__Heunggongvirae|p__Uroviricota|c__Caudoviricetes|o__Caudovirales|f__Autographiviridae|g__Teseptimavirus|s__Escherichia virus 64795ec1	0	0	0	0	0	0	0	0	0	0	0	0	0	0	0	0
d__Viruses|k__Heunggongvirae|p__Uroviricota|c__Caudoviricetes|o__Caudovirales|f__Drexlerviridae|g__Changchunvirus|s__Escherichia virus PHB17	0	2	0	1	1	0	0	0	0	0	0	0	21	0	0	1
d__Viruses|k__Heunggongvirae|p__Uroviricota|c__Caudoviricetes|o__Caudovirales|f__Myoviridae|g__Certrevirus|s__Cronobacter virus CR3	1	0	0	0	0	0	0	0	0	0	0	0	0	0	0	1
d__Viruses|k__Heunggongvirae|p__Uroviricota|c__Caudoviricetes|o__Caudovirales|f__Myoviridae|g__Flaumdravirus|s__Pseudomonas virus KIL2	1	0	0	1	2	0	0	1	1	0	0	2	0	2	1	2
d__Viruses|k__Heunggongvirae|p__Uroviricota|c__Caudoviricetes|o__Caudovirales|f__Myoviridae|g__Gofduovirus|s__Edwardsiella phage Edno5	0	0	0	0	0	0	1	0	0	0	0	0	0	0	0	0
d__Viruses|k__Heunggongvirae|p__Uroviricota|c__Caudoviricetes|o__Caudovirales|f__Myoviridae|g__Pakpunavirus|s__Pseudomonas virus PAKP1	0	0	0	0	0	0	0	0	0	0	0	3	0	0	0	0
d__Viruses|k__Heunggongvirae|p__Uroviricota|c__Caudoviricetes|o__Caudovirales|f__Myoviridae|g__Pemunavirus|s__Bacillus virus PM1	0	0	0	0	0	0	0	1	0	1	0	2	1	0	0	0
d__Viruses|k__Heunggongvirae|p__Uroviricota|c__Caudoviricetes|o__Caudovirales|f__Myoviridae|g__Rahariannevirus|s__Ralstonia virus Raharianne	0	1	0	0	0	0	0	1	0	0	0	2	0	0	0	0
d__Viruses|k__Heunggongvirae|p__Uroviricota|c__Caudoviricetes|o__Caudovirales|f__Myoviridae|g__Yokohamavirus|s__Edwardsiella virus PEi21	0	0	1	0	0	0	0	0	0	0	0	5	0	0	1	0
d__Viruses|k__Heunggongvirae|p__Uroviricota|c__Caudoviricetes|o__Caudovirales|f__Myoviridae|s__Aeromonas phage 4_D05	0	0	0	0	0	0	0	0	0	0	0	0	0	0	0	0
d__Viruses|k__Heunggongvirae|p__Uroviricota|c__Caudoviricetes|o__Caudovirales|f__Myoviridae|s__Thermus phage TMA	0	0	0	1	0	0	0	0	0	0	0	0	0	2	0	0
d__Viruses|k__Heunggongvirae|p__Uroviricota|c__Caudoviricetes|o__Caudovirales|f__Podoviridae|g__Wumpquatrovirus|s__Phormidium virus WMP4	2	0	0	1	0	0	2	0	0	1	0	0	0	0	0	1
d__Viruses|k__Heunggongvirae|p__Uroviricota|c__Caudoviricetes|o__Caudovirales|f__Podoviridae|s__Alteromonas phage vB_AmaP_AD45-P1	0	0	0	0	0	4	0	2	0	0	0	0	0	0	0	0
d__Viruses|k__Heunggongvirae|p__Uroviricota|c__Caudoviricetes|o__Caudovirales|f__Podoviridae|s__Cellulophaga phage phi19:3	0	0	0	0	0	0	0	0	0	0	0	1	0	0	0	0
d__Viruses|k__Heunggongvirae|p__Uroviricota|c__Caudoviricetes|o__Caudovirales|f__Schitoviridae|g__Ithacavirus|s__Salmonella virus FSL SP-058	0	0	0	0	0	0	0	0	0	0	0	0	4	0	0	0
d__Viruses|k__Heunggongvirae|p__Uroviricota|c__Caudoviricetes|o__Caudovirales|f__Siphoviridae|g__Arequatrovirus|s__Streptomyces phage Issmi	0	0	0	0	0	0	0	0	0	0	0	0	0	2	0	0
d__Viruses|k__Heunggongvirae|p__Uroviricota|c__Caudoviricetes|o__Caudovirales|f__Siphoviridae|g__Squashvirus|s__Microbacterium virus Squash	0	0	0	0	0	0	0	0	0	0	0	1	1	3	0	0
d__Viruses|k__Heunggongvirae|p__Uroviricota|c__Caudoviricetes|o__Caudovirales|f__Siphoviridae|s__Clostridium phage PhiS63	0	0	6	1	1	0	3	1	10	0	0	2	0	0	2	6
d__Viruses|k__Orthornavirae|p__Kitrinoviricota|c__Alsuviricetes|o__Martellivirales|f__Closteroviridae|g__Crinivirus|s__Diodia vein chlorosis virus	0	0	0	0	0	0	0	0	0	0	0	0	0	0	0	0
d__Viruses|k__Orthornavirae|p__Kitrinoviricota|c__Alsuviricetes|o__Martellivirales|f__Closteroviridae|g__Crinivirus|s__Lettuce chlorosis virus	0	2	0	0	0	5	4	13	0	1	0	0	8	0	0	10
d__Viruses|k__Orthornavirae|p__Kitrinoviricota|c__Alsuviricetes|o__Tymovirales|f__Betaflexiviridae|g__Carlavirus|s__Helleborus net necrosis virus	0	0	0	0	0	0	0	0	0	0	0	0	0	0	0	0
d__Viruses|k__Orthornavirae|p__Negarnaviricota|c__Ellioviricetes|o__Bunyavirales|f__Phenuiviridae|g__Tenuivirus|s__Iranian wheat stripe tenuivirus	0	1	1	0	0	0	1	1	0	0	0	1	0	0	0	1
d__Viruses|k__Orthornavirae|p__Negarnaviricota|c__Monjiviricetes|o__Mononegavirales|f__Rhabdoviridae|g__Barhavirus|s__Bahia barhavirus	0	2	0	0	0	0	0	0	0	0	0	0	0	11	0	36
d__Viruses|k__Orthornavirae|p__Negarnaviricota|c__Monjiviricetes|o__Mononegavirales|f__Rhabdoviridae|g__Vesiculovirus|s__New Jersey vesiculovirus	0	0	0	0	0	0	0	0	0	0	0	0	0	0	0	0
d__Viruses|k__Orthornavirae|p__Pisuviricota|c__Duplopiviricetes|o__Durnavirales|f__Partitiviridae|g__Betapartitivirus|s__Fusarium poae virus 1	3	3	0	3	1	4	0	1	1	0	5	0	0	1	1	1
d__Viruses|k__Orthornavirae|p__Pisuviricota|c__Pisoniviricetes|o__Nidovirales|f__Tobaniviridae|g__Pregotovirus|s__Morelia tobanivirus 1	0	0	0	0	0	0	0	0	0	0	0	2	0	3	0	0
d__Viruses|s__Halovirus HCTV-2	0	1	0	0	0	0	0	0	0	1	0	3	0	1	0	0
d__Viruses|k__Bamfordvirae|p__Preplasmiviricota|c__Maveriviricetes|o__Priklausovirales|f__Lavidaviridae|g__Mavirus|s__Cafeteriavirus-dependent mavirus	0	0	0	0	0	0	0	0	0	0	0	0	0	0	4	1
d__Viruses|k__Bamfordvirae|p__Preplasmiviricota|c__Maveriviricetes|o__Priklausovirales|f__Lavidaviridae|s__Yellowstone Lake virophage 7	0	0	0	0	0	0	0	0	0	0	0	0	0	0	1	0
d__Viruses|k__Bamfordvirae|p__Preplasmiviricota|c__Tectiliviricetes|o__Rowavirales|f__Adenoviridae|g__Mastadenovirus|s__Simian mastadenovirus A	1	0	0	0	0	0	0	1	0	1	1	0	2	1	0	2
d__Viruses|k__Heunggongvirae|p__Uroviricota|c__Caudoviricetes|o__Caudovirales|f__Drexlerviridae|g__Tunavirus|s__Escherichia virus DELF2	0	0	0	0	0	0	0	0	0	0	0	0	0	0	0	0
d__Viruses|k__Heunggongvirae|p__Uroviricota|c__Caudoviricetes|o__Caudovirales|f__Drexlerviridae|g__Warwickvirus|s__Escherichia virus 95	0	0	0	0	0	0	13	0	0	0	0	0	0	13	0	0
d__Viruses|k__Heunggongvirae|p__Uroviricota|c__Caudoviricetes|o__Caudovirales|f__Myoviridae|g__Mosigvirus|s__Escherichia virus RB69	0	0	0	0	0	1	0	0	0	0	2	1	0	0	0	0
d__Viruses|k__Heunggongvirae|p__Uroviricota|c__Caudoviricetes|o__Caudovirales|f__Siphoviridae|g__Fromanvirus|s__Mycobacterium phage DarthPhader	0	1	0	0	1	1	0	0	19	0	1	0	0	0	0	0
d__Viruses|k__Heunggongvirae|p__Uroviricota|c__Caudoviricetes|o__Caudovirales|f__Siphoviridae|g__Omegavirus|s__Mycobacterium phage Redno2	0	0	0	0	0	1	0	0	0	0	0	0	0	0	0	0
d__Viruses|k__Heunggongvirae|p__Uroviricota|c__Caudoviricetes|o__Caudovirales|f__Siphoviridae|g__Orchidvirus|s__Gordonia virus Orchid	0	0	0	0	0	0	0	0	0	0	0	0	0	1	0	0
d__Viruses|k__Heunggongvirae|p__Uroviricota|c__Caudoviricetes|o__Caudovirales|f__Siphoviridae|g__Picardvirus|s__Streptomyces phage SV1	0	0	0	0	0	0	0	0	0	0	0	0	0	0	0	1
d__Viruses|k__Heunggongvirae|p__Uroviricota|c__Caudoviricetes|o__Caudovirales|f__Siphoviridae|g__Ravinvirus|s__Escherichia virus N15	0	8	0	0	0	3	0	0	0	0	0	0	5	0	0	9
d__Viruses|k__Heunggongvirae|p__Uroviricota|c__Caudoviricetes|o__Caudovirales|f__Siphoviridae|g__Skunavirus|s__Lactococcus virus 62605	0	1	0	0	0	1	0	10	0	0	0	1	8	0	0	2
d__Viruses|k__Heunggongvirae|p__Uroviricota|c__Caudoviricetes|o__Caudovirales|f__Siphoviridae|g__Vhulanivirus|s__Paracoccus virus Shpa	0	0	0	0	0	0	0	0	0	0	0	0	0	0	0	0
d__Viruses|k__Heunggongvirae|p__Uroviricota|c__Caudoviricetes|o__Caudovirales|f__Siphoviridae|s__Enterobacter phage Enc34	0	0	0	0	0	1	0	0	0	0	0	1	0	0	3	0
d__Viruses|k__Heunggongvirae|p__Uroviricota|c__Caudoviricetes|o__Caudovirales|f__Siphoviridae|s__Vibrio phage pYD21-A	0	0	0	0	0	0	0	0	0	0	0	0	0	0	0	0
d__Viruses|k__Loebvirae|p__Hofneiviricota|c__Faserviricetes|o__Tubulavirales|f__Inoviridae|g__Lineavirus|s__Escherichia virus I22	0	4	0	0	0	6	0	19	0	0	0	1	11	0	1	0
d__Viruses|k__Orthornavirae|p__Kitrinoviricota|c__Flasuviricetes|o__Amarillovirales|f__Flaviviridae|g__Hepacivirus|s__Hepacivirus I	0	0	0	0	0	0	0	0	0	0	0	1	0	0	0	0
d__Viruses|k__Orthornavirae|p__Negarnaviricota|c__Ellioviricetes|o__Bunyavirales|f__Peribunyaviridae|g__Orthobunyavirus|s__Schmallenberg orthobunyavirus	0	0	0	0	0	0	0	0	0	0	0	0	0	1	0	0
d__Viruses|c__Naldaviricetes|o__Lefavirales|f__Baculoviridae|g__Gammabaculovirus|s__Neodiprion sertifer nucleopolyhedrovirus	0	4	0	0	0	0	0	0	0	0	0	0	1	0	1	0
d__Viruses|f__Adomaviridae|s__Rhynchobatus djiddensis adomavirus 1	1	0	0	1	0	0	0	2	0	0	0	0	0	0	0	3
d__Viruses|k__Heunggongvirae|p__Uroviricota|c__Caudoviricetes|o__Caudovirales|f__Myoviridae|g__Dhakavirus|s__Enterobacteria phage vB_EcoM_IME341	0	0	0	0	0	1	0	1	0	0	0	2	3	2	1	1
d__Viruses|k__Heunggongvirae|p__Uroviricota|c__Caudoviricetes|o__Caudovirales|f__Myoviridae|g__Jiaodavirus|s__Klebsiella phage KPV15	0	1	0	0	0	0	1	0	0	0	0	0	1	0	0	0
d__Viruses|k__Heunggongvirae|p__Uroviricota|c__Caudoviricetes|o__Caudovirales|f__Myoviridae|g__Kolesnikvirus|s__Erwinia virus Ea214	0	0	0	0	0	0	0	0	0	0	0	1	0	1	0	1
d__Viruses|k__Heunggongvirae|p__Uroviricota|c__Caudoviricetes|o__Caudovirales|f__Myoviridae|g__Schizotequatrovirus|s__Vibrio phage VH7D	0	0	0	0	0	0	0	0	0	0	0	0	0	0	0	0
d__Viruses|k__Heunggongvirae|p__Uroviricota|c__Caudoviricetes|o__Caudovirales|f__Myoviridae|s__Bdellovibrio phage phi1422	0	1	0	0	0	0	0	0	0	0	0	0	0	0	0	0
d__Viruses|k__Heunggongvirae|p__Uroviricota|c__Caudoviricetes|o__Caudovirales|f__Podoviridae|g__Traversvirus|s__Escherichia virus SH2026Stx1	0	1	0	0	0	0	1	6	0	0	0	0	0	0	1	34
d__Viruses|k__Heunggongvirae|p__Uroviricota|c__Caudoviricetes|o__Caudovirales|f__Podoviridae|s__Salmonella phage 7-11	1	0	0	0	0	0	0	0	0	0	0	0	0	0	0	0
d__Viruses|k__Heunggongvirae|p__Uroviricota|c__Caudoviricetes|o__Caudovirales|f__Siphoviridae|g__Bronvirus|s__Mycobacterium phage Bromden	0	0	0	0	0	0	0	0	0	0	0	1	0	3	0	1
d__Viruses|k__Heunggongvirae|p__Uroviricota|c__Caudoviricetes|o__Caudovirales|f__Siphoviridae|g__Emalynvirus|s__Gordonia virus Emalyn	0	0	0	0	0	0	0	0	0	0	0	0	0	0	0	0
d__Viruses|k__Heunggongvirae|p__Uroviricota|c__Caudoviricetes|o__Caudovirales|f__Siphoviridae|g__Fromanvirus|s__Mycobacterium phage IronMan	0	0	0	0	0	0	0	0	0	0	0	0	0	2	0	0
d__Viruses|k__Heunggongvirae|p__Uroviricota|c__Caudoviricetes|o__Caudovirales|f__Siphoviridae|g__Mementomorivirus|s__Microbacterium virus MementoMori	0	0	0	0	0	0	0	0	0	0	0	0	0	0	0	1
d__Viruses|k__Heunggongvirae|p__Uroviricota|c__Caudoviricetes|o__Caudovirales|f__Siphoviridae|g__Samistivirus|s__Streptomyces virus Peebs	0	1	0	0	0	0	0	0	0	0	0	0	0	0	0	0
d__Viruses|k__Heunggongvirae|p__Uroviricota|c__Caudoviricetes|o__Caudovirales|f__Siphoviridae|g__Thetabobvirus|s__Mycobacterium virus Renaud18	0	0	0	0	0	0	0	0	0	0	0	0	4	0	0	0
d__Viruses|k__Heunggongvirae|p__Uroviricota|c__Caudoviricetes|o__Caudovirales|f__Siphoviridae|g__Trinevirus|s__Gordonia virus Trine	0	0	0	0	0	0	0	0	0	0	0	0	0	0	0	0
d__Viruses|k__Heunggongvirae|p__Uroviricota|c__Caudoviricetes|o__Caudovirales|f__Siphoviridae|s__Streptococcus phage 315.3	0	5	0	0	0	1	0	4	0	0	0	0	0	1	0	0
d__Viruses|k__Heunggongvirae|p__Uroviricota|c__Caudoviricetes|o__Caudovirales|s__Escherichia phage Henu7	0	0	0	0	0	1	0	0	0	0	0	0	22	0	2	0
d__Viruses|k__Orthornavirae|p__Kitrinoviricota|c__Alsuviricetes|o__Martellivirales|f__Endornaviridae|g__Alphaendornavirus|s__Cucumis melo alphaendornavirus	0	0	0	0	0	0	0	0	0	0	0	0	0	2	0	0
d__Viruses|k__Orthornavirae|p__Negarnaviricota|c__Monjiviricetes|o__Mononegavirales|f__Paramyxoviridae|g__Orthorubulavirus|s__Mammalian orthorubulavirus 5	0	0	0	0	0	0	0	0	1	0	0	0	0	1	0	0
d__Viruses|k__Orthornavirae|p__Pisuviricota|c__Pisoniviricetes|o__Nidovirales|f__Arteriviridae|s__Rodent arterivirus	0	0	0	0	0	0	0	0	0	0	0	0	0	1	0	0
d__Viruses|k__Orthornavirae|p__Pisuviricota|c__Pisoniviricetes|o__Picornavirales|f__Iflaviridae|s__Graminella nigrifrons virus 1	4	2	2	3	3	3	0	5	3	3	5	0	5	0	1	1
d__Viruses|c__Naldaviricetes|o__Lefavirales|f__Baculoviridae|g__Alphabaculovirus|s__Condylorrhiza vestigialis MNPV	0	0	0	0	1	2	0	2	0	0	0	0	0	1	0	8
d__Viruses|f__Portogloboviridae|g__Alphaportoglobovirus|s__Sulfolobus alphaportoglobovirus 1	0	0	0	0	0	0	0	0	0	0	0	0	0	0	0	0
d__Viruses|k__Bamfordvirae|p__Nucleocytoviricota|c__Megaviricetes|o__Pimascovirales|f__Marseilleviridae|g__Marseillevirus|s__Melbournevirus	0	0	0	0	0	4	0	1	0	0	0	1	0	0	0	0
d__Viruses|k__Heunggongvirae|p__Uroviricota|c__Caudoviricetes|o__Caudovirales|f__Ackermannviridae|g__Kuttervirus|s__Salmonella virus 38	0	0	0	0	0	0	0	0	0	0	0	0	0	0	0	0
d__Viruses|k__Heunggongvirae|p__Uroviricota|c__Caudoviricetes|o__Caudovirales|f__Autographiviridae|g__Vectrevirus|s__Citrobacter CrRp3	0	0	0	0	0	0	0	1	0	0	0	0	0	0	0	0
d__Viruses|k__Heunggongvirae|p__Uroviricota|c__Caudoviricetes|o__Caudovirales|f__Demerecviridae|g__Myunavirus|s__Pectobacterium virus My1	0	2	0	0	0	0	0	0	0	0	0	0	1	0	0	1
d__Viruses|k__Heunggongvirae|p__Uroviricota|c__Caudoviricetes|o__Caudovirales|f__Drexlerviridae|g__Tlsvirus|s__Salmonella virus PHB07	0	0	0	0	0	0	0	0	0	0	0	0	1	0	0	0
d__Viruses|k__Heunggongvirae|p__Uroviricota|c__Caudoviricetes|o__Caudovirales|f__Herelleviridae|g__Wphvirus|s__Bacillus phage Belinda	0	0	0	0	0	0	0	1	0	0	0	0	0	0	0	0
d__Viruses|k__Heunggongvirae|p__Uroviricota|c__Caudoviricetes|o__Caudovirales|f__Myoviridae|g__Aresaunavirus|s__Ralstonia phage RsoM1USA	0	0	0	0	0	0	0	0	0	0	0	0	1	1	0	0
d__Viruses|k__Heunggongvirae|p__Uroviricota|c__Caudoviricetes|o__Caudovirales|f__Myoviridae|g__Nankokuvirus|s__Pseudomonas virus PAKP3	0	0	0	0	0	0	0	0	0	0	0	0	0	2	0	0
d__Viruses|k__Heunggongvirae|p__Uroviricota|c__Caudoviricetes|o__Caudovirales|f__Myoviridae|g__Peatvirus|s__Pectinobacterium virus PEAT2	0	1	0	1	0	1	0	0	3	0	0	0	0	4	0	2
d__Viruses|k__Heunggongvirae|p__Uroviricota|c__Caudoviricetes|o__Caudovirales|f__Myoviridae|g__Phapecoctavirus|s__Escherichia phage anhysbys	0	0	0	0	0	0	0	0	0	0	0	1	0	0	0	0
d__Viruses|k__Heunggongvirae|p__Uroviricota|c__Caudoviricetes|o__Caudovirales|f__Myoviridae|g__Phapecoctavirus|s__Escherichia phage vB_EcoM-Ro121c4YLVW	0	0	0	0	0	0	0	0	0	0	0	0	0	0	0	0
d__Viruses|k__Heunggongvirae|p__Uroviricota|c__Caudoviricetes|o__Caudovirales|f__Myoviridae|g__Tequatrovirus|s__Shigella virus Sf24	0	1	0	0	0	0	0	0	0	0	0	1	0	0	0	0
d__Viruses|k__Heunggongvirae|p__Uroviricota|c__Caudoviricetes|o__Caudovirales|f__Myoviridae|s__Clostridium phage phiCT9441A	0	3	0	0	0	0	0	1	0	0	0	2	0	1	0	3
d__Viruses|k__Heunggongvirae|p__Uroviricota|c__Caudoviricetes|o__Caudovirales|f__Siphoviridae|g__Arequatrovirus|s__Streptomyces phage Caelum	0	3	0	0	0	0	0	0	0	0	0	0	0	0	0	0
d__Viruses|k__Heunggongvirae|p__Uroviricota|c__Caudoviricetes|o__Caudovirales|f__Siphoviridae|g__Coopervirus|s__Mycobacterium virus Cooper	0	0	0	0	0	0	0	0	0	0	0	0	0	0	0	0
d__Viruses|k__Heunggongvirae|p__Uroviricota|c__Caudoviricetes|o__Caudovirales|f__Siphoviridae|g__Juiceboxvirus|s__Corynebacterium virus Juicebox	0	0	0	0	0	0	0	0	0	0	0	0	0	1	0	0
d__Viruses|k__Heunggongvirae|p__Uroviricota|c__Caudoviricetes|o__Caudovirales|f__Siphoviridae|g__Kenoshavirus|s__Gordonia virus Duffington	0	0	0	0	0	0	0	1	0	0	0	1	0	0	0	0
d__Viruses|k__Heunggongvirae|p__Uroviricota|c__Caudoviricetes|o__Caudovirales|f__Siphoviridae|g__Saundersvirus|s__Geobacillus virus Tp84	0	0	0	0	0	0	0	1	0	0	0	6	2	3	0	0
d__Viruses|k__Heunggongvirae|p__Uroviricota|c__Caudoviricetes|o__Caudovirales|f__Siphoviridae|s__Brochothrix phage NF5	0	0	0	0	0	0	0	0	1	0	0	1	0	0	0	0
d__Viruses|k__Heunggongvirae|p__Uroviricota|c__Caudoviricetes|o__Caudovirales|f__Siphoviridae|s__Lactobacillus phage phiPYB5	0	0	0	0	0	0	0	0	0	0	0	0	0	1	1	0
d__Viruses|k__Orthornavirae|p__Duplornaviricota|c__Resentoviricetes|o__Reovirales|f__Reoviridae|g__Orbivirus|s__African horse sickness virus	0	0	0	0	0	0	0	0	0	0	0	0	0	1	0	0
d__Viruses|k__Orthornavirae|p__Kitrinoviricota|c__Alsuviricetes|o__Martellivirales|f__Closteroviridae|g__Ampelovirus|s__Little cherry virus 2	0	0	0	0	0	0	0	0	0	0	0	0	0	0	0	0
d__Viruses|k__Orthornavirae|p__Kitrinoviricota|c__Alsuviricetes|o__Martellivirales|f__Virgaviridae|g__Pomovirus|s__Beet soil-borne virus	0	0	0	0	0	0	0	0	0	0	0	4	0	6	0	0
d__Viruses|k__Shotokuvirae|p__Cressdnaviricota|c__Repensiviricetes|o__Geplafuvirales|f__Geminiviridae|g__Begomovirus|s__Wissadula yellow mosaic virus	0	9	2	0	0	7	1	1	6	0	0	0	3	0	1	12
d__Viruses|k__Heunggongvirae|p__Uroviricota|c__Caudoviricetes|o__Caudovirales|f__Autographiviridae|g__Drulisvirus|s__Klebsiella virus AltoGao	0	0	0	0	0	0	8	0	0	0	0	0	0	18	0	0
d__Viruses|k__Heunggongvirae|p__Uroviricota|c__Caudoviricetes|o__Caudovirales|f__Autographiviridae|g__Drulisvirus|s__Klebsiella virus KP34	0	0	0	0	0	0	4	0	0	0	0	0	0	11	0	0
d__Viruses|k__Heunggongvirae|p__Uroviricota|c__Caudoviricetes|o__Caudovirales|f__Autographiviridae|g__Kayfunavirus|s__Escherichia virus Vec13	0	0	0	0	0	3	10	6	10	0	0	0	0	0	0	0
d__Viruses|k__Heunggongvirae|p__Uroviricota|c__Caudoviricetes|o__Caudovirales|f__Autographiviridae|g__Kayfunavirus|s__Escherichia virus ZG49	0	0	0	0	0	0	7	9	9	0	0	1	0	0	0	0
d__Viruses|k__Heunggongvirae|p__Uroviricota|c__Caudoviricetes|o__Caudovirales|f__Autographiviridae|g__Uliginvirus|s__Pseudomonas virus Njord	0	0	0	0	0	0	0	2	0	0	0	2	1	2	0	0
d__Viruses|k__Heunggongvirae|p__Uroviricota|c__Caudoviricetes|o__Caudovirales|f__Chaseviridae|g__Carltongylesvirus|s__Escherichia virus Mangalitsa	0	0	0	1	1	0	0	0	1	0	0	5	0	0	4	0
d__Viruses|k__Heunggongvirae|p__Uroviricota|c__Caudoviricetes|o__Caudovirales|f__Herelleviridae|g__Pecentumvirus|s__Listeria virus A511	0	0	0	0	0	0	0	0	0	1	0	1	0	0	0	0
d__Viruses|k__Heunggongvirae|p__Uroviricota|c__Caudoviricetes|o__Caudovirales|f__Myoviridae|g__Felixounavirus|s__Salmonella virus FelixO1	0	0	0	0	0	0	0	0	0	0	0	0	43	0	0	0
d__Viruses|k__Heunggongvirae|p__Uroviricota|c__Caudoviricetes|o__Caudovirales|f__Myoviridae|g__Lazarusvirus|s__Acinetobacter virus AM101	0	0	0	0	0	0	0	0	0	0	0	0	0	0	0	0
d__Viruses|k__Heunggongvirae|p__Uroviricota|c__Caudoviricetes|o__Caudovirales|f__Myoviridae|g__Phapecoctavirus|s__Escherichia phage nieznany	0	0	0	0	0	0	0	0	0	0	0	0	0	0	0	0
d__Viruses|k__Heunggongvirae|p__Uroviricota|c__Caudoviricetes|o__Caudovirales|f__Myoviridae|g__Tequatrovirus|s__Enterobacteria virus T6	0	0	0	0	0	0	0	1	0	0	0	0	0	0	0	0
d__Viruses|k__Heunggongvirae|p__Uroviricota|c__Caudoviricetes|o__Caudovirales|f__Podoviridae|g__Firingavirus|s__Ralstonia virus Firinga	0	0	0	0	0	0	0	0	0	0	0	0	0	0	0	0
d__Viruses|k__Heunggongvirae|p__Uroviricota|c__Caudoviricetes|o__Caudovirales|f__Podoviridae|g__Lessievirus|s__Burkholderia virus Bcep22	0	0	0	0	0	0	0	1	0	0	0	0	0	0	0	0
d__Viruses|k__Heunggongvirae|p__Uroviricota|c__Caudoviricetes|o__Caudovirales|f__Salasmaviridae|g__Karezivirus|s__Bacillus virus Karezi	0	0	0	0	0	0	0	1	0	0	0	0	0	0	0	0
d__Viruses|k__Heunggongvirae|p__Uroviricota|c__Caudoviricetes|o__Caudovirales|f__Schitoviridae|g__Litunavirus|s__Pseudomonas phage YH6	0	0	0	0	0	0	0	0	0	0	0	0	0	0	0	0
d__Viruses|k__Heunggongvirae|p__Uroviricota|c__Caudoviricetes|o__Caudovirales|f__Siphoviridae|g__Ilzatvirus|s__Microbacterium virus MonChoix	0	3	0	0	0	0	0	0	0	0	0	2	2	2	0	0
d__Viruses|k__Heunggongvirae|p__Uroviricota|c__Caudoviricetes|o__Caudovirales|f__Siphoviridae|g__Rimavirus|s__Strepomyces virus Rima	0	0	0	0	0	0	0	0	0	0	0	0	0	1	0	0
d__Viruses|k__Heunggongvirae|p__Uroviricota|c__Caudoviricetes|o__Caudovirales|f__Siphoviridae|s__Actinoplanes phage phiAsp2	0	0	0	0	0	1	0	5	0	1	0	3	1	1	0	3
d__Viruses|k__Heunggongvirae|p__Uroviricota|c__Caudoviricetes|o__Caudovirales|f__Siphoviridae|s__Aeromonas phage BUCT551	0	0	0	0	0	0	0	0	0	1	0	1	0	2	0	0
d__Viruses|k__Heunggongvirae|p__Uroviricota|c__Caudoviricetes|o__Caudovirales|f__Siphoviridae|s__Lactobacillus phage JCL1032	0	0	1	0	0	0	0	0	0	0	0	0	0	0	0	0
d__Viruses|k__Heunggongvirae|p__Uroviricota|c__Caudoviricetes|o__Caudovirales|f__Siphoviridae|s__Serratia phage JS26	0	0	0	0	0	0	0	0	0	0	0	0	0	0	0	0
d__Viruses|k__Heunggongvirae|p__Uroviricota|c__Caudoviricetes|o__Caudovirales|f__Siphoviridae|s__Streptococcus phage APCM01	0	0	0	1	0	1	0	1	0	1	0	0	0	0	0	0
d__Viruses|k__Orthornavirae|p__Kitrinoviricota|c__Alsuviricetes|o__Martellivirales|f__Closteroviridae|g__Closterovirus|s__Blackcurrant leafroll-associated virus 1	0	1	0	0	0	0	0	3	0	0	0	0	0	1	0	1
d__Viruses|k__Orthornavirae|p__Negarnaviricota|c__Ellioviricetes|o__Bunyavirales|f__Phenuiviridae|g__Phasivirus|s__Badu phasivirus	0	0	0	0	0	0	0	1	0	0	0	0	0	0	0	2
d__Viruses|k__Orthornavirae|p__Pisuviricota|c__Pisoniviricetes|o__Nidovirales|f__Roniviridae|g__Okavirus|s__Gill-associated virus	0	0	0	0	0	0	0	0	0	0	0	0	0	2	0	0
d__Viruses|k__Orthornavirae|p__Pisuviricota|c__Pisoniviricetes|o__Picornavirales|f__Secoviridae|g__Nepovirus|s__Aeonium ringspot virus	0	0	0	0	0	0	0	0	0	1	0	0	0	0	0	0
d__Viruses|k__Orthornavirae|p__Pisuviricota|c__Stelpaviricetes|o__Stellavirales|f__Astroviridae|g__Mamastrovirus|s__Mamastrovirus 15	2	1	1	0	1	2	2	0	1	2	1	2	2	1	2	2
d__Viruses|k__Shotokuvirae|p__Cressdnaviricota|c__Arfiviricetes|o__Cirlivirales|f__Circoviridae|s__Porcine stool-associated circular virus 5	0	0	0	0	0	0	0	0	0	0	0	0	0	0	0	0
d__Viruses|k__Bamfordvirae|p__Preplasmiviricota|c__Tectiliviricetes|o__Rowavirales|f__Adenoviridae|g__Atadenovirus|s__Bovine atadenovirus E	0	0	0	0	0	0	0	0	0	1	0	1	2	0	0	0
d__Viruses|k__Bamfordvirae|p__Preplasmiviricota|c__Tectiliviricetes|o__Rowavirales|f__Adenoviridae|g__Mastadenovirus|s__Dolphin mastadenovirus B	0	0	0	0	0	0	0	0	0	0	0	0	0	11	0	0
d__Viruses|k__Bamfordvirae|p__Preplasmiviricota|c__Tectiliviricetes|o__Rowavirales|f__Adenoviridae|g__Mastadenovirus|s__Human mastadenovirus E	0	0	0	0	1	0	0	3	0	1	0	0	0	4	1	0
d__Viruses|k__Heunggongvirae|p__Uroviricota|c__Caudoviricetes|o__Caudovirales|f__Ackermannviridae|g__Agtrevirus|s__Salmonella virus SKML39	0	4	0	0	0	0	0	5	1	0	0	7	0	0	1	2
d__Viruses|k__Heunggongvirae|p__Uroviricota|c__Caudoviricetes|o__Caudovirales|f__Autographiviridae|g__Ghunavirus|s__Pseudomonas virus PPPL1	0	0	0	0	0	0	0	0	0	0	0	0	0	0	0	0
d__Viruses|k__Heunggongvirae|p__Uroviricota|c__Caudoviricetes|o__Caudovirales|f__Autographiviridae|g__Pairvirus|s__Mesorhizobium virus Lo5R7ANS	0	0	0	0	0	0	0	0	0	0	0	0	0	2	0	0
d__Viruses|k__Heunggongvirae|p__Uroviricota|c__Caudoviricetes|o__Caudovirales|f__Demerecviridae|g__Tequintavirus|s__Escherichia virus H8	0	0	0	0	0	6	0	0	0	0	0	0	0	0	0	0
d__Viruses|k__Heunggongvirae|p__Uroviricota|c__Caudoviricetes|o__Caudovirales|f__Drexlerviridae|g__Guelphvirus|s__Escherichia virus EC3a	0	0	0	0	0	0	0	0	0	0	0	0	0	0	0	0
d__Viruses|k__Heunggongvirae|p__Uroviricota|c__Caudoviricetes|o__Caudovirales|f__Myoviridae|g__Jilinvirus|s__Escherichia virus CVM10	0	0	0	0	0	0	0	0	0	0	0	0	0	0	0	0
d__Viruses|k__Heunggongvirae|p__Uroviricota|c__Caudoviricetes|o__Caudovirales|f__Myoviridae|g__Jilinvirus|s__Escherichia virus ECOO78	0	0	0	0	0	1	0	0	0	0	0	0	0	0	0	0
d__Viruses|k__Heunggongvirae|p__Uroviricota|c__Caudoviricetes|o__Caudovirales|f__Myoviridae|g__Muvirus|s__Escherichia virus Mu	0	4	12	0	0	2	0	0	3	0	0	0	4	0	7	3
d__Viruses|k__Heunggongvirae|p__Uroviricota|c__Caudoviricetes|o__Caudovirales|f__Myoviridae|g__Nampongvirus|s__Burkholderia virus ST79	0	0	0	0	0	0	0	0	0	0	0	0	0	6	0	1
d__Viruses|k__Heunggongvirae|p__Uroviricota|c__Caudoviricetes|o__Caudovirales|f__Podoviridae|g__Jasminevirus|s__Arthrobacter virus Adat	0	0	0	0	0	0	0	0	0	0	0	0	0	0	0	0
d__Viruses|k__Heunggongvirae|p__Uroviricota|c__Caudoviricetes|o__Caudovirales|f__Podoviridae|g__Lederbergvirus|s__Enterobacteria phage ST104	0	4	0	0	0	2	0	1	4	0	0	1	1	0	28	2
d__Viruses|k__Heunggongvirae|p__Uroviricota|c__Caudoviricetes|o__Caudovirales|f__Podoviridae|s__Cronobacter phage vB_CsaP_GAP52	0	0	0	0	0	0	0	0	0	0	0	0	0	0	0	0
d__Viruses|k__Heunggongvirae|p__Uroviricota|c__Caudoviricetes|o__Caudovirales|f__Podoviridae|s__Thalassomonas phage BA3	0	0	0	0	0	1	0	0	0	0	0	0	0	0	0	0
d__Viruses|k__Heunggongvirae|p__Uroviricota|c__Caudoviricetes|o__Caudovirales|f__Siphoviridae|g__Audreyjarvisvirus|s__Lactococcus virus AM1	0	0	0	0	1	0	0	0	0	0	1	0	0	0	0	0
d__Viruses|k__Heunggongvirae|p__Uroviricota|c__Caudoviricetes|o__Caudovirales|f__Siphoviridae|g__Emalynvirus|s__Gordonia virus Troje	0	0	0	0	0	0	0	0	0	0	0	0	0	0	0	0
d__Viruses|k__Heunggongvirae|p__Uroviricota|c__Caudoviricetes|o__Caudovirales|f__Siphoviridae|g__Fromanvirus|s__Mycobacterium phage BabyRay	0	0	0	0	0	0	0	0	0	0	0	1	0	0	0	0
d__Viruses|k__Heunggongvirae|p__Uroviricota|c__Caudoviricetes|o__Caudovirales|f__Siphoviridae|g__Fromanvirus|s__Mycobacterium phage Cindaradix	0	0	0	0	0	0	0	0	0	0	0	0	0	0	0	0
d__Viruses|k__Heunggongvirae|p__Uroviricota|c__Caudoviricetes|o__Caudovirales|f__Siphoviridae|g__Lenusvirus|s__Lactobacillus virus Nyseid	0	0	0	0	0	0	0	0	0	0	0	1	0	0	0	0
d__Viruses|k__Heunggongvirae|p__Uroviricota|c__Caudoviricetes|o__Caudovirales|f__Siphoviridae|g__Montyvirus|s__Gordonia virus Stevefrench	0	0	0	0	0	0	0	0	0	0	0	0	0	0	0	0
d__Viruses|k__Heunggongvirae|p__Uroviricota|c__Caudoviricetes|o__Caudovirales|f__Siphoviridae|g__Ravarandavirus|s__Nodularia virus kac65v151	0	2	0	0	0	1	3	2	0	0	0	0	0	0	3	9
d__Viruses|k__Heunggongvirae|p__Uroviricota|c__Caudoviricetes|o__Caudovirales|f__Siphoviridae|g__Rockvillevirus|s__Bacillus virus phi4J1	0	0	1	0	1	0	0	1	1	0	0	0	0	0	0	1
d__Viruses|k__Heunggongvirae|p__Uroviricota|c__Caudoviricetes|o__Caudovirales|f__Siphoviridae|g__Timquatrovirus|s__Mycobacterium phage Ekdilam	1	0	0	0	0	0	0	2	0	0	0	7	0	3	0	0
d__Viruses|k__Heunggongvirae|p__Uroviricota|c__Caudoviricetes|o__Caudovirales|f__Siphoviridae|g__Vedamuthuvirus|s__Lactococcus virus P1045	0	0	0	0	0	0	0	0	0	0	0	0	0	30	0	0
d__Viruses|k__Heunggongvirae|p__Uroviricota|c__Caudoviricetes|o__Caudovirales|f__Siphoviridae|s__Mycobacterium phage FlagStaff	0	0	0	0	1	0	0	1	0	0	0	0	0	0	0	0
d__Viruses|k__Heunggongvirae|p__Uroviricota|c__Caudoviricetes|o__Caudovirales|f__Siphoviridae|s__Mycobacterium phage LilMcDreamy	0	0	0	0	0	0	1	0	0	0	0	1	0	0	0	2
d__Viruses|k__Heunggongvirae|p__Uroviricota|c__Caudoviricetes|o__Caudovirales|f__Siphoviridae|s__Shewanella sp. phage 3/49	0	0	0	0	0	2	0	0	0	0	0	1	0	0	0	0
d__Viruses|k__Heunggongvirae|p__Uroviricota|c__Caudoviricetes|o__Caudovirales|f__Zobellviridae|g__Salinovirus|s__Salinivibrio virus CW02	0	0	0	0	0	0	0	0	0	0	0	0	0	1	0	0
d__Viruses|k__Orthornavirae|p__Negarnaviricota|c__Ellioviricetes|o__Bunyavirales|f__Fimoviridae|g__Emaravirus|s__Raspberry leaf blotch emaravirus	1	0	0	0	0	0	0	0	0	2	0	0	0	0	0	3
d__Viruses|k__Orthornavirae|p__Pisuviricota|c__Pisoniviricetes|o__Nidovirales|f__Arteriviridae|g__Thetaarterivirus|s__Thetaarterivirus mikelba 1	0	0	0	0	0	0	0	0	0	0	0	0	0	0	0	1
d__Viruses|k__Orthornavirae|p__Pisuviricota|c__Pisoniviricetes|o__Nidovirales|f__Coronaviridae|g__Betacoronavirus|s__Bat Hp-betacoronavirus Zhejiang2013	0	0	0	0	0	0	0	0	0	0	0	0	0	0	0	0
d__Viruses|k__Shotokuvirae|p__Cressdnaviricota|c__Arfiviricetes|o__Cremevirales|f__Smacoviridae|g__Huchismacovirus|s__Chicken associated huchismacovirus 2	0	0	0	0	0	0	0	0	0	0	0	0	0	0	0	0
d__Viruses|s__Beihai picorna-like virus 83	0	0	0	0	0	1	0	0	0	0	0	1	0	0	0	0
d__Viruses|s__Jingmen tombus-like virus 1	0	0	0	0	0	0	0	0	0	0	0	0	1	0	0	0
d__Viruses|s__Pyrococcus abyssi virus 1	0	0	0	0	0	0	0	0	0	0	0	0	6	0	0	0
d__Viruses|s__Wuhan arthropod virus 1	0	0	0	0	0	0	0	0	0	0	0	0	0	0	0	0
d__Viruses|f__Ampullaviridae|g__Bottigliavirus|s__Bottigliavirus ABV2	0	0	0	0	0	7	0	8	0	0	0	0	0	0	0	0
d__Viruses|k__Bamfordvirae|p__Nucleocytoviricota|c__Megaviricetes|o__Algavirales|f__Phycodnaviridae|g__Prasinovirus|s__Ostreococcus lucimarinus virus 7	0	0	0	0	0	0	0	0	0	0	0	1	0	0	0	2
d__Viruses|k__Heunggongvirae|p__Peploviricota|c__Herviviricetes|o__Herpesvirales|f__Alloherpesviridae|g__Ictalurivirus|s__Acipenserid herpesvirus 2	0	0	0	0	1	0	0	0	0	0	0	0	0	1	0	0
d__Viruses|k__Heunggongvirae|p__Peploviricota|c__Herviviricetes|o__Herpesvirales|f__Herpesviridae|g__Varicellovirus|s__Equid alphaherpesvirus 4	0	0	0	0	0	0	0	0	0	0	0	0	0	0	0	0
d__Viruses|k__Heunggongvirae|p__Uroviricota|c__Caudoviricetes|o__Caudovirales|f__Autographiviridae|g__Eracentumvirus|s__Erwinia virus S2	0	0	0	0	0	0	0	0	0	0	0	1	0	5	0	0
d__Viruses|k__Heunggongvirae|p__Uroviricota|c__Caudoviricetes|o__Caudovirales|f__Autographiviridae|g__Sieqvirus|s__Sieqvirus S42C7	0	0	0	0	0	0	0	0	0	0	0	2	0	0	0	0
d__Viruses|k__Heunggongvirae|p__Uroviricota|c__Caudoviricetes|o__Caudovirales|f__Demerecviridae|g__Cetovirus|s__Vibrio virus Thalassa	0	0	0	0	0	2	0	4	0	1	0	9	0	1	0	1
d__Viruses|k__Heunggongvirae|p__Uroviricota|c__Caudoviricetes|o__Caudovirales|f__Drexlerviridae|g__Webervirus|s__Klebsiella virus PKP126	0	1	0	1	0	0	0	0	0	0	0	1	1	6	1	0
d__Viruses|k__Heunggongvirae|p__Uroviricota|c__Caudoviricetes|o__Caudovirales|f__Myoviridae|g__Agricanvirus|s__Erwinia virus Ea35-70	0	0	0	0	0	0	0	0	0	0	0	0	0	0	0	0
d__Viruses|k__Heunggongvirae|p__Uroviricota|c__Caudoviricetes|o__Caudovirales|f__Myoviridae|g__Carpasinavirus|s__Xanthomonas virus Carpasina	2	0	1	0	1	0	0	0	1	2	0	1	0	1	2	0
d__Viruses|k__Heunggongvirae|p__Uroviricota|c__Caudoviricetes|o__Caudovirales|f__Myoviridae|g__Felixounavirus|s__Escherichia virus wV8	0	0	1	0	0	0	4	1	0	0	0	0	26	0	1	5
d__Viruses|k__Heunggongvirae|p__Uroviricota|c__Caudoviricetes|o__Caudovirales|f__Myoviridae|g__Felixounavirus|s__Salmonella virus UAB87	0	0	0	0	0	0	0	0	0	0	0	0	38	1	0	0
d__Viruses|k__Heunggongvirae|p__Uroviricota|c__Caudoviricetes|o__Caudovirales|f__Myoviridae|g__Klausavirus|s__Arthrobacter virus Colucci	0	0	0	0	0	1	0	0	16	0	0	0	0	0	0	1
d__Viruses|k__Heunggongvirae|p__Uroviricota|c__Caudoviricetes|o__Caudovirales|f__Myoviridae|g__Nankokuvirus|s__Pseudomonas virus Ab03	0	0	0	0	0	0	0	1	0	0	0	1	0	2	0	0
d__Viruses|k__Heunggongvirae|p__Uroviricota|c__Caudoviricetes|o__Caudovirales|f__Podoviridae|g__Sortsnevirus|s__Klebsiella virus IME279	0	8	2	0	0	2	8	1	0	0	0	0	2	0	1	8
d__Viruses|k__Heunggongvirae|p__Uroviricota|c__Caudoviricetes|o__Caudovirales|f__Podoviridae|g__Tinytimothyvirus|s__Microbacterium virus TinyTimothy	0	0	0	0	0	0	0	0	0	0	0	1	0	0	3	2
d__Viruses|k__Heunggongvirae|p__Uroviricota|c__Caudoviricetes|o__Caudovirales|f__Podoviridae|s__Liberibacter phage SC2	0	0	0	0	0	0	0	0	0	0	0	0	0	0	0	0
d__Viruses|k__Heunggongvirae|p__Uroviricota|c__Caudoviricetes|o__Caudovirales|f__Siphoviridae|g__Audreyjarvisvirus|s__Lactococcus virus LW81	0	0	0	0	0	0	0	5	0	2	0	0	0	0	0	1
d__Viruses|k__Heunggongvirae|p__Uroviricota|c__Caudoviricetes|o__Caudovirales|f__Siphoviridae|g__Eyrevirus|s__Gordonia virus Eyre	0	0	0	0	0	0	0	0	0	0	0	0	0	0	0	0
d__Viruses|k__Heunggongvirae|p__Uroviricota|c__Caudoviricetes|o__Caudovirales|f__Siphoviridae|g__Fromanvirus|s__Mycobacterium phage Pharaoh	0	0	0	0	0	0	0	0	0	1	0	1	0	0	0	0
d__Viruses|k__Heunggongvirae|p__Uroviricota|c__Caudoviricetes|o__Caudovirales|f__Siphoviridae|g__Lanavirus|s__Pseudomonas virus Lana	0	0	0	0	0	0	0	0	0	1	0	1	0	0	0	1
d__Viruses|k__Heunggongvirae|p__Uroviricota|c__Caudoviricetes|o__Caudovirales|f__Siphoviridae|g__Yangvirus|s__Arthobacter virus Yang	0	0	0	0	0	1	0	0	0	0	0	0	0	5	0	0
d__Viruses|k__Heunggongvirae|p__Uroviricota|c__Caudoviricetes|o__Caudovirales|f__Siphoviridae|s__Pseudomonas phage phiPSA1	0	0	3	0	1	0	0	0	0	0	0	0	1	2	0	1
d__Viruses|k__Orthornavirae|p__Kitrinoviricota|c__Alsuviricetes|o__Martellivirales|f__Bromoviridae|g__Cucumovirus|s__Gayfeather mild mottle virus	0	0	0	0	1	0	0	0	0	0	0	0	0	0	0	0
d__Viruses|k__Orthornavirae|p__Kitrinoviricota|c__Alsuviricetes|o__Martellivirales|f__Virgaviridae|g__Tobamovirus|s__Hoya chlorotic spot virus	0	9	0	0	0	13	0	8	0	0	0	0	13	0	0	1
d__Viruses|k__Orthornavirae|p__Negarnaviricota|c__Ellioviricetes|o__Bunyavirales|f__Phenuiviridae|g__Phlebovirus|s__Ixcanal phlebovirus	0	1	0	0	0	0	0	3	0	0	0	0	0	0	0	0
d__Viruses|k__Orthornavirae|p__Negarnaviricota|c__Ellioviricetes|o__Bunyavirales|f__Phenuiviridae|g__Tenuivirus|s__Maize stripe tenuivirus	4	1	4	4	0	1	0	1	0	6	1	1	1	1	3	1
d__Viruses|k__Orthornavirae|p__Negarnaviricota|c__Monjiviricetes|o__Mononegavirales|f__Rhabdoviridae|g__Tibrovirus|s__Sweetwater Branch tibrovirus	0	0	0	0	0	0	0	0	0	0	0	0	0	0	0	0
d__Viruses|k__Orthornavirae|p__Pisuviricota|c__Pisoniviricetes|o__Picornavirales|f__Iflaviridae|s__Nesidiocoris tenuis iflavirus 1	0	5	0	0	2	0	1	2	1	1	1	0	1	0	0	1
d__Viruses|k__Shotokuvirae|p__Cossaviricota|c__Quintoviricetes|o__Piccovirales|f__Parvoviridae|g__Brevidensovirus|s__Mosquito densovirus BR/07	0	0	0	0	0	0	0	0	0	0	0	0	0	0	0	0
d__Viruses|k__Zilligvirae|p__Taleaviricota|c__Tokiviricetes|o__Ligamenvirales|f__Rudiviridae|g__Rudivirus|s__Sulfolobus islandicus rudivirus 3	0	1	0	0	0	0	0	0	0	0	0	1	0	0	0	0
d__Viruses|s__Beihai picorna-like virus 108	0	0	2	0	0	1	2	1	3	0	0	2	9	0	0	16
d__Viruses|s__Hubei picorna-like virus 5	0	0	0	0	0	0	0	0	0	0	0	0	0	0	0	0
d__Viruses|k__Bamfordvirae|p__Nucleocytoviricota|c__Pokkesviricetes|o__Chitovirales|f__Poxviridae|g__Capripoxvirus|s__Sheeppox virus	0	2	2	1	0	1	0	0	0	0	0	0	1	0	0	0
d__Viruses|k__Bamfordvirae|p__Preplasmiviricota|c__Tectiliviricetes|o__Rowavirales|f__Adenoviridae|g__Mastadenovirus|s__Bat mastadenovirus G	0	0	0	0	0	0	0	0	0	0	0	0	0	1	0	0
d__Viruses|k__Heunggongvirae|p__Uroviricota|c__Caudoviricetes|o__Caudovirales|f__Autographiviridae|g__Berlinvirus|s__Kluyvera virus Kvp1	0	0	0	0	0	0	40	0	0	0	1	0	0	0	0	0
d__Viruses|k__Heunggongvirae|p__Uroviricota|c__Caudoviricetes|o__Caudovirales|f__Autographiviridae|g__Gajwadongvirus|s__Escherichia virus ECBP5	0	0	0	0	0	0	0	1	0	0	0	0	0	1	0	0
d__Viruses|k__Heunggongvirae|p__Uroviricota|c__Caudoviricetes|o__Caudovirales|f__Autographiviridae|g__Teseptimavirus|s__Enterobacteria virus IME390	0	0	0	0	0	0	0	0	0	0	0	0	0	0	2	0
d__Viruses|k__Heunggongvirae|p__Uroviricota|c__Caudoviricetes|o__Caudovirales|f__Autographiviridae|g__Troedvirus|s__Pseudomonas virus Phi15	0	0	0	0	0	0	0	0	0	0	0	0	1	2	0	0
d__Viruses|k__Heunggongvirae|p__Uroviricota|c__Caudoviricetes|o__Caudovirales|f__Autographiviridae|g__Wanjuvirus|s__Pectobacterium virus Arno160	0	0	0	0	0	0	1	0	0	0	0	0	1	0	0	0
d__Viruses|k__Heunggongvirae|p__Uroviricota|c__Caudoviricetes|o__Caudovirales|f__Demerecviridae|g__Sugarlandvirus|s__Klebsiella virus Sugarland	0	0	0	0	0	0	0	0	0	0	0	0	4	0	0	0
d__Viruses|k__Heunggongvirae|p__Uroviricota|c__Caudoviricetes|o__Caudovirales|f__Myoviridae|g__Obolenskvirus|s__Acinetobacter virus AP22	0	0	0	0	0	0	1	0	0	1	0	1	0	0	0	0
d__Viruses|k__Heunggongvirae|p__Uroviricota|c__Caudoviricetes|o__Caudovirales|f__Myoviridae|g__Tequatrovirus|s__Escherichia virus KAW1E185	1	0	2	2	2	0	1	3	0	1	1	0	1	2	1	1
d__Viruses|k__Heunggongvirae|p__Uroviricota|c__Caudoviricetes|o__Caudovirales|f__Myoviridae|s__Xanthomonas phage FoX3	0	1	0	0	0	0	0	0	0	0	0	0	0	0	0	0
d__Viruses|k__Heunggongvirae|p__Uroviricota|c__Caudoviricetes|o__Caudovirales|f__Schitoviridae|g__Litunavirus|s__Pseudomonas phage Pa2	0	0	0	0	0	0	0	0	0	0	0	0	0	0	0	0
d__Viruses|k__Heunggongvirae|p__Uroviricota|c__Caudoviricetes|o__Caudovirales|f__Siphoviridae|g__Andromedavirus|s__Bacillus virus Blastoid	0	0	0	0	0	0	0	0	0	0	0	0	0	0	0	0
d__Viruses|k__Heunggongvirae|p__Uroviricota|c__Caudoviricetes|o__Caudovirales|f__Siphoviridae|g__Camvirus|s__Streptomyces phage Sitrop	0	1	0	0	0	0	0	0	0	0	0	0	0	0	0	0
d__Viruses|k__Heunggongvirae|p__Uroviricota|c__Caudoviricetes|o__Caudovirales|f__Siphoviridae|g__Gorganvirus|s__Proteus virus Isfahan	1	0	0	1	2	2	0	1	0	0	0	0	0	0	0	0
d__Viruses|k__Heunggongvirae|p__Uroviricota|c__Caudoviricetes|o__Caudovirales|f__Siphoviridae|g__Likavirus|s__Streptomyces phage Lorelei	0	0	0	0	0	0	0	0	0	0	0	0	0	1	0	0
[truncated: 6,559 more rows]
